# Supplementary material for: Distinct genomic architectures but the same gene underlie the convergent evolution of a plant supergene
Source: Sci Adv. 2026 Jun 10;12(24):eaec1996. doi: 10.1126/sciadv.aec1996 (PMC13251838; doi:10.1126/sciadv.aec1996)
Supplement: Supplementary file 2 — Tables S1 to S21 [file sciadv.aec1996_tables_s1_to_s21.zip]

Archive with 1 entries (1 files):
- 20260414_primulaceae_dataS1_rev02_v2.xlsx
