# Supplementary material for: Distinct genomic architectures but the same gene underlie the convergent evolution of a plant supergene
Source: Sci Adv. 2026 Jun 10;12(24):eaec1996. doi: 10.1126/sciadv.aec1996 (PMC13251838; doi:10.1126/sciadv.aec1996)
Supplement: Supplementary file 2 — Tables S1 to S21 [file sciadv.aec1996_tables_s1_to_s21.zip › 20260414_primulaceae_dataS1_rev02_v2.xlsx]

## Sheet: Table S1
Table S1: Flow-cytometry estimates of genome sizes.
Taxon	Voucher information	Genome size (1C in pg)	Estimated genome size (1n in Mb)	Reference plant	Reference genome size (1C in pg)	Instrument
Androsace septentrionalis	Léveillé-Bourret 1155 (Z-000227548); UZH Botanical Garden accession 20150180	0.5905	577.509	Solanum lycopersicum cv. ‘Stupicke polni tyckove rane’	0.98	Beckman Coulter Cytoflex S (Zurich)
Androsace septentrionalis	UZH Botanical Garden accession 20180589	0.601	587.778	Solanum lycopersicum cv. ‘Stupicke polni tyckove rane’	0.98	Beckman Coulter Cytoflex S (Zurich)
Androsace septentrionalis	UZH Botanical Garden accession 20140344	0.653	638.634	Solanum lycopersicum cv. ‘Stupicke polni tyckove rane’	0.98	Beckman Coulter Cytoflex S (Zurich)
Androsace vitaliana	UZH Botanical Garden accession 20120348	0.425	415.65	Solanum pseudocapsicum	1.295	Partec CyFlow ML (Vienna)
Androsace vitaliana	UZH Botanical Garden accession 19963260	0.4265	417.117	Solanum pseudocapsicum	1.295	Partec CyFlow ML (Vienna)
Androsace vitaliana	UZH Botanical Garden accession 19963260	0.464	453.792	Raphanus sativus cv. ‘Saxa’	0.555	Beckman Coulter Cytoflex S (Zurich)
Androsace vitaliana	Léveillé-Bourret 1130 (Z-000227550)	0.458	447.924	Raphanus sativus cv. ‘Saxa’	0.555	Beckman Coulter Cytoflex S (Zurich)
Androsace vitaliana	Léveillé-Bourret 1129 (Z-000227551)	0.463	452.814	Raphanus sativus cv. ‘Saxa’	0.555	Beckman Coulter Cytoflex S (Zurich)
Androsace wulfeniana	Léveillé-Bourret 1122 (Z-000227554)	0.528	516.384	Solanum lycopersicum cv. ‘Stupicke polni tyckove rane’	0.98	Beckman Coulter Cytoflex S (Zurich)
Androsace wulfeniana	Léveillé-Bourret 1123 (Z-000227553)	0.529	517.362	Solanum lycopersicum cv. ‘Stupicke polni tyckove rane’	0.98	Beckman Coulter Cytoflex S (Zurich)
Hottonia palustris	Léveillé-Bourret et al. 1118 (Z-000227556)	0.818	800.004	Solanum pseudocapsicum	1.295	Partec CyFlow ML (Vienna)

## Sheet: Table S2
Table S2: Short-read DNA sequencing data.
BioProject	Accession	Organism	NCBI Tax ID	Sample name	Morph	Purpose	Batch	file	format	type	num_seqs	sum_len	coverage
PRJNA1241501	SAMN47558538	Androsace vitaliana	175111	Avit_Wallis_E59_pin	pin	WGS	Wallis	20200523.B-E59_Avpin_ELB1124_2_R1.fastq.gz	FASTQ	DNA	16517890	2494201390	11.8378
								20200523.B-E59_Avpin_ELB1124_2_R2.fastq.gz	FASTQ	DNA	16517890	2477683500
PRJNA1241501	SAMN47558539	Androsace vitaliana	175111	Avit_Wallis_E60_pin	pin	WGS	Wallis	20200523.B-E60_Avpin_ELB1124_4_R1.fastq.gz	FASTQ	DNA	18744694	2830448794	13.4337
								20200523.B-E60_Avpin_ELB1124_4_R2.fastq.gz	FASTQ	DNA	18744694	2811704100
PRJNA1241501	SAMN47558540	Androsace vitaliana	175111	Avit_Wallis_E61_pin	pin	WGS	Wallis	20200523.B-E61_Avpin_ELB1124_5_R1.fastq.gz	FASTQ	DNA	17355629	2620699979	12.4382
						WGS	Wallis	20200523.B-E61_Avpin_ELB1124_5_R2.fastq.gz	FASTQ	DNA	17355629	2603344350
PRJNA1241501	SAMN47558541	Androsace vitaliana	175111	Avit_Wallis_E62_pin	pin	WGS	Wallis	20200523.B-E62_Avpin_ELB1124_7_R1.fastq.gz	FASTQ	DNA	20024808	3023746008	14.3511
						WGS	Wallis	20200523.B-E62_Avpin_ELB1124_7_R2.fastq.gz	FASTQ	DNA	20024808	3003721200
PRJNA1241501	SAMN47558542	Androsace vitaliana	175111	Avit_Wallis_E63_pin	pin	WGS	Wallis	20200523.B-E63_Avpin_ELB1124_10_R1.fastq.gz	FASTQ	DNA	14576335	2201026585	10.4464
						WGS	Wallis	20200523.B-E63_Avpin_ELB1124_10_R2.fastq.gz	FASTQ	DNA	14576335	2186450250
PRJNA1241501	SAMN47558543	Androsace vitaliana	175111	Avit_Wallis_E64_pin	pin	WGS	Wallis	20200523.B-E64_Avpin_ELB1130_2_R1.fastq.gz	FASTQ	DNA	19328235	2918563485	13.8519
						WGS	Wallis	20200523.B-E64_Avpin_ELB1130_2_R2.fastq.gz	FASTQ	DNA	19328235	2899235250
PRJNA1241501	SAMN47558544	Androsace vitaliana	175111	Avit_Wallis_E65_pin	pin	WGS	Wallis	20200523.B-E65_Avpin_ELB1130_3_R1.fastq.gz	FASTQ	DNA	18871081	2849533231	13.5243
						WGS	Wallis	20200523.B-E65_Avpin_ELB1130_3_R2.fastq.gz	FASTQ	DNA	18871081	2830662150
PRJNA1241501	SAMN47558545	Androsace vitaliana	175111	Avit_Wallis_E66_pin	pin	WGS	Wallis	20200523.B-E66_Avpin_ELB1130_5_R1.fastq.gz	FASTQ	DNA	14828901	2239164051	10.6274
						WGS	Wallis	20200523.B-E66_Avpin_ELB1130_5_R2.fastq.gz	FASTQ	DNA	14828901	2224335150
PRJNA1241501	SAMN47558546	Androsace vitaliana	175111	Avit_Wallis_E67_pin	pin	WGS	Wallis	20200523.B-E67_Avpin_ELB1130_7_R1.fastq.gz	FASTQ	DNA	22566058	3407474758	16.1723
						WGS	Wallis	20200523.B-E67_Avpin_ELB1130_7_R2.fastq.gz	FASTQ	DNA	22566058	3384908700
PRJNA1241501	SAMN47558547	Androsace vitaliana	175111	Avit_Wallis_E68_pin	pin	WGS	Wallis	20200523.B-E68_Avpin_ELB1130_9_R1.fastq.gz	FASTQ	DNA	25463329	3844962679	18.2487
						WGS	Wallis	20200523.B-E68_Avpin_ELB1130_9_R2.fastq.gz	FASTQ	DNA	25463329	3819499350
PRJNA1241501	SAMN47558548	Androsace vitaliana	175111	Avit_Wallis_E69_pin	pin	WGS	Wallis	20200523.B-E69_Avpin_ELB1131_2_R1.fastq.gz	FASTQ	DNA	19253194	2907232294	13.7981
						WGS	Wallis	20200523.B-E69_Avpin_ELB1131_2_R2.fastq.gz	FASTQ	DNA	19253194	2887979100
PRJNA1241501	SAMN47558549	Androsace vitaliana	175111	Avit_Wallis_E70_pin	pin	WGS	Wallis	20200523.B-E70_Avpin_ELB1131_4_R1.fastq.gz	FASTQ	DNA	18956075	2862367325	13.5852
						WGS	Wallis	20200523.B-E70_Avpin_ELB1131_4_R2.fastq.gz	FASTQ	DNA	18956075	2843411250
PRJNA1241501	SAMN47558550	Androsace vitaliana	175111	Avit_Wallis_E71_thrum	thrum	WGS	Wallis	20200523.B-E71_Avthrum_ELB1124_1_R1.fastq.gz	FASTQ	DNA	15934022	2406037322	11.4194
						WGS	Wallis	20200523.B-E71_Avthrum_ELB1124_1_R2.fastq.gz	FASTQ	DNA	15934022	2390103300
PRJNA1241501	SAMN47558551	Androsace vitaliana	175111	Avit_Wallis_E72_thrum	thrum	WGS	Wallis	20200523.B-E72_Avthrum_ELB1124_3_R1.fastq.gz	FASTQ	DNA	16431835	2481207085	11.7761
						WGS	Wallis	20200523.B-E72_Avthrum_ELB1124_3_R2.fastq.gz	FASTQ	DNA	16431835	2464775250
PRJNA1241501	SAMN47558552	Androsace vitaliana	175111	Avit_Wallis_E73_thrum	thrum	WGS	Wallis	20200523.B-E73_Avthrum_ELB1124_6_R1.fastq.gz	FASTQ	DNA	18011638	2719757338	12.9083
						WGS	Wallis	20200523.B-E73_Avthrum_ELB1124_6_R2.fastq.gz	FASTQ	DNA	18011638	2701745700
PRJNA1241501	SAMN47558553	Androsace vitaliana	175111	Avit_Wallis_E74_thrum	thrum	WGS	Wallis	20200523.B-E74_Avthrum_ELB1124_8_R1.fastq.gz	FASTQ	DNA	14829452	2239247252	10.6278
						WGS	Wallis	20200523.B-E74_Avthrum_ELB1124_8_R2.fastq.gz	FASTQ	DNA	14829452	2224417800
PRJNA1241501	SAMN47558554	Androsace vitaliana	175111	Avit_Wallis_E75_thrum	thrum	WGS	Wallis	20200523.B-E75_Avthrum_ELB1124_9_R1.fastq.gz	FASTQ	DNA	19199849	2899177199	13.7599
						WGS	Wallis	20200523.B-E75_Avthrum_ELB1124_9_R2.fastq.gz	FASTQ	DNA	19199849	2879977350
PRJNA1241501	SAMN47558555	Androsace vitaliana	175111	Avit_Wallis_E76_thrum	thrum	WGS	Wallis	20200523.B-E76_Avthrum_ELB1130_1_R1.fastq.gz	FASTQ	DNA	15930279	2405472129	11.4167
						WGS	Wallis	20200523.B-E76_Avthrum_ELB1130_1_R2.fastq.gz	FASTQ	DNA	15930279	2389541850
PRJNA1241501	SAMN47558556	Androsace vitaliana	175111	Avit_Wallis_E77_thrum	thrum	WGS	Wallis	20200523.B-E77_Avthrum_ELB1130_4_R1.fastq.gz	FASTQ	DNA	13749431	2076164081	9.85376
						WGS	Wallis	20200523.B-E77_Avthrum_ELB1130_4_R2.fastq.gz	FASTQ	DNA	13749431	2062414650
PRJNA1241501	SAMN47558557	Androsace vitaliana	175111	Avit_Wallis_E78_thrum	thrum	WGS	Wallis	20200523.B-E78_Avthrum_ELB1130_6_R1.fastq.gz	FASTQ	DNA	14681808	2216953008	10.522
						WGS	Wallis	20200523.B-E78_Avthrum_ELB1130_6_R2.fastq.gz	FASTQ	DNA	14681808	2202271200
PRJNA1241501	SAMN47558558	Androsace vitaliana	175111	Avit_Wallis_E79_thrum	thrum	WGS	Wallis	20200523.B-E79_Avthrum_ELB1130_8_R1.fastq.gz	FASTQ	DNA	15691907	2369477957	11.2459
						WGS	Wallis	20200523.B-E79_Avthrum_ELB1130_8_R2.fastq.gz	FASTQ	DNA	15691907	2353786050
PRJNA1241501	SAMN47558559	Androsace vitaliana	175111	Avit_Wallis_E80_thrum	thrum	WGS	Wallis	20200523.B-E80_Avthrum_ELB1130_10_R1.fastq.gz	FASTQ	DNA	14533280	2194525280	10.4155
						WGS	Wallis	20200523.B-E80_Avthrum_ELB1130_10_R2.fastq.gz	FASTQ	DNA	14533280	2179992000
PRJNA1241501	SAMN47558560	Androsace vitaliana	175111	Avit_Wallis_E81_thrum	thrum	WGS	Wallis	20200523.B-E81_Avthrum_ELB1131_1_R1.fastq.gz	FASTQ	DNA	20160450	3044227950	14.4483
						WGS	Wallis	20200523.B-E81_Avthrum_ELB1131_1_R2.fastq.gz	FASTQ	DNA	20160450	3024067500
PRJNA1241501	SAMN47558561	Androsace vitaliana	175111	Avit_Wallis_E82_thrum	thrum	WGS	Wallis	20200523.B-E82_Avthrum_ELB1131_3_R1.fastq.gz	FASTQ	DNA	19359096	2923223496	13.874
						WGS	Wallis	20200523.B-E82_Avthrum_ELB1131_3_R2.fastq.gz	FASTQ	DNA	19359096	2903864400
PRJNA1241501	SAMN47558562	Androsace vitaliana	175111	Avit_herb_E83_pin	pin	WGS	Herbarium	20200619.A-E83_Avpin_SWalps_R1.fastq.gz	FASTQ	DNA	78018439	11780784289	56.099
						WGS	Herbarium	20200619.A-E83_Avpin_SWalps_R2.fastq.gz	FASTQ	DNA	78018439	11780784289
PRJNA1241501	SAMN47558563	Androsace vitaliana	175111	Avit_herb_E84_thrum	thrum	WGS	Herbarium	20200619.A-E84_Avthrum_SWalps_R1.fastq.gz	FASTQ	DNA	75019663	11327969113	53.9427
						WGS	Herbarium	20200619.A-E84_Avthrum_SWalps_R2.fastq.gz	FASTQ	DNA	75019663	11327969113
PRJNA1241501	SAMN47558564	Androsace vitaliana	175111	Avit_herb_E85_pin	pin	WGS	Herbarium	20200619.A-E85_Avpin_Cantabrian_R1.fastq.gz	FASTQ	DNA	46447641	7013593791	33.3981
						WGS	Herbarium	20200619.A-E85_Avpin_Cantabrian_R2.fastq.gz	FASTQ	DNA	46447641	7013593791
PRJNA1241501	SAMN47558565	Androsace vitaliana	175111	Avit_herb_E86_thrum	thrum	WGS	Herbarium	20200619.A-E86_Avthrum_Cantabrian_R1.fastq.gz	FASTQ	DNA	41962495	6336336745	30.173
						WGS	Herbarium	20200619.A-E86_Avthrum_Cantabrian_R2.fastq.gz	FASTQ	DNA	41962495	6336336745
PRJNA1241501	SAMN47558566	Androsace vitaliana	175111	Avit_herb_E87_pin	pin	WGS	Herbarium	20200619.A-E87_Avpin_CSpain_R1.fastq.gz	FASTQ	DNA	36219950	5469212450	26.0439
						WGS	Herbarium	20200619.A-E87_Avpin_CSpain_R2.fastq.gz	FASTQ	DNA	36219950	5469212450
PRJNA1241501	SAMN47558567	Androsace vitaliana	175111	Avit_herb_E88_thrum	thrum	WGS	Herbarium	20200619.A-E88_Avthrum_CSpain_R1.fastq.gz	FASTQ	DNA	59751217	9022433767	42.964
						WGS	Herbarium	20200619.A-E88_Avthrum_CSpain_R2.fastq.gz	FASTQ	DNA	59751217	9022433767
PRJNA1241501	SAMN47558568	Androsace vitaliana	175111	Avit_herb_E89_pin	pin	WGS	Herbarium	20200619.A-E89_Avpin_MtAquilanos_R1.fastq.gz	FASTQ	DNA	47105428	7112919628	33.871
						WGS	Herbarium	20200619.A-E89_Avpin_MtAquilanos_R2.fastq.gz	FASTQ	DNA	47105428	7112919628
PRJNA1241501	SAMN47558569	Androsace vitaliana	175111	Avit_herb_E90_thrum	thrum	WGS	Herbarium	20200619.A-E90_Avthrum_MtAquilanos_R1.fastq.gz	FASTQ	DNA	40910745	6177522495	29.4168
						WGS	Herbarium	20200619.A-E90_Avthrum_MtAquilanos_R2.fastq.gz	FASTQ	DNA	40910745	6177522495
PRJNA1241501	SAMN47558570	Androsace vitaliana	175111	Avit_herb_E91_pin	pin	WGS	Herbarium	20200619.A-E91_Avpin_Nevada_R1.fastq.gz	FASTQ	DNA	56225251	8490012901	40.4286
						WGS	Herbarium	20200619.A-E91_Avpin_Nevada_R2.fastq.gz	FASTQ	DNA	56225251	8490012901
PRJNA1241501	SAMN47558571	Androsace vitaliana	175111	Avit_herb_E92_thrum	thrum	WGS	Herbarium	20200619.A-E92_Avthrum_Nevada_R1.fastq.gz	FASTQ	DNA	50968324	7696216924	36.6487
						WGS	Herbarium	20200619.A-E92_Avthrum_Nevada_R2.fastq.gz	FASTQ	DNA	50968324	7696216924
PRJNA1241501	SAMN47558572	Androsace vitaliana	175111	Avit_herb_E93_pin	pin	WGS	Herbarium	20200619.A-E93_Avpin_Pyrenees_R1.fastq.gz	FASTQ	DNA	41435162	6256709462	29.7939
						WGS	Herbarium	20200619.A-E93_Avpin_Pyrenees_R2.fastq.gz	FASTQ	DNA	41435162	6256709462
PRJNA1241501	SAMN47558573	Androsace vitaliana	175111	Avit_herb_E94_thrum	thrum	WGS	Herbarium	20200619.A-E94_Avthrum_Pyrenees_R1.fastq.gz	FASTQ	DNA	37473067	5658433117	26.9449
						WGS	Herbarium	20200619.A-E94_Avthrum_Pyrenees_R2.fastq.gz	FASTQ	DNA	37473067	5658433117
PRJNA1241501	SAMN47558574	Androsace vitaliana	175111	Avit_herb_E95_pin	pin	WGS	Herbarium	20200619.A-E95_Avpin_Apennines_R1.fastq.gz	FASTQ	DNA	57950454	8750518554	41.6691
						WGS	Herbarium	20200619.A-E95_Avpin_Apennines_R2.fastq.gz	FASTQ	DNA	57950454	8750518554
PRJNA1241501	SAMN47558575	Androsace vitaliana	175111	Avit_herb_E96_thrum	thrum	WGS	Herbarium	20200619.A-E96_Avthrum_Dolomites_R1.fastq.gz	FASTQ	DNA	31529862	4761009162	22.6715
						WGS	Herbarium	20200619.A-E96_Avthrum_Dolomites_R2.fastq.gz	FASTQ	DNA	31529862	4761009162
PRJEB110180	ERR16894117	Androsace vitaliana	175111	Avit_hic_pin	pin	Hi-C	genome_pin	20200608.B-Avpin_hic_pool1_R1.fastq.gz	FASTQ	DNA	318567804	48103738404	229.065
						Hi-C	genome_pin	20200608.B-Avpin_hic_pool1_R2.fastq.gz	FASTQ	DNA	318567804	48103738404
PRJEB110181	ERR16894118	Androsace vitaliana	175111	Avit_hic_thrum	thrum	Hi-C	genome_thrum	20200608.B-Avthrum_hic_pool1_R1.fastq.gz	FASTQ	DNA	215446329	32532395679	154.916
						Hi-C	genome_thrum	20200608.B-Avthrum_hic_pool1_R2.fastq.gz	FASTQ	DNA	215446329	32532395679
PRJEB110180	ERR16894110	Androsace vitaliana	175111	Avit_genome_plant_E20a_pin	pin	WGS	genome_pin	20190918.A-E20a_R1.fastq.gz	FASTQ	DNA	164547968	24846743168	117.926
						WGS	genome_pin	20190918.A-E20a_R2.fastq.gz	FASTQ	DNA	164547968	24682195200
						WGS	genome_pin	20191010.A-E20a_R1.fastq.gz	FASTQ	DNA	95926711	14484933361	68.7475
						WGS	genome_pin	20191010.A-E20a_R2.fastq.gz	FASTQ	DNA	95926711	14389006650
PRJEB110181	ERR16894111	Androsace vitaliana	175111	Avit_genome_plant_E19a_thrum	thrum	WGS	genome_thrum	20190918.A-E19a_R1.fastq.gz	FASTQ	DNA	179628404	27123889004	128.734
						WGS	genome_thrum	20190918.A-E19a_R2.fastq.gz	FASTQ	DNA	179628404	26944260600
						WGS	genome_thrum	20191010.A-E19a_R1.fastq.gz	FASTQ	DNA	125141693	18896395643	89.6849
						WGS	genome_thrum	20191010.A-E19a_R2.fastq.gz	FASTQ	DNA	125141693	18771253950
PRJEB110099	ERR16894115	Androsace septentrionalis	184985	Asep_Hi-C	na	Hi-C	genome	20200608.B-Asep_hic_pool1_R1.fastq.gz	FASTQ	DNA	200732423	30310595873	122.715
						Hi-C	genome	20200608.B-Asep_hic_pool1_R2.fastq.gz	FASTQ	DNA	200732423	30310595873
PRJEB110099	ERR16894112	Androsace septentrionalis	184985	Asep_genome_plant_E98	na	WGS	genome	20200522.A-E98_Asept_genomePlant_R1.fastq.gz	FASTQ	DNA	172851470	25927720500	105.32
						WGS	genome	20200522.A-E98_Asept_genomePlant_R2.fastq.gz	FASTQ	DNA	172851470	26100571970
						WGS	genome	20200523.B-E98_Asept_genomePlant_R1.fastq.gz	FASTQ	DNA	46690018	7050192718	28.4488
						WGS	genome	20200523.B-E98_Asept_genomePlant_R2.fastq.gz	FASTQ	DNA	46690018	7003502700
PRJEB110214	ERR16894116	Androsace wulfeniana	229462	Awul_Hi-C	na	Hi-C	genome	20200608.B-Awul_hic_pool1_R1.fastq.gz	FASTQ	DNA	266887081	40299949231	189.202
						Hi-C	genome	20200608.B-Awul_hic_pool1_R2.fastq.gz	FASTQ	DNA	266887081	40299949231
PRJEB110214	ERR16894113	Androsace wulfeniana	229462	Awul_genome_plant_E21a_E22a	na	WGS	genome	20190918.A-combined_E21a_E22a_R1.fastq.gz	FASTQ	DNA	153582999	23191032849	108.518
						WGS	genome	20190918.A-combined_E21a_E22a_R2.fastq.gz	FASTQ	DNA	153582999	23037449850
						WGS	genome	20191010.A-combined_E21a_E22a_R1.fastq.gz	FASTQ	DNA	94100326	14209149226	66.4887
						WGS	genome	20191010.A-combined_E21a_E22a_R2.fastq.gz	FASTQ	DNA	94100326	14115048900
PRJNA1241501	SAMN47558580	Hottonia palustris	175037	Hpal_AG_Aa_1p	pin	WGS	popgen	20220819.B-AG_Aa_1p_R1.fastq.gz	FASTQ	DNA	71520678	10799622378	25.8984
						WGS	popgen	20220819.B-AG_Aa_1p_R2.fastq.gz	FASTQ	DNA	71520678	10799622378
PRJNA1241501	SAMN47558581	Hottonia palustris	175037	Hpal_AG_Er_6p	pin	WGS	popgen	20220819.B-AG_Er_6p_R1.fastq.gz	FASTQ	DNA	65526904	9894562504	23.728
						WGS	popgen	20220819.B-AG_Er_6p_R2.fastq.gz	FASTQ	DNA	65526904	9894562504
PRJNA1241501	SAMN47558582	Hottonia palustris	175037	Hpal_AG_Gi_3p	pin	WGS	popgen	20220819.B-AG_Gi_3p_R1.fastq.gz	FASTQ	DNA	64816636	9787312036	23.4708
						WGS	popgen	20220819.B-AG_Gi_3p_R2.fastq.gz	FASTQ	DNA	64816636	9787312036
PRJNA1241501	SAMN47558583	Hottonia palustris	175037	Hpal_AG_Vo_1p	pin	WGS	popgen	20220819.B-AG_Vo_1p_R1.fastq.gz	FASTQ	DNA	61943399	9353453249	22.4303
						WGS	popgen	20220819.B-AG_Vo_1p_R2.fastq.gz	FASTQ	DNA	61943399	9353453249
PRJNA1241501	SAMN47558584	Hottonia palustris	175037	Hpal_BE_As_3p	pin	WGS	popgen	20220819.B-BE_As_3p_R1.fastq.gz	FASTQ	DNA	63473685	9584526435	22.9845
						WGS	popgen	20220819.B-BE_As_3p_R2.fastq.gz	FASTQ	DNA	63473685	9584526435
PRJNA1241501	SAMN47558585	Hottonia palustris	175037	Hpal_BE_Lo_1t	thrum	WGS	popgen	20220819.B-BE_Lo_1t_R1.fastq.gz	FASTQ	DNA	62551791	9445320441	22.6506
						WGS	popgen	20220819.B-BE_Lo_1t_R2.fastq.gz	FASTQ	DNA	62551791	9445320441
PRJNA1241501	SAMN47558586	Hottonia palustris	175037	Hpal_BE_Lo_2t	thrum	WGS	popgen	20220819.B-BE_Lo_2t_R1.fastq.gz	FASTQ	DNA	80204107	12110820157	29.0427
						WGS	popgen	20220819.B-BE_Lo_2t_R2.fastq.gz	FASTQ	DNA	80204107	12110820157
PRJNA1241501	SAMN47558587	Hottonia palustris	175037	Hpal_BE_Mi_1p	pin	WGS	popgen	20220819.B-BE_Mi_1p_R1.fastq.gz	FASTQ	DNA	103905458	15689724158	37.6252
						WGS	popgen	20220819.B-BE_Mi_1p_R2.fastq.gz	FASTQ	DNA	103905458	15689724158
PRJNA1241501	SAMN47558588	Hottonia palustris	175037	Hpal_BE_Ro_1t	thrum	WGS	popgen	20220819.B-BE_Ro_1t_R1.fastq.gz	FASTQ	DNA	69964508	10564640708	25.3349
						WGS	popgen	20220819.B-BE_Ro_1t_R2.fastq.gz	FASTQ	DNA	69964508	10564640708
PRJNA1241501	SAMN47558589	Hottonia palustris	175037	Hpal_BE_Ro_2t	thrum	WGS	popgen	20220819.B-BE_Ro_2t_R1.fastq.gz	FASTQ	DNA	73567023	11108620473	26.6394
						WGS	popgen	20220819.B-BE_Ro_2t_R2.fastq.gz	FASTQ	DNA	73567023	11108620473
PRJNA1241501	SAMN47558590	Hottonia palustris	175037	Hpal_BE_Zi_2p	pin	WGS	popgen	20220819.B-BE_Zi_2p_R1.fastq.gz	FASTQ	DNA	76596914	11566134014	27.7365
						WGS	popgen	20220819.B-BE_Zi_2p_R2.fastq.gz	FASTQ	DNA	76596914	11566134014
PRJNA1241501	SAMN47558591	Hottonia palustris	175037	Hpal_Fr_ELB_1p	pin	WGS	popgen	20220819.B-Fr_ELB_1p_R1.fastq.gz	FASTQ	DNA	53248071	8040458721	19.2817
						WGS	popgen	20220819.B-Fr_ELB_1p_R2.fastq.gz	FASTQ	DNA	53248071	8040458721
PRJNA1241501	SAMN47558592	Hottonia palustris	175037	Hpal_Fr_ELB_2p	pin	WGS	popgen	20220819.B-Fr_ELB_2p_R1.fastq.gz	FASTQ	DNA	61298203	9256028653	22.1967
						WGS	popgen	20220819.B-Fr_ELB_2p_R2.fastq.gz	FASTQ	DNA	61298203	9256028653
PRJNA1241501	SAMN47558593	Hottonia palustris	175037	Hpal_Fr_ELB_3p	pin	WGS	popgen	20220819.B-Fr_ELB_3p_R1.fastq.gz	FASTQ	DNA	49537825	7480211575	17.9382
						WGS	popgen	20220819.B-Fr_ELB_3p_R2.fastq.gz	FASTQ	DNA	49537825	7480211575
PRJNA1241501	SAMN47558594	Hottonia palustris	175037	Hpal_Fr_ELB_4t	thrum	WGS	popgen	20220819.B-Fr_ELB_4t_R1.fastq.gz	FASTQ	DNA	62331348	9412033548	22.5708
						WGS	popgen	20220819.B-Fr_ELB_4t_R2.fastq.gz	FASTQ	DNA	62331348	9412033548
PRJNA1241501	SAMN47558595	Hottonia palustris	175037	Hpal_Fr_ELB_5t	thrum	WGS	popgen	20220819.B-Fr_ELB_5t_R1.fastq.gz	FASTQ	DNA	64512778	9741429478	23.3607
						WGS	popgen	20220819.B-Fr_ELB_5t_R2.fastq.gz	FASTQ	DNA	64512778	9741429478
PRJNA1241501	SAMN47558596	Hottonia palustris	175037	Hpal_Fr_ELB_6t	thrum	WGS	popgen	20220819.B-Fr_ELB_6t_R1.fastq.gz	FASTQ	DNA	66350030	10018854530	24.026
						WGS	popgen	20220819.B-Fr_ELB_6t_R2.fastq.gz	FASTQ	DNA	66350030	10018854530
PRJNA1241501	SAMN47558597	Hottonia palustris	175037	Hpal_Ge_MH20_2p	pin	WGS	popgen	20220819.B-Ge_MH20_2p_R1.fastq.gz	FASTQ	DNA	67582900	10205017900	24.4725
						WGS	popgen	20220819.B-Ge_MH20_2p_R2.fastq.gz	FASTQ	DNA	67582900	10205017900
PRJNA1241501	SAMN47558598	Hottonia palustris	175037	Hpal_Ge_MH37_1p	pin	WGS	popgen	20220819.B-Ge_MH37_1p_R1.fastq.gz	FASTQ	DNA	64787132	9782856932	23.4601
						WGS	popgen	20220819.B-Ge_MH37_1p_R2.fastq.gz	FASTQ	DNA	64787132	9782856932
PRJNA1241501	SAMN47558599	Hottonia palustris	175037	Hpal_Ge_MH45_2t	thrum	WGS	popgen	20220819.B-Ge_MH45_2t_R1.fastq.gz	FASTQ	DNA	67234850	10152462350	24.3464
						WGS	popgen	20220819.B-Ge_MH45_2t_R2.fastq.gz	FASTQ	DNA	67234850	10152462350
PRJNA1241501	SAMN47558600	Hottonia palustris	175037	Hpal_Ge_MH57_3p	pin	WGS	popgen	20220819.B-Ge_MH57_3p_R1.fastq.gz	FASTQ	DNA	71680485	10823753235	25.9562
						WGS	popgen	20220819.B-Ge_MH57_3p_R2.fastq.gz	FASTQ	DNA	71680485	10823753235
PRJNA1241501	SAMN47558601	Hottonia palustris	175037	Hpal_Va_ELB_1t	thrum	WGS	popgen	20220819.B-Va_ELB_1t_R1.fastq.gz	FASTQ	DNA	70730432	10680295232	25.6122
						WGS	popgen	20220819.B-Va_ELB_1t_R2.fastq.gz	FASTQ	DNA	70730432	10680295232
PRJNA1241501	SAMN47558602	Hottonia palustris	175037	Hpal_Va_ELB_2t	thrum	WGS	popgen	20220819.B-Va_ELB_2t_R1.fastq.gz	FASTQ	DNA	75537711	11406194361	27.353
						WGS	popgen	20220819.B-Va_ELB_2t_R2.fastq.gz	FASTQ	DNA	75537711	11406194361
PRJNA1241501	SAMN47558603	Hottonia palustris	175037	Hpal_ZH_Ch_2t	thrum	WGS	popgen	20220819.B-ZH_Ch_2t_R1.fastq.gz	FASTQ	DNA	64262321	9703610471	23.27
						WGS	popgen	20220819.B-ZH_Ch_2t_R2.fastq.gz	FASTQ	DNA	64262321	9703610471
PRJNA1241501	SAMN47558604	Hottonia palustris	175037	Hpal_ZH_Ir_2t	thrum	WGS	popgen	20220819.B-ZH_Ir_2t_R1.fastq.gz	FASTQ	DNA	72866240	11002802240	26.3856
						WGS	popgen	20220819.B-ZH_Ir_2t_R2.fastq.gz	FASTQ	DNA	72866240	11002802240
PRJNA1241501	SAMN47558605	Hottonia palustris	175037	Hpal_ZH_St_1p	pin	WGS	popgen	20220819.B-ZH_St_1p_R1.fastq.gz	FASTQ	DNA	72468937	10942809487	26.2417
						WGS	popgen	20220819.B-ZH_St_1p_R2.fastq.gz	FASTQ	DNA	72468937	10942809487
PRJNA1241501	SAMN47558606	Hottonia palustris	175037	Hpal_ZH_Zu_1t	thrum	WGS	popgen	20220819.B-ZH_Zu_1t_R1.fastq.gz	FASTQ	DNA	67609033	10208963983	24.4819
						WGS	popgen	20220819.B-ZH_Zu_1t_R2.fastq.gz	FASTQ	DNA	67609033	10208963983
PRJNA1241501	SAMN47558607	Hottonia palustris	175037	Hpal_ZH_bu_1t	thrum	WGS	popgen	20220819.B-ZH_bu_1t_R1.fastq.gz	FASTQ	DNA	55484480	8378156480	20.0915
						WGS	popgen	20220819.B-ZH_bu_1t_R2.fastq.gz	FASTQ	DNA	55484480	8378156480
PRJEB107798	ERR16655997	Hottonia palustris	175037	Hpal_omni-C	na	Omni-C	genome	HP_S2_L001_R1_001.fastq.gz	FASTQ	DNA	129572299	19491898492	46.7427
						Omni-C	genome	HP_S2_L001_R2_001.fastq.gz	FASTQ	DNA	129572299	19491516821
PRJEB110212	ERR16894114	Hottonia inflata	296628	Hinf_Hi-C	na	Hi-C	genome	Hottonia_inflata_R1.fastq.gz	FASTQ	DNA	186673990	28001098500	94.5983
						Hi-C	genome	Hottonia_inflata_R2.fastq.gz	FASTQ	DNA	186673990	28001098500

## Sheet: Table S3
Table S3: Long-read DNA sequencing data.
BioProject	Accession	Organism	NCBI Tax ID	Sample name	Morph	Platform	Purpose	Batch	HD_Path	file	format	type	num_seqs	sum_len	mean_len	median_len	read_n50	coverage
PRJEB110180	ERR16881365	Androsace vitaliana	175111	Avit_ont_pin	pin	Oxford Nanopore Technologies MinION/PromethION	WGS	genome_pin	na	avitaliana_pin_ont_all_min1000.fastq.gz	FASTQ	DNA	6438319	55718760981	8654.2	3555	20648	132.664
PRJEB110181	ERR16881366	Androsace vitaliana	175111	Avit_ont_thrum	thrum	Oxford Nanopore Technologies MinION/PromethION	WGS	genome_thrum	na	avitaliana_thrum_ont_all_min1000.fastq.gz	FASTQ	DNA	5675729	44672677238	7870.8	3520	17794	106.364
PRJEB110214	ERR16881367	Androsace wulfeniana	229462	Awul_ont	na	Oxford Nanopore Technologies MinION/PromethION	WGS	genome	na	awulfeniana_ont_all_min1000.fastq.gz	FASTQ	DNA	2928561	30059062067	10264.1	5015	21549	70.5612
PRJEB110099	ERR16881368	Androsace septentrionalis	184985	Asep_ont	na	Oxford Nanopore Technologies MinION/PromethION	WGS	genome	na	aseptentrionalis_ont_all_min1000.fastq.gz	FASTQ	DNA	3579367	35609376362	9948.5	5418	18085	72.0838
PRJEB107798	ERR16655915	Hottonia palustris	175037	Hpal_pb_hifi	thrum	PacBio Sequel	WGS	genome	na	hpalustris_pb_hifi_all.fastq.gz	FASTQ	DNA	4401340	50976389122	11582	11202	12943	61.1228
PRJEB110212	ERR16881369	Hottonia inflata	296628	Hinf_pb_hifi	na	PacBio Sequel II	WGS	genome	na	m64141e_230724_142013.hifi_reads.fastq.gz	FASTQ	DNA	1803264	16618523880	9215.8	8100	12250	28.0718

## Sheet: Table S4
Table S4: Statistics on genome assemblies presented in the current study.
Assembly	Androsace septentrionalis	Androsace vitaliana (pin haplotype)	Androsace vitaliana (thrum haplotype)	Androsace wulfeniana	Hottonia inflata	Hottonia palustris (pin haplotype)	Hottonia palustris (thrum haplotype)
# contigs (>= 0 bp)	412	1615	1573	2971	140	2216	732
# contigs (>= 1000 bp)	330	1554	1478	2820	140	2216	732
# contigs (>= 5000 bp)	215	1210	1097	2186	140	2215	732
# contigs (>= 10000 bp)	150	904	789	1493	139	2212	731
# contigs (>= 25000 bp)	63	593	559	872	126	1703	665
# contigs (>= 50000 bp)	29	350	308	400	29	295	321
Total length (>= 0 bp)	494221560	422405423	416694570	426449135	592119978	834075432	794246315
Total length (>= 1000 bp)	494169467	422361844	416630686	426343934	592119978	834075432	794246315
Total length (>= 5000 bp)	493846691	421352353	415526398	424446957	592119978	834074432	794246315
Total length (>= 10000 bp)	493386338	419289083	413399828	419663989	592114072	834053729	794240028
Total length (>= 25000 bp)	492146053	414261268	409686759	409893578	591832529	823450706	792944397
Total length (>= 50000 bp)	490961834	405360811	400836158	393533641	588453228	775266028	779499739
# contigs	412	1615	1573	2971	140	2216	732
Largest contig	56036048	21654387	21975505	21513957	66031515	108825633	109786400
Total length	494221560	422405423	416694570	426449135	592119978	834075432	794246315
GC (%)	33.43	32.58	32.58	32.74	34.3	36.45	36.05
N50	50122506	19057145	19212227	18628927	53802354	70304282	71064013
N75	48467694	16784965	16801672	15525551	48248945	63923156	64913814
L50	5	11	11	11	5	5	5
L75	8	17	17	17	8	9	8
# N's per 100 kbp	2.33	13.36	19.41	56.22	0.37	0.6	0.28

## Sheet: Table S5
Table S5: Identification of centromeric repeats using QuarTeT.
Genome	Chr	start	end	length	TRlength	TRcoverage
Androsace septentrionalis	asep_sc1	24923860	29998794	5074935	482657	9.51%
Androsace septentrionalis	asep_sc2	25109455	32590722	7481268	622498	8.32%
Androsace septentrionalis	asep_sc3	30075583	35053072	4977490	471173	0.0947
Androsace septentrionalis	asep_sc4	20614825	26876552	6261728	715167	11.42%
Androsace septentrionalis	asep_sc5	NA	NA	NA	NA	NA
Androsace septentrionalis	asep_sc6	NA	NA	NA	NA	NA
Androsace septentrionalis	asep_sc7	NA	NA	NA	NA	NA
Androsace septentrionalis	asep_sc8	21070797	24359053	3288257	283356	8.62%
Androsace septentrionalis	asep_sc9	NA	NA	NA	NA	NA
Androsace septentrionalis	asep_sc10	2040916	5300716	3259801	500309	15.35%
Androsace vitaliana (pin haplotype)	aviP_sc1	7668875	8663379	994505	103743	0.1043
Androsace vitaliana (pin haplotype)	aviP_sc2	7422349	7943784	521436	187332	35.93%
Androsace vitaliana (pin haplotype)	aviP_sc3	NA	NA	NA	NA	NA
Androsace vitaliana (pin haplotype)	aviP_sc4	8593006	9952281	1359276	1130980	83.2%
Androsace vitaliana (pin haplotype)	aviP_sc5	11142994	12346535	1203542	69563	0.0578
Androsace vitaliana (pin haplotype)	aviP_sc6	11883773	12825301	941529	396666	42.13%
Androsace vitaliana (pin haplotype)	aviP_sc7	9451466	10179294	727829	51911	7.13%
Androsace vitaliana (pin haplotype)	aviP_sc8	9481912	10354057	872146	102111	11.71%
Androsace vitaliana (pin haplotype)	aviP_sc9	8974936	9796721	821786	55839	6.79%
Androsace vitaliana (pin haplotype)	aviP_sc10	NA	NA	NA	NA	NA
Androsace vitaliana (pin haplotype)	aviP_sc11	9713935	10577178	863244	81638	9.46%
Androsace vitaliana (pin haplotype)	aviP_sc12	10149402	10292156	142755	34640	24.27%
Androsace vitaliana (pin haplotype)	aviP_sc13	7865822	9630092	1764271	82057	4.65%
Androsace vitaliana (pin haplotype)	aviP_sc14	9701972	10189587	487616	59179	12.14%
Androsace vitaliana (pin haplotype)	aviP_sc15	7934039	8602635	668597	223057	33.36%
Androsace vitaliana (pin haplotype)	aviP_sc16	8272860	9251997	979138	83157	8.49%
Androsace vitaliana (pin haplotype)	aviP_sc17	7621213	10453933	2832721	217307	0.0767
Androsace vitaliana (pin haplotype)	aviP_sc18	5990874	6916705	925832	154870	16.73%
Androsace vitaliana (pin haplotype)	aviP_sc19	1	191152	191152	60216	31.5%
Androsace vitaliana (pin haplotype)	aviP_sc20	1	227329	227329	149490	65.76%
Androsace vitaliana (thrum haplotype)	aviT_sc1	8638352	9867944	1229593	350677	28.52%
Androsace vitaliana (thrum haplotype)	aviT_sc2	7225783	10330961	3105179	441304	14.21%
Androsace vitaliana (thrum haplotype)	aviT_sc3	NA	NA	NA	NA	NA
Androsace vitaliana (thrum haplotype)	aviT_sc4	NA	NA	NA	NA	NA
Androsace vitaliana (thrum haplotype)	aviT_sc5	8327668	9922019	1594352	112866	7.08%
Androsace vitaliana (thrum haplotype)	aviT_sc6	9135575	10158236	1022662	214962	21.02%
Androsace vitaliana (thrum haplotype)	aviT_sc7	8795986	9965220	1169235	304938	26.08%
Androsace vitaliana (thrum haplotype)	aviT_sc8	7819152	9864937	2045786	181563	8.87%
Androsace vitaliana (thrum haplotype)	aviT_sc9	9869421	10562017	692597	339225	48.98%
Androsace vitaliana (thrum haplotype)	aviT_sc10	9799478	10490527	691050	328884	47.59%
Androsace vitaliana (thrum haplotype)	aviT_sc11	8150841	8751675	600835	297085	49.45%
Androsace vitaliana (thrum haplotype)	aviT_sc12	8435330	9474398	1039069	108650	10.46%
Androsace vitaliana (thrum haplotype)	aviT_sc13	11855455	12720123	864669	537147	62.12%
Androsace vitaliana (thrum haplotype)	aviT_sc14	NA	NA	NA	NA	NA
Androsace vitaliana (thrum haplotype)	aviT_sc15	6802370	9639796	2837427	440593	15.53%
Androsace vitaliana (thrum haplotype)	aviT_sc16	8556274	10311956	1755683	115914	6.6%
Androsace vitaliana (thrum haplotype)	aviT_sc17	NA	NA	NA	NA	NA
Androsace vitaliana (thrum haplotype)	aviT_sc18	8318881	9404134	1085254	288344	26.57%
Androsace vitaliana (thrum haplotype)	aviT_sc19	1	228293	228293	169498	74.25%
Androsace vitaliana (thrum haplotype)	aviT_sc20	1	170909	170909	40616	23.76%
Androsace wulfeniana	awul_sc1	8681198	10471593	1790396	74047	4.14%
Androsace wulfeniana	awul_sc2	10726439	11382999	656561	198450	30.23%
Androsace wulfeniana	awul_sc3	NA	NA	NA	NA	NA
Androsace wulfeniana	awul_sc4	NA	NA	NA	NA	NA
Androsace wulfeniana	awul_sc5	NA	NA	NA	NA	NA
Androsace wulfeniana	awul_sc6	NA	NA	NA	NA	NA
Androsace wulfeniana	awul_sc7	NA	NA	NA	NA	NA
Androsace wulfeniana	awul_sc8	NA	NA	NA	NA	NA
Androsace wulfeniana	awul_sc9	6612909	7188209	575301	53632	9.32%
Androsace wulfeniana	awul_sc10	8610516	8852562	242047	10463	4.32%
Androsace wulfeniana	awul_sc11	8875049	9128475	253427	26659	10.52%
Androsace wulfeniana	awul_sc12	NA	NA	NA	NA	NA
Androsace wulfeniana	awul_sc13	5976892	9864124	3887233	218921	5.63%
Androsace wulfeniana	awul_sc14	8615222	9933866	1318645	143403	10.88%
Androsace wulfeniana	awul_sc15	NA	NA	NA	NA	NA
Androsace wulfeniana	awul_sc16	NA	NA	NA	NA	NA
Androsace wulfeniana	awul_sc17	NA	NA	NA	NA	NA
Androsace wulfeniana	awul_sc18	NA	NA	NA	NA	NA
Androsace wulfeniana	awul_sc19	NA	NA	NA	NA	NA
Androsace wulfeniana	awul_sc20	NA	NA	NA	NA	NA
Hottonia inflata	Hinf001	17849531	23042305	5192775	1539787	0.2965
Hottonia inflata	Hinf002	25944832	26168653	223822	144088	64.38%
Hottonia inflata	Hinf003	27989340	29522158	1532819	690678	45.06%
Hottonia inflata	Hinf004	34914396	35321539	407144	290065	71.24%
Hottonia inflata	Hinf005	32858921	35108962	2250042	724540	0.322
Hottonia inflata	Hinf006	30594659	33761569	3166911	1895807	59.86%
Hottonia inflata	Hinf007	32360517	35341875	2981359	2057313	69.01%
Hottonia inflata	Hinf008	26865895	33957167	7091273	4085487	0.5761
Hottonia inflata	Hinf009	34887930	36192088	1304159	473126	0.3628
Hottonia inflata	Hinf010	37508717	38468714	959998	492475	51.3%
Hottonia inflata	Hinf011	31701709	33001100	1299392	728817	56.09%
Hottonia palustris (pin haplotype)	Hpal_hap1_1	45451004	63969025	18518022	3899632	21.06%
Hottonia palustris (pin haplotype)	Hpal_hap1_2	47970997	81652115	33681119	6539570	19.42%
Hottonia palustris (pin haplotype)	Hpal_hap1_3	31895986	45885177	13989192	3612775	0.2583
Hottonia palustris (pin haplotype)	Hpal_hap1_4	34640537	48490029	13849493	2388118	17.24%
Hottonia palustris (pin haplotype)	Hpal_hap1_5	30205340	41106249	10900910	2474627	0.227
Hottonia palustris (pin haplotype)	Hpal_hap1_6	38478506	39937643	1459138	380110	0.2605
Hottonia palustris (pin haplotype)	Hpal_hap1_7	NA	NA	NA	NA	NA
Hottonia palustris (pin haplotype)	Hpal_hap1_8	37899861	52343427	14443567	2012860	0.1394
Hottonia palustris (pin haplotype)	Hpal_hap1_9	38525556	51183515	12657960	2348064	0.1855
Hottonia palustris (pin haplotype)	Hpal_hap1_10	39631439	46508112	6876674	1347135	19.59%
Hottonia palustris (thrum haplotype)	Hpal_hap2_1	45667668	64193405	18525738	3903441	0.2107
Hottonia palustris (thrum haplotype)	Hpal_hap2_2	38276140	47856826	9580687	1527563	0.1594
Hottonia palustris (thrum haplotype)	Hpal_hap2_3	31980652	45966004	13985353	3611708	0.2582
Hottonia palustris (thrum haplotype)	Hpal_hap2_4	35447980	49290467	13842488	2387159	0.1725
Hottonia palustris (thrum haplotype)	Hpal_hap2_5	30379881	41283702	10903822	2476414	0.2271
Hottonia palustris (thrum haplotype)	Hpal_hap2_6	40233552	43864490	3630939	476303	13.12%
Hottonia palustris (thrum haplotype)	Hpal_hap2_7	34948964	40299576	5350613	742471	13.88%
Hottonia palustris (thrum haplotype)	Hpal_hap2_8	38143176	53564763	15421588	2205029	0.143
Hottonia palustris (thrum haplotype)	Hpal_hap2_9	44663249	48707457	4044209	474614	0.1174
Hottonia palustris (thrum haplotype)	Hpal_hap2_10	38062603	44937289	6874687	1344829	19.56%

## Sheet: Table S6
Table S6: Identification of telomeric repeats using QuarTeT.
Genome	Chrid	chrlen	status	leftnum	leftlength	leftdirection	rightnum	rightlength	rightdirection
Androsace septentrionalis	asep_sc1	56036048	both	82	574	+	65	455	+
Androsace septentrionalis	asep_sc2	54543926	both	125	875	+	112	784	-
Androsace septentrionalis	asep_sc3	53555384	both	124	868	+	101	707	-
Androsace septentrionalis	asep_sc4	50462510	both	98	686	+	71	497	+
Androsace septentrionalis	asep_sc5	50122506	both	110	770	-	90	630	-
Androsace septentrionalis	asep_sc6	49832463	both	91	637	-	132	924	+
Androsace septentrionalis	asep_sc7	49417572	both	121	847	+	138	966	+
Androsace septentrionalis	asep_sc8	48467694	both	151	1057	+	78	546	-
Androsace septentrionalis	asep_sc9	43294791	right	0	0	na	124	868	+
Androsace septentrionalis	asep_sc10	32724618	both	119	833	+	135	945	-
Androsace vitaliana (pin haplotype)	aviP_sc1	17003578	no	0	0	na	0	0	na
Androsace vitaliana (pin haplotype)	aviP_sc2	18739834	no	0	0	na	0	0	na
Androsace vitaliana (pin haplotype)	aviP_sc3	17644436	no	0	0	na	0	0	na
Androsace vitaliana (pin haplotype)	aviP_sc4	17773981	left	923	6461	+	0	0	na
Androsace vitaliana (pin haplotype)	aviP_sc5	21654387	both	148	1036	+	120	840	-
Androsace vitaliana (pin haplotype)	aviP_sc6	21493403	no	0	0	na	0	0	na
Androsace vitaliana (pin haplotype)	aviP_sc7	20242149	no	0	0	na	0	0	na
Androsace vitaliana (pin haplotype)	aviP_sc8	19891191	no	0	0	na	0	0	na
Androsace vitaliana (pin haplotype)	aviP_sc9	20718019	left	472	3304	+	0	0	na
Androsace vitaliana (pin haplotype)	aviP_sc10	19674521	both	658	4606	+	857	5999	-
Androsace vitaliana (pin haplotype)	aviP_sc11	19194674	no	0	0	na	0	0	na
Androsace vitaliana (pin haplotype)	aviP_sc12	19269427	left	418	2926	+	0	0	na
Androsace vitaliana (pin haplotype)	aviP_sc13	18492848	no	0	0	na	0	0	na
Androsace vitaliana (pin haplotype)	aviP_sc14	19460216	left	504	3528	+	0	0	na
Androsace vitaliana (pin haplotype)	aviP_sc15	19854997	right	0	0	na	51	357	-
Androsace vitaliana (pin haplotype)	aviP_sc16	19057145	no	0	0	na	0	0	na
Androsace vitaliana (pin haplotype)	aviP_sc17	16784965	right	0	0	na	106	742	-
Androsace vitaliana (pin haplotype)	aviP_sc18	15400673	right	0	0	na	78	546	-
Androsace vitaliana (pin haplotype)	aviP_sc19	13751927	no	0	0	na	0	0	na
Androsace vitaliana (pin haplotype)	aviP_sc20	15218926	no	0	0	na	0	0	na
Androsace vitaliana (thrum haplotype)	aviT_sc1	18405321	left	137	959	+	0	0	na
Androsace vitaliana (thrum haplotype)	aviT_sc2	17254474	right	0	0	na	838	5866	-
Androsace vitaliana (thrum haplotype)	aviT_sc3	18264728	no	0	0	na	0	0	na
Androsace vitaliana (thrum haplotype)	aviT_sc4	19570500	no	0	0	na	0	0	na
Androsace vitaliana (thrum haplotype)	aviT_sc5	16801672	no	0	0	na	0	0	na
Androsace vitaliana (thrum haplotype)	aviT_sc6	18439501	no	0	0	na	0	0	na
Androsace vitaliana (thrum haplotype)	aviT_sc7	20007535	right	0	0	na	686	4802	-
Androsace vitaliana (thrum haplotype)	aviT_sc8	20718441	right	0	0	na	449	3143	-
Androsace vitaliana (thrum haplotype)	aviT_sc9	19814183	left	781	5467	+	0	0	na
Androsace vitaliana (thrum haplotype)	aviT_sc10	19442514	no	0	0	na	0	0	na
Androsace vitaliana (thrum haplotype)	aviT_sc11	20203881	no	0	0	na	0	0	na
Androsace vitaliana (thrum haplotype)	aviT_sc12	19212227	no	0	0	na	0	0	na
Androsace vitaliana (thrum haplotype)	aviT_sc13	20991358	no	0	0	na	0	0	na
Androsace vitaliana (thrum haplotype)	aviT_sc14	21975505	no	0	0	na	0	0	na
Androsace vitaliana (thrum haplotype)	aviT_sc15	20528092	right	0	0	na	777	5439	+
Androsace vitaliana (thrum haplotype)	aviT_sc16	19781432	right	0	0	na	811	5677	-
Androsace vitaliana (thrum haplotype)	aviT_sc17	16922036	both	904	6328	+	860	6020	-
Androsace vitaliana (thrum haplotype)	aviT_sc18	15792955	no	0	0	na	0	0	na
Androsace vitaliana (thrum haplotype)	aviT_sc19	15305865	right	0	0	na	467	3269	-
Androsace vitaliana (thrum haplotype)	aviT_sc20	13842891	right	0	0	na	1740	12180	-
Androsace wulfeniana	awul_sc1	21513957	no	0	0	na	0	0	na
Androsace wulfeniana	awul_sc2	21473553	no	0	0	na	0	0	na
Androsace wulfeniana	awul_sc3	20029973	no	0	0	na	0	0	na
Androsace wulfeniana	awul_sc4	17974212	no	0	0	na	0	0	na
Androsace wulfeniana	awul_sc5	18701411	no	0	0	na	0	0	na
Androsace wulfeniana	awul_sc6	19620385	right	0	0	na	533	3731	+
Androsace wulfeniana	awul_sc7	19835309	right	0	0	na	554	3878	-
Androsace wulfeniana	awul_sc8	18628927	no	0	0	na	0	0	na
Androsace wulfeniana	awul_sc9	19575914	no	0	0	na	0	0	na
Androsace wulfeniana	awul_sc10	20424239	right	0	0	na	743	5201	-
Androsace wulfeniana	awul_sc11	19554620	no	0	0	na	0	0	na
Androsace wulfeniana	awul_sc12	19932876	no	0	0	na	0	0	na
Androsace wulfeniana	awul_sc13	15107470	no	0	0	na	0	0	na
Androsace wulfeniana	awul_sc14	16328651	no	0	0	na	0	0	na
Androsace wulfeniana	awul_sc15	15525551	no	0	0	na	0	0	na
Androsace wulfeniana	awul_sc16	18358404	left	223	1561	+	0	0	na
Androsace wulfeniana	awul_sc17	16446401	no	0	0	na	0	0	na
Androsace wulfeniana	awul_sc18	17455744	no	0	0	na	0	0	na
Androsace wulfeniana	awul_sc19	10997694	no	0	0	na	0	0	na
Androsace wulfeniana	awul_sc20	13235847	no	0	0	na	0	0	na
Hottonia inflata	Hinf001	41097696	left	1639	11473	+	0	0	na
Hottonia inflata	Hinf002	48258517	both	1475	10325	+	1904	13328	na
Hottonia inflata	Hinf003	63617410	both	1001	7007	+	1292	9044	na
Hottonia inflata	Hinf004	61007283	both	1584	11088	+	1857	12999	na
Hottonia inflata	Hinf005	53061542	both	2039	14273	+	1945	13615	na
Hottonia inflata	Hinf006	66031515	both	2043	14301	+	1466	10262	na
Hottonia inflata	Hinf007	58948565	both	1503	10521	+	1620	11340	na
Hottonia inflata	Hinf008	53802354	right	0	0		418	2926	na
Hottonia inflata	Hinf009	48248945	both	1919	13433	+	1304	9128	na
Hottonia inflata	Hinf010	47209807	both	1842	12894	+	264	1848	na
Hottonia inflata	Hinf011	45748464	both	2057	14399	+	1458	10206	na
Hottonia palustris (pin haplotype)	Hpal_hap1_1	108825633	no	0	0	na	0	0	na
Hottonia palustris (pin haplotype)	Hpal_hap1_2	94398455	left	446	3122	+	0	0	na
Hottonia palustris (pin haplotype)	Hpal_hap1_3	78841337	left	381	2667	+	0	0	na
Hottonia palustris (pin haplotype)	Hpal_hap1_4	70753299	no	0	0	na	0	0	na
Hottonia palustris (pin haplotype)	Hpal_hap1_5	70304282	no	0	0	na	0	0	na
Hottonia palustris (pin haplotype)	Hpal_hap1_6	70256149	left	525	3675	+	0	0	na
Hottonia palustris (pin haplotype)	Hpal_hap1_7	66534759	right	0	0	na	477	3339	-
Hottonia palustris (pin haplotype)	Hpal_hap1_8	63923156	right	0	0	na	383	2681	-
Hottonia palustris (pin haplotype)	Hpal_hap1_9	64761385	both	344	2408	+	466	3262	-
Hottonia palustris (pin haplotype)	Hpal_hap1_10	60583009	no	0	0	na	0	0	na
Hottonia palustris (thrum haplotype)	Hpal_hap2_1	109786400	both	360	2520	+	208	1456	-
Hottonia palustris (thrum haplotype)	Hpal_hap2_2	95909119	both	534	3738	+	720	5040	-
Hottonia palustris (thrum haplotype)	Hpal_hap2_3	79260425	both	381	2667	+	240	1680	-
Hottonia palustris (thrum haplotype)	Hpal_hap2_4	72116109	both	285	1995	+	188	1316	-
Hottonia palustris (thrum haplotype)	Hpal_hap2_5	71064013	both	185	1295	+	350	2450	-
Hottonia palustris (thrum haplotype)	Hpal_hap2_6	71050487	both	525	3675	+	359	2513	-
Hottonia palustris (thrum haplotype)	Hpal_hap2_7	64913814	both	477	3339	+	451	3157	-
Hottonia palustris (thrum haplotype)	Hpal_hap2_8	65143564	both	513	3591	+	383	2681	-
Hottonia palustris (thrum haplotype)	Hpal_hap2_9	60764172	both	344	2408	+	380	2660	-
Hottonia palustris (thrum haplotype)	Hpal_hap2_10	59114092	no	0	0	na	0	0	na

## Sheet: Table S7
Table S7: Short-read RNA sequencing data.
BioProject	Accession	Organism	NCBI Tax ID	tissue	morph	file	format	type	num_seqs	sum_len
PRJEB110180	ERR16894119	Androsace vitaliana	175111	flower	pin	20200727.B-E56_Avpin_flow_R1.fastq.gz	FASTQ	RNA	99631712	15044388512
						20200727.B-E56_Avpin_flow_R2.fastq.gz	FASTQ	RNA	99631712	15044388512
PRJEB110181	ERR16894120	Androsace vitaliana	175111	flower	thrum	20200727.B-E57_Avthrum_flow_R1.fastq.gz	FASTQ	RNA	85599882	12925582182
						20200727.B-E57_Avthrum_flow_R2.fastq.gz	FASTQ	RNA	85599882	12925582182
PRJEB110181	ERR16894121	Androsace vitaliana	175111	vegetative	thrum	20200727.B-E57_Avthrum_vege_R1.fastq.gz	FASTQ	RNA	102286289	15445229639
						20200727.B-E57_Avthrum_vege_R2.fastq.gz	FASTQ	RNA	102286289	15445229639
PRJEB110180	ERR16894122	Androsace vitaliana	175111	vegetative	pin	20200727.B-E84_Avpin_vege_R1.fastq.gz	FASTQ	RNA	101069811	15261541461
						20200727.B-E84_Avpin_vege_R2.fastq.gz	FASTQ	RNA	101069811	15261541461
PRJNA1241501	SAMN47558624	Androsace vitaliana	175111	flower	pin	GP1_F_S2_R1_001.fastq.gz	FASTQ	RNA	19763554	2984296654
						GP1_F_S2_R2_001.fastq.gz	FASTQ	RNA	19763554	2984296654
PRJNA1241501	SAMN47558625	Androsace vitaliana	175111	leaf	pin	GP1_L_S22_R1_001.fastq.gz	FASTQ	RNA	22473042	3393429342
						GP1_L_S22_R2_001.fastq.gz	FASTQ	RNA	22473042	3393429342
PRJNA1241501	SAMN47558626	Androsace vitaliana	175111	flower	pin	GP2_F_S30_R1_001.fastq.gz	FASTQ	RNA	19622458	2962991158
						GP2_F_S30_R2_001.fastq.gz	FASTQ	RNA	19622458	2962991158
PRJNA1241501	SAMN47558627	Androsace vitaliana	175111	leaf	pin	GP2_L_S31_R1_001.fastq.gz	FASTQ	RNA	17905730	2703765230
						GP2_L_S31_R2_001.fastq.gz	FASTQ	RNA	17905730	2703765230
PRJNA1241501	SAMN47558628	Androsace vitaliana	175111	flower	pin	GP3_F_S32_R1_001.fastq.gz	FASTQ	RNA	20486411	3093448061
						GP3_F_S32_R2_001.fastq.gz	FASTQ	RNA	20486411	3093448061
PRJNA1241501	SAMN47558629	Androsace vitaliana	175111	leaf	pin	GP3_L_S38_R1_001.fastq.gz	FASTQ	RNA	21109504	3187535104
						GP3_L_S38_R2_001.fastq.gz	FASTQ	RNA	21109504	3187535104
PRJNA1241501	SAMN47558630	Androsace vitaliana	175111	flower	pin	GP4_F_S8_R1_001.fastq.gz	FASTQ	RNA	20585083	3108347533
						GP4_F_S8_R2_001.fastq.gz	FASTQ	RNA	20585083	3108347533
PRJNA1241501	SAMN47558631	Androsace vitaliana	175111	leaf	pin	GP4_L_S12_R1_001.fastq.gz	FASTQ	RNA	22564793	3407283743
						GP4_L_S12_R2_001.fastq.gz	FASTQ	RNA	22564793	3407283743
PRJNA1241501	SAMN47558632	Androsace vitaliana	175111	flower	thrum	GT1_F_S5_R1_001.fastq.gz	FASTQ	RNA	23137030	3493691530
						GT1_F_S5_R2_001.fastq.gz	FASTQ	RNA	23137030	3493691530
PRJNA1241501	SAMN47558633	Androsace vitaliana	175111	leaf	thrum	GT1_L_S26_R1_001.fastq.gz	FASTQ	RNA	23069319	3483467169
						GT1_L_S26_R2_001.fastq.gz	FASTQ	RNA	23069319	3483467169
PRJNA1241501	SAMN47558634	Androsace vitaliana	175111	flower	thrum	GT2_F_S9_R1_001.fastq.gz	FASTQ	RNA	19059063	2877918513
						GT2_F_S9_R2_001.fastq.gz	FASTQ	RNA	19059063	2877918513
PRJNA1241501	SAMN47558635	Androsace vitaliana	175111	leaf	thrum	GT2_L_S35_R1_001.fastq.gz	FASTQ	RNA	20638842	3116465142
						GT2_L_S35_R2_001.fastq.gz	FASTQ	RNA	20638842	3116465142
PRJNA1241501	SAMN47558636	Androsace vitaliana	175111	flower	thrum	GT3_F_S3_R1_001.fastq.gz	FASTQ	RNA	21909584	3308347184
						GT3_F_S3_R2_001.fastq.gz	FASTQ	RNA	21909584	3308347184
PRJNA1241501	SAMN47558637	Androsace vitaliana	175111	leaf	thrum	GT3_L_S14_R1_001.fastq.gz	FASTQ	RNA	20220428	3053284628
						GT3_L_S14_R2_001.fastq.gz	FASTQ	RNA	20220428	3053284628
PRJNA1241501	SAMN47558638	Androsace vitaliana	175111	flower	pin	GorP1_F_S21_R1_001.fastq.gz	FASTQ	RNA	23391259	3532080109
						GorP1_F_S21_R2_001.fastq.gz	FASTQ	RNA	23391259	3532080109
PRJNA1241501	SAMN47558639	Androsace vitaliana	175111	leaf	pin	GorP1_L_S4_R1_001.fastq.gz	FASTQ	RNA	22878756	3454692156
						GorP1_L_S4_R2_001.fastq.gz	FASTQ	RNA	22878756	3454692156
PRJNA1241501	SAMN47558640	Androsace vitaliana	175111	flower	pin	GorP2_F_S29_R1_001.fastq.gz	FASTQ	RNA	23274520	3514452520
						GorP2_F_S29_R2_001.fastq.gz	FASTQ	RNA	23274520	3514452520
PRJNA1241501	SAMN47558641	Androsace vitaliana	175111	leaf	pin	GorP2_L_S13_R1_001.fastq.gz	FASTQ	RNA	21873952	3302966752
						GorP2_L_S13_R2_001.fastq.gz	FASTQ	RNA	21873952	3302966752
PRJNA1241501	SAMN47558642	Androsace vitaliana	175111	flower	thrum	GorT1_F_S36_R1_001.fastq.gz	FASTQ	RNA	20475798	3091845498
						GorT1_F_S36_R2_001.fastq.gz	FASTQ	RNA	20475798	3091845498
PRJNA1241501	SAMN47558643	Androsace vitaliana	175111	leaf	thrum	GorT1_L_S16_R1_001.fastq.gz	FASTQ	RNA	20523032	3098977832
						GorT1_L_S16_R2_001.fastq.gz	FASTQ	RNA	20523032	3098977832
PRJNA1241501	SAMN47558644	Androsace vitaliana	175111	flower	thrum	GorT3_F_S15_R1_001.fastq.gz	FASTQ	RNA	21840026	3297843926
						GorT3_F_S15_R2_001.fastq.gz	FASTQ	RNA	21840026	3297843926
PRJNA1241501	SAMN47558645	Androsace vitaliana	175111	leaf	thrum	GorT3_L_S19_R1_001.fastq.gz	FASTQ	RNA	19486397	2942445947
						GorT3_L_S19_R2_001.fastq.gz	FASTQ	RNA	19486397	2942445947
PRJNA1241501	SAMN47558646	Androsace vitaliana	175111	flower	thrum	GorT4_F_S25_R1_001.fastq.gz	FASTQ	RNA	21292999	3215242849
						GorT4_F_S25_R2_001.fastq.gz	FASTQ	RNA	21292999	3215242849
PRJNA1241501	SAMN47558647	Androsace vitaliana	175111	leaf	thrum	GorT4_L_S6_R1_001.fastq.gz	FASTQ	RNA	20562304	3104907904
						GorT4_L_S6_R2_001.fastq.gz	FASTQ	RNA	20562304	3104907904
PRJNA1241501	SAMN47558648	Androsace vitaliana	175111	flower	thrum	GorT5_F_S10_R1_001.fastq.gz	FASTQ	RNA	22794304	3441939904
						GorT5_F_S10_R2_001.fastq.gz	FASTQ	RNA	22794304	3441939904
PRJNA1241501	SAMN47558649	Androsace vitaliana	175111	leaf	thrum	GorT5_L_S37_R1_001.fastq.gz	FASTQ	RNA	21414535	3233594785
						GorT5_L_S37_R2_001.fastq.gz	FASTQ	RNA	21414535	3233594785
PRJNA1241501	SAMN47558650	Androsace vitaliana	175111	flower	pin	RP1_F_S23_R1_001.fastq.gz	FASTQ	RNA	23542396	3554901796
						RP1_F_S23_R2_001.fastq.gz	FASTQ	RNA	23542396	3554901796
PRJNA1241501	SAMN47558651	Androsace vitaliana	175111	leaf	pin	RP1_L_S34_R1_001.fastq.gz	FASTQ	RNA	16751447	2529468497
						RP1_L_S34_R2_001.fastq.gz	FASTQ	RNA	16751447	2529468497
PRJNA1241501	SAMN47558652	Androsace vitaliana	175111	flower	pin	RP2_F_S20_R1_001.fastq.gz	FASTQ	RNA	22609474	3414030574
				flower	pin	RP2_F_S20_R2_001.fastq.gz	FASTQ	RNA	22609474	3414030574
PRJNA1241501	SAMN47558653	Androsace vitaliana	175111	leaf	pin	RP2_L_S18_R1_001.fastq.gz	FASTQ	RNA	20365734	3075225834
				leaf	pin	RP2_L_S18_R2_001.fastq.gz	FASTQ	RNA	20365734	3075225834
PRJNA1241501	SAMN47558654	Androsace vitaliana	175111	flower	pin	RP3_F_S17_R1_001.fastq.gz	FASTQ	RNA	23517031	3551071681
				flower	pin	RP3_F_S17_R2_001.fastq.gz	FASTQ	RNA	23517031	3551071681
PRJNA1241501	SAMN47558655	Androsace vitaliana	175111	leaf	pin	RP3_L_S7_R1_001.fastq.gz	FASTQ	RNA	20229432	3054644232
				leaf	pin	RP3_L_S7_R2_001.fastq.gz	FASTQ	RNA	20229432	3054644232
PRJNA1241501	SAMN47558656	Androsace vitaliana	175111	flower	thrum	RT1_F_S33_R1_001.fastq.gz	FASTQ	RNA	21356812	3224878612
				flower	thrum	RT1_F_S33_R2_001.fastq.gz	FASTQ	RNA	21356812	3224878612
PRJNA1241501	SAMN47558657	Androsace vitaliana	175111	leaf	thrum	RT1_L_S11_R1_001.fastq.gz	FASTQ	RNA	24442293	3690786243
				leaf	thrum	RT1_L_S11_R2_001.fastq.gz	FASTQ	RNA	24442293	3690786243
PRJNA1241501	SAMN47558658	Androsace vitaliana	175111	flower	thrum	RT2_F_S24_R1_001.fastq.gz	FASTQ	RNA	20685012	3123436812
				flower	thrum	RT2_F_S24_R2_001.fastq.gz	FASTQ	RNA	20685012	3123436812
PRJNA1241501	SAMN47558659	Androsace vitaliana	175111	leaf	thrum	RT2_L_S28_R1_001.fastq.gz	FASTQ	RNA	22549268	3404939468
				leaf	thrum	RT2_L_S28_R2_001.fastq.gz	FASTQ	RNA	22549268	3404939468
PRJEB110099	ERR16894123	Androsace septentrionalis	184985	vegetative	na	20200727.B-E85_Asep_vege_R1.fastq.gz	FASTQ	RNA	106264647	16045961697
				vegetative	na	20200727.B-E85_Asep_vege_R2.fastq.gz	FASTQ	RNA	106264647	16045961697
PRJEB110099	ERR16894124	Androsace septentrionalis	184985	flower	na	20200727.B-E86_Asep_flow_R1.fastq.gz	FASTQ	RNA	95445967	14412341017
				leaf	na	20200727.B-E86_Asep_flow_R2.fastq.gz	FASTQ	RNA	95445967	14412341017
PRJEB110212	ERR16894125	Androsace wulfeniana	229462	vegetative	na	20200727.B-E83_Awul_vege_R1.fastq.gz	FASTQ	RNA	102661736	15501922136
				vegetative	na	20200727.B-E83_Awul_vege_R2.fastq.gz	FASTQ	RNA	102661736	15501922136
PRJEB110212	ERR16894126	Hottonia inflata	296628	flower	na	20220826.A-Hinf_flower_1098_R1.fastq.gz	FASTQ	RNA	18906829	2854931179
				flower	na	20220826.A-Hinf_flower_1098_R2.fastq.gz	FASTQ	RNA	18906829	2854931179
PRJEB110212	ERR16894127	Hottonia inflata	296628	flower	na	20220826.A-Hinf_flower_1099_R1.fastq.gz	FASTQ	RNA	38874998	5870124698
				flower	na	20220826.A-Hinf_flower_1099_R2.fastq.gz	FASTQ	RNA	38874998	5870124698
PRJEB110212	ERR16894128	Hottonia inflata	296628	flower	na	20220826.A-Hinf_flower_1100_R1.fastq.gz	FASTQ	RNA	18861274	2848052374
				flower	na	20220826.A-Hinf_flower_1100_R2.fastq.gz	FASTQ	RNA	18861274	2848052374
PRJEB110212	ERR16894129	Hottonia inflata	296628	stem	na	20220826.A-Hinf_stem_1098_R1.fastq.gz	FASTQ	RNA	37938719	5728746569
				stem	na	20220826.A-Hinf_stem_1098_R2.fastq.gz	FASTQ	RNA	37938719	5728746569
PRJEB110212	ERR16894130	Hottonia inflata	296628	stem	na	20220826.A-Hinf_stem_1099_R1.fastq.gz	FASTQ	RNA	52248165	7889472915
				stem	na	20220826.A-Hinf_stem_1099_R2.fastq.gz	FASTQ	RNA	52248165	7889472915
PRJEB110212	ERR16894131	Hottonia inflata	296628	stem	na	20220826.A-Hinf_stem_1100_R1.fastq.gz	FASTQ	RNA	31438207	4747169257
				stem	na	20220826.A-Hinf_stem_1100_R2.fastq.gz	FASTQ	RNA	31438207	4747169257
PRJNA1241501	SAMN47558669	Hottonia palustris	175037	old_floral_bud	pin	20220826.A-Hpal_pin_bud_o_R1.fastq.gz	FASTQ	RNA	17928416	2707190816
				old_floral_bud	pin	20220826.A-Hpal_pin_bud_o_R2.fastq.gz	FASTQ	RNA	17928416	2707190816
PRJNA1241501	SAMN47558670	Hottonia palustris	175037	young_floral_bud	pin	20220826.A-Hpal_pin_bud_y_R1.fastq.gz	FASTQ	RNA	79828083	12054040533
				young_floral_bud	pin	20220826.A-Hpal_pin_bud_y_R2.fastq.gz	FASTQ	RNA	79828083	12054040533
PRJNA1241501	SAMN47558671	Hottonia palustris	175037	flower	pin	20220826.A-Hpal_pin_flower_R1.fastq.gz	FASTQ	RNA	31857110	4810423610
				flower	pin	20220826.A-Hpal_pin_flower_R2.fastq.gz	FASTQ	RNA	31857110	4810423610
PRJNA1241501	SAMN47558672	Hottonia palustris	175037	leaf	pin	20220826.A-Hpal_pin_leaves_R1.fastq.gz	FASTQ	RNA	30707858	4636886558
				leaf	pin	20220826.A-Hpal_pin_leaves_R2.fastq.gz	FASTQ	RNA	30707858	4636886558
PRJEB107798	ERR16655998	Hottonia palustris	175037	old_floral_bud	thrum	HP_1_R1_001.fastq.gz	FASTQ	RNA	20934681	2902239619
				old_floral_bud	thrum	HP_1_R2_001.fastq.gz	FASTQ	RNA	20934681	2905961902
PRJEB107798	ERR16655999	Hottonia palustris	175037	young_floral_bud	thrum	HP_2_R1_001.fastq.gz	FASTQ	RNA	13566175	1865514495
				young_floral_bud	thrum	HP_2_R2_001.fastq.gz	FASTQ	RNA	13566175	1868020573
PRJEB107798	ERR16656000	Hottonia palustris	175037	leaf	thrum	HP_4_R1_001.fastq.gz	FASTQ	RNA	24562035	3315892795
				leaf	thrum	HP_4_R2_001.fastq.gz	FASTQ	RNA	24562035	3312612139
PRJEB107798	ERR16656001	Hottonia palustris	175037	flower	thrum	HP_5_R1_001.fastq.gz	FASTQ	RNA	34967704	4882205117
				flower	thrum	HP_5_R2_001.fastq.gz	FASTQ	RNA	34967704	4891688880

## Sheet: Table S8
Table S8: Functional annotation of Androsace septentrionalis genes.
query	seed_ortholog	evalue	score	eggNOG_OGs	max_annot_lvl	COG_category	Description	Preferred_name	GOs	EC	KEGG_ko	KEGG_Pathway	KEGG_Module	KEGG_Reaction	KEGG_rclass	BRITE	KEGG_TC	CAZy	BiGG_Reaction	PFAMs
ASEP0027181-RA	4432.XP_010249881.1	2.41e-106	333.0	COG3884@1|root,2QQHW@2759|Eukaryota,37I5Y@33090|Viridiplantae,3G74Z@35493|Streptophyta	35493|Streptophyta	I	Plays an essential role in chain termination during de novo fatty acid synthesis	FATB	GO:0000036,GO:0003674,GO:0003824,GO:0004312,GO:0005488,GO:0005575,GO:0005622,GO:0005623,GO:0005737,GO:0006082,GO:0006629,GO:0006631,GO:0006633,GO:0008150,GO:0008152,GO:0008610,GO:0009058,GO:0009507,GO:0009536,GO:0009987,GO:0016053,GO:0016297,GO:0016740,GO:0016746,GO:0016747,GO:0016787,GO:0016788,GO:0016790,GO:0019752,GO:0032787,GO:0043226,GO:0043227,GO:0043229,GO:0043231,GO:0043436,GO:0044237,GO:…	3.1.2.14,3.1.2.21	ko:K10781	ko00061,ko01100,ko01212,map00061,map01100,map01212	-	R01706,R04014,R08157,R08158,R08159	RC00014,RC00039	ko00000,ko00001,ko01000,ko01004	-	-	-	Acyl-ACP_TE,Acyl-thio_N
ASEP0027208-RA	3702.AT2G07674.1	1.07e-41	146.0	2CYCC@1|root,2S3JA@2759|Eukaryota,37W9K@33090|Viridiplantae,3GKAK@35493|Streptophyta	35493|Streptophyta	-	-	-	-	-	-	-	-	-	-	-	-	-	-	-
ASEP0027209-RA	72658.Bostr.14216s0004.1.p	5.12e-45	148.0	KOG4669@1|root,KOG4669@2759|Eukaryota,37WZU@33090|Viridiplantae,3GKXW@35493|Streptophyta	35493|Streptophyta	C	NADH-ubiquinone/plastoquinone oxidoreductase chain 4L	-	GO:0003674,GO:0003824,GO:0003954,GO:0008137,GO:0008150,GO:0008152,GO:0016491,GO:0016651,GO:0016655,GO:0050136,GO:0055114	1.6.5.3	ko:K03882	ko00190,ko01100,ko04714,ko04723,ko05012,map00190,map01100,map04714,map04723,map05012	M00142	R11945	RC00061	ko00000,ko00001,ko00002,ko01000,ko03029	3.D.1.6	-	-	Oxidored_q2
ASEP0014210-RA	29760.VIT_09s0054g01770.t01	4.58e-211	600.0	COG0702@1|root,KOG1203@2759|Eukaryota,37P4E@33090|Viridiplantae,3GAS4@35493|Streptophyta	35493|Streptophyta	G	Complex I intermediate-associated protein 30 (CIA30)	-	-	-	-	-	-	-	-	-	-	-	-	CIA30,NAD_binding_10
ASEP0014213-RA	3760.EMJ22748	6.16e-128	397.0	28Q01@1|root,2QWNR@2759|Eukaryota,37S5Z@33090|Viridiplantae,3G8RF@35493|Streptophyta,4JMB2@91835|fabids	35493|Streptophyta	S	NYN domain	-	-	-	-	-	-	-	-	-	-	-	-	NYN,OHA
ASEP0014230-RA	4432.XP_010259333.1	8.59e-61	192.0	COG0589@1|root,2RYEB@2759|Eukaryota,37UZJ@33090|Viridiplantae,3GJ4T@35493|Streptophyta	35493|Streptophyta	T	Universal stress protein	-	GO:0000166,GO:0003674,GO:0005488,GO:0005575,GO:0005623,GO:0005886,GO:0008144,GO:0016020,GO:0016208,GO:0017076,GO:0030554,GO:0032553,GO:0032555,GO:0032559,GO:0036094,GO:0043167,GO:0043168,GO:0043169,GO:0044464,GO:0071944,GO:0097159,GO:0097367,GO:1901265,GO:1901363	-	-	-	-	-	-	-	-	-	-	Usp
ASEP0014231-RA	29760.VIT_07s0005g01290.t01	1.35e-213	610.0	28HKM@1|root,2QPYD@2759|Eukaryota,37QQM@33090|Viridiplantae,3GGX2@35493|Streptophyta	35493|Streptophyta	O	DNAJ heat shock N-terminal domain-containing protein	-	-	-	-	-	-	-	-	-	-	-	-	-
ASEP0014232-RA	4155.Migut.D00095.1.p	8.11e-58	182.0	COG5248@1|root,KOG3901@2759|Eukaryota,37UMD@33090|Viridiplantae,3GIJP@35493|Streptophyta,44JX2@71274|asterids	35493|Streptophyta	K	Transcription initiation factor TFIID subunit	-	GO:0000003,GO:0000428,GO:0003006,GO:0003674,GO:0003676,GO:0003677,GO:0003712,GO:0005488,GO:0005575,GO:0005622,GO:0005623,GO:0005634,GO:0005654,GO:0005667,GO:0005669,GO:0006355,GO:0006357,GO:0007275,GO:0008150,GO:0009790,GO:0009791,GO:0009793,GO:0009888,GO:0009889,GO:0009960,GO:0010154,GO:0010468,GO:0010556,GO:0016591,GO:0019219,GO:0019222,GO:0022414,GO:0030880,GO:0031323,GO:0031326,GO:0031974,GO:…	-	ko:K03127	ko03022,ko05168,map03022,map05168	-	-	-	ko00000,ko00001,ko03021	-	-	-	TFIID-18kDa
ASEP0014233-RA	4098.XP_009604497.1	0.0	1011.0	COG0504@1|root,KOG2387@2759|Eukaryota,37IAM@33090|Viridiplantae,3GBDT@35493|Streptophyta,44B2J@71274|asterids	35493|Streptophyta	F	Catalyzes the ATP-dependent amination of UTP to CTP with either L-glutamine or ammonia as the source of nitrogen	-	-	6.3.4.2	ko:K01937	ko00240,ko01100,map00240,map01100	M00052	R00571,R00573	RC00010,RC00074	ko00000,ko00001,ko00002,ko01000	-	-	-	CTP_synth_N,GATase
ASEP0014234-RA	4098.XP_009599708.1	5.24e-60	197.0	2C19A@1|root,2S2P8@2759|Eukaryota,37VHS@33090|Viridiplantae,3GJ8J@35493|Streptophyta,44K61@71274|asterids	35493|Streptophyta	-	-	-	-	-	-	-	-	-	-	-	-	-	-	-
ASEP0014237-RA	3641.EOX95141	0.0	1376.0	COG0438@1|root,KOG0853@2759|Eukaryota,37Q3U@33090|Viridiplantae,3G9HW@35493|Streptophyta	35493|Streptophyta	M	Sucrose-cleaving enzyme that provides UDP-glucose and fructose for various metabolic pathways	SUS4	GO:0000003,GO:0001101,GO:0003006,GO:0003674,GO:0003824,GO:0005975,GO:0005976,GO:0005982,GO:0005984,GO:0005985,GO:0006073,GO:0006950,GO:0007275,GO:0008150,GO:0008152,GO:0008194,GO:0009311,GO:0009414,GO:0009415,GO:0009628,GO:0009743,GO:0009791,GO:0009987,GO:0010033,GO:0010035,GO:0010154,GO:0010431,GO:0010555,GO:0016157,GO:0016740,GO:0016757,GO:0016758,GO:0021700,GO:0022414,GO:0032501,GO:0032502,GO:…	2.4.1.13	ko:K00695	ko00500,ko01100,map00500,map01100	-	R00806	RC00005,RC00028,RC02748	ko00000,ko00001,ko01000,ko01003	-	GT4	-	Glycos_transf_1,Sucrose_synth
ASEP0014235-RA	3641.EOY29602	1.19e-53	198.0	COG5641@1|root,KOG1601@2759|Eukaryota,37J06@33090|Viridiplantae,3G7F9@35493|Streptophyta	35493|Streptophyta	K	Transcriptional activator that binds specific DNA sequence	-	GO:0000156,GO:0000160,GO:0001101,GO:0003674,GO:0003700,GO:0005575,GO:0005622,GO:0005623,GO:0005634,GO:0006355,GO:0006950,GO:0007154,GO:0007165,GO:0007275,GO:0008150,GO:0009414,GO:0009415,GO:0009628,GO:0009653,GO:0009719,GO:0009725,GO:0009735,GO:0009736,GO:0009755,GO:0009888,GO:0009889,GO:0009966,GO:0009987,GO:0010015,GO:0010033,GO:0010035,GO:0010073,GO:0010074,GO:0010075,GO:0010082,GO:0010380,GO:…	-	ko:K14491	ko04075,map04075	-	-	-	ko00000,ko00001	-	-	-	Myb_DNA-binding,Response_reg
ASEP0014236-RA	4155.Migut.D00129.1.p	0.0	945.0	COG1404@1|root,2QVEY@2759|Eukaryota,37THB@33090|Viridiplantae,3GEDT@35493|Streptophyta,44J3A@71274|asterids	35493|Streptophyta	O	PA domain	-	-	-	-	-	-	-	-	-	-	-	-	Inhibitor_I9,PA,Peptidase_S8
ASEP0014238-RA	3983.cassava4.1_005953m	2.75e-311	854.0	2CM77@1|root,2QPI6@2759|Eukaryota,37P55@33090|Viridiplantae,3G86B@35493|Streptophyta,4JEK6@91835|fabids	35493|Streptophyta	G	Endoglucanase	-	GO:0003674,GO:0003824,GO:0004553,GO:0007275,GO:0007389,GO:0008150,GO:0008810,GO:0009605,GO:0009607,GO:0009624,GO:0016787,GO:0016798,GO:0032501,GO:0032502,GO:0043207,GO:0048856,GO:0050896,GO:0051704,GO:0051707	-	-	-	-	-	-	-	-	-	-	Glyco_hydro_9
ASEP0014215-RA	29760.VIT_07s0005g02630.t01	0.0	1290.0	COG5047@1|root,KOG1986@2759|Eukaryota,37NTS@33090|Viridiplantae,3GEAK@35493|Streptophyta	35493|Streptophyta	U	transport) protein	-	-	-	-	-	-	-	-	-	-	-	-	Gelsolin,Sec23_BS,Sec23_helical,Sec23_trunk,zf-Sec23_Sec24
ASEP0014216-RA	29760.VIT_07s0005g02810.t01	0.0	1955.0	2CMG1@1|root,2QQ90@2759|Eukaryota,37NRX@33090|Viridiplantae,3G8K7@35493|Streptophyta	35493|Streptophyta	S	Inositol hexakisphosphate	-	-	-	-	-	-	-	-	-	-	-	-	PTPlike_phytase
ASEP0014221-RA	4432.XP_010270888.1	2.44e-73	227.0	COG0347@1|root,2RUKA@2759|Eukaryota,37T8G@33090|Viridiplantae,3GHWY@35493|Streptophyta	35493|Streptophyta	K	Nitrogen regulatory protein P-II	GLB1	GO:0000166,GO:0000287,GO:0000820,GO:0000821,GO:0003674,GO:0005488,GO:0005524,GO:0005575,GO:0005622,GO:0005623,GO:0005737,GO:0005829,GO:0006521,GO:0006807,GO:0008144,GO:0008150,GO:0008152,GO:0009058,GO:0009314,GO:0009416,GO:0009507,GO:0009534,GO:0009536,GO:0009579,GO:0009628,GO:0009718,GO:0009743,GO:0009744,GO:0009812,GO:0009813,GO:0009889,GO:0010033,GO:0010307,GO:0010565,GO:0017076,GO:0019207,GO:…	-	-	-	-	-	-	-	-	-	-	P-II
ASEP0014223-RA	2711.XP_006492372.1	4.29e-205	580.0	KOG2656@1|root,KOG2656@2759|Eukaryota,37I1V@33090|Viridiplantae,3GD7Y@35493|Streptophyta	35493|Streptophyta	K	DNA methyltransferase 1-associated protein	-	GO:0000122,GO:0000123,GO:0000228,GO:0000785,GO:0000790,GO:0000812,GO:0000981,GO:0001085,GO:0001103,GO:0003674,GO:0003700,GO:0003712,GO:0003714,GO:0005488,GO:0005515,GO:0005575,GO:0005622,GO:0005623,GO:0005634,GO:0005654,GO:0005694,GO:0005737,GO:0005829,GO:0006139,GO:0006259,GO:0006304,GO:0006305,GO:0006306,GO:0006325,GO:0006355,GO:0006357,GO:0006464,GO:0006473,GO:0006475,GO:0006725,GO:0006807,GO:…	-	ko:K11324	-	-	-	-	ko00000,ko03036	-	-	-	DMAP1,SANT_DAMP1_like
ASEP0014225-RA	29760.VIT_07s0005g01640.t01	0.0	1040.0	COG0515@1|root,KOG1187@2759|Eukaryota,37R4X@33090|Viridiplantae,3GDG8@35493|Streptophyta	35493|Streptophyta	T	receptor-like protein kinase	-	GO:0005575,GO:0005623,GO:0005886,GO:0016020,GO:0016324,GO:0030427,GO:0035838,GO:0042995,GO:0044425,GO:0044459,GO:0044463,GO:0044464,GO:0045177,GO:0051286,GO:0071944,GO:0090404,GO:0090406,GO:0098590,GO:0120025,GO:0120038	2.7.11.1	ko:K04733	ko04010,ko04064,ko04620,ko04621,ko04624,ko04722,ko05133,ko05140,ko05142,ko05145,ko05152,ko05162,ko05164,map04010,map04064,map04620,map04621,map04624,map04722,map05133,map05140,map05142,map05145,map05152,map05162,map05164	M00686	-	-	ko00000,ko00001,ko00002,ko01000,ko01001	-	-	-	Malectin_like,Pkinase_Tyr
ASEP0014226-RA	29760.VIT_07s0005g01560.t01	5e-119	367.0	2CMYS@1|root,2QSTQ@2759|Eukaryota,37PUT@33090|Viridiplantae,3G7SI@35493|Streptophyta	35493|Streptophyta	S	PAPA-1-like family protein zinc finger (HIT type) family protein	-	-	-	ko:K11666	-	-	-	-	ko00000,ko03036	-	-	-	PAPA-1,zf-HIT
ASEP0014228-RA	29760.VIT_07s0005g01370.t01	0.0	1541.0	COG0249@1|root,KOG0217@2759|Eukaryota,37J1Q@33090|Viridiplantae,3GCN9@35493|Streptophyta	35493|Streptophyta	L	Component of the post-replicative DNA mismatch repair system (MMR)	-	GO:0000217,GO:0000404,GO:0003674,GO:0003676,GO:0003677,GO:0003684,GO:0003690,GO:0003824,GO:0005488,GO:0005575,GO:0005622,GO:0005623,GO:0006139,GO:0006259,GO:0006281,GO:0006290,GO:0006298,GO:0006725,GO:0006807,GO:0006950,GO:0006974,GO:0006996,GO:0008094,GO:0008150,GO:0008152,GO:0009987,GO:0016043,GO:0016462,GO:0016787,GO:0016817,GO:0016818,GO:0016887,GO:0017111,GO:0030983,GO:0032135,GO:0032300,GO:…	-	ko:K08737	ko01524,ko03430,ko05200,ko05210,map01524,map03430,map05200,map05210	M00295	-	-	ko00000,ko00001,ko00002,ko03400	-	-	-	MutS_I,MutS_II,MutS_III,MutS_IV,MutS_V
ASEP0014214-RA	3880.AES82261	1.16e-34	125.0	COG0484@1|root,KOG0714@2759|Eukaryota,37VF4@33090|Viridiplantae,3GJGI@35493|Streptophyta,4JQH2@91835|fabids	35493|Streptophyta	O	DnaJ molecular chaperone homology domain	-	-	-	-	-	-	-	-	-	-	-	-	DnaJ
ASEP0014217-RA	3641.EOX95400	0.0	917.0	COG5236@1|root,KOG2231@2759|Eukaryota,37JKI@33090|Viridiplantae,3GBN7@35493|Streptophyta	35493|Streptophyta	O	finger protein	-	-	2.3.2.27	ko:K22381	-	-	-	-	ko00000,ko01000,ko04121	-	-	-	-
ASEP0014218-RA	29760.VIT_07s0005g02140.t01	1.35e-202	576.0	KOG2811@1|root,KOG2811@2759|Eukaryota,37MD2@33090|Viridiplantae,3GEK1@35493|Streptophyta	35493|Streptophyta	S	tRNA m(4)X modification enzyme TRM13 homolog	-	GO:0001510,GO:0003674,GO:0003824,GO:0005575,GO:0005622,GO:0005623,GO:0005634,GO:0005737,GO:0006139,GO:0006396,GO:0006399,GO:0006400,GO:0006725,GO:0006807,GO:0006950,GO:0006970,GO:0008033,GO:0008150,GO:0008152,GO:0008168,GO:0008173,GO:0008175,GO:0009451,GO:0009628,GO:0009651,GO:0009987,GO:0010467,GO:0016070,GO:0016740,GO:0016741,GO:0030488,GO:0032259,GO:0034470,GO:0034641,GO:0034660,GO:0043170,GO:…	2.1.1.225	ko:K15446	-	-	-	-	ko00000,ko01000,ko03016	-	-	-	TRM13,zf-TRM13_CCCH,zf-U11-48K
ASEP0014219-RA	29760.VIT_07s0005g02180.t01	1.01e-143	420.0	COG1028@1|root,KOG0725@2759|Eukaryota,37M2C@33090|Viridiplantae,3G9C2@35493|Streptophyta	35493|Streptophyta	Q	short-chain dehydrogenase reductase	-	-	-	-	-	-	-	-	-	-	-	-	adh_short,adh_short_C2
ASEP0014220-RA	29760.VIT_07s0005g02050.t01	3.67e-190	536.0	28K72@1|root,2QW55@2759|Eukaryota,37Q88@33090|Viridiplantae,3GD4A@35493|Streptophyta	35493|Streptophyta	S	Belongs to the 'GDSL' lipolytic enzyme family	-	-	-	-	-	-	-	-	-	-	-	-	Lipase_GDSL
ASEP0014222-RA	29760.VIT_07s0005g01990.t01	6.43e-122	370.0	KOG4197@1|root,KOG4197@2759|Eukaryota,37HVG@33090|Viridiplantae,3G96K@35493|Streptophyta	35493|Streptophyta	S	Pentatricopeptide repeat-containing protein	-	GO:0003674,GO:0003676,GO:0003723,GO:0003824,GO:0004518,GO:0004519,GO:0005488,GO:0005575,GO:0005622,GO:0005623,GO:0006139,GO:0006725,GO:0006807,GO:0008150,GO:0008152,GO:0009451,GO:0009987,GO:0016070,GO:0016787,GO:0016788,GO:0034641,GO:0043170,GO:0043226,GO:0043227,GO:0043229,GO:0043231,GO:0043412,GO:0044237,GO:0044238,GO:0044424,GO:0044464,GO:0046483,GO:0071704,GO:0090304,GO:0090305,GO:0097159,GO:…	-	-	-	-	-	-	-	-	-	-	PPR,PPR_2,PPR_3
ASEP0014224-RA	3983.cassava4.1_022947m	7.69e-221	627.0	2CMR8@1|root,2QRJ7@2759|Eukaryota,37IDF@33090|Viridiplantae,3G8DA@35493|Streptophyta,4JM3A@91835|fabids	35493|Streptophyta	I	glycerol-3-phosphate acyltransferase	-	GO:0003674,GO:0003824,GO:0005575,GO:0006793,GO:0006796,GO:0008150,GO:0008152,GO:0008374,GO:0009058,GO:0009059,GO:0009987,GO:0010143,GO:0016020,GO:0016311,GO:0016740,GO:0016746,GO:0016747,GO:0016787,GO:0016788,GO:0016791,GO:0042578,GO:0043170,GO:0044237,GO:0071704,GO:0090447,GO:1901576	2.3.1.15,2.3.1.198	ko:K13508	ko00561,ko00564,ko01100,ko01110,map00561,map00564,map01100,map01110	M00089	R00851,R06872,R09380	RC00004,RC00037,RC00039,RC00041	ko00000,ko00001,ko00002,ko01000,ko01004	-	-	-	Acyltransferase
ASEP0014227-RA	4432.XP_010267992.1	9.82e-212	602.0	2CMHN@1|root,2QQD3@2759|Eukaryota,37P3P@33090|Viridiplantae,3GEV7@35493|Streptophyta	35493|Streptophyta	S	Protein trichome birefringence-like 6	-	GO:0003674,GO:0003824,GO:0005575,GO:0005622,GO:0005623,GO:0005737,GO:0005794,GO:0008150,GO:0008374,GO:0009987,GO:0012505,GO:0016407,GO:0016413,GO:0016740,GO:0016746,GO:0016747,GO:0043226,GO:0043227,GO:0043229,GO:0043231,GO:0044424,GO:0044444,GO:0044464,GO:0071554	-	-	-	-	-	-	-	-	-	-	PC-Esterase,PMR5N
ASEP0014229-RA	29760.VIT_07s0005g01360.t01	7.45e-79	243.0	COG5183@1|root,KOG1609@2759|Eukaryota,37S58@33090|Viridiplantae,3GDNB@35493|Streptophyta	35493|Streptophyta	A	Protein of unknown function (DUF3675)	-	GO:0003674,GO:0003824,GO:0004842,GO:0005575,GO:0005622,GO:0005623,GO:0005737,GO:0005783,GO:0006464,GO:0006807,GO:0008150,GO:0008152,GO:0009987,GO:0012505,GO:0016567,GO:0016740,GO:0019538,GO:0019787,GO:0031410,GO:0031982,GO:0032446,GO:0036211,GO:0043170,GO:0043226,GO:0043227,GO:0043229,GO:0043231,GO:0043412,GO:0044237,GO:0044238,GO:0044260,GO:0044267,GO:0044424,GO:0044444,GO:0044464,GO:0070647,GO:…	-	-	-	-	-	-	-	-	-	-	DUF3675,RINGv
ASEP0014267-RA	3847.GLYMA19G39650.3	4.26e-95	323.0	28IIN@1|root,2QQVN@2759|Eukaryota,37KSV@33090|Viridiplantae,3GC1H@35493|Streptophyta,4JRS3@91835|fabids	35493|Streptophyta	S	BEST Arabidopsis thaliana protein match is	-	-	-	-	-	-	-	-	-	-	-	-	-
ASEP0014268-RA	3983.cassava4.1_030413m	5.8e-193	557.0	KOG1721@1|root,KOG1721@2759|Eukaryota,37IIZ@33090|Viridiplantae,3GA7V@35493|Streptophyta,4JKP3@91835|fabids	35493|Streptophyta	S	ZINC FINGER protein	-	-	-	-	-	-	-	-	-	-	-	-	zf-C2H2
ASEP0014269-RA	4096.XP_009757793.1	0.0	1007.0	COG5647@1|root,KOG2166@2759|Eukaryota,37NXT@33090|Viridiplantae,3GAB6@35493|Streptophyta,44N70@71274|asterids	35493|Streptophyta	D	Belongs to the cullin family	-	-	-	ko:K03347	ko04110,ko04111,ko04114,ko04120,ko04141,ko04310,ko04340,ko04341,ko04350,ko04710,ko05168,ko05200,map04110,map04111,map04114,map04120,map04141,map04310,map04340,map04341,map04350,map04710,map05168,map05200	M00379,M00380,M00381,M00382,M00387,M00407,M00411	-	-	ko00000,ko00001,ko00002,ko04121	-	-	-	Cullin,Cullin_Nedd8
ASEP0014272-RA	3983.cassava4.1_019338m	2.71e-32	115.0	2E05H@1|root,2S7M0@2759|Eukaryota,37WR2@33090|Viridiplantae,3GM03@35493|Streptophyta,4JUUA@91835|fabids	35493|Streptophyta	-	-	-	-	-	ko:K04078	-	-	-	-	ko00000,ko03029,ko03110	-	-	-	-
ASEP0014270-RA	29760.VIT_07s0104g01600.t01	9.58e-95	342.0	2CMV9@1|root,2QS65@2759|Eukaryota,37I3P@33090|Viridiplantae,3GCH3@35493|Streptophyta	35493|Streptophyta	-	-	-	-	-	-	-	-	-	-	-	-	-	-	zf-CW
ASEP0014271-RA	102107.XP_008235009.1	0.0	1231.0	COG1331@1|root,KOG2244@2759|Eukaryota,37MEB@33090|Viridiplantae,3GDX8@35493|Streptophyta,4JEBN@91835|fabids	35493|Streptophyta	O	Spermatogenesis-associated protein	-	-	2.7.4.9	ko:K00943	ko00240,ko01100,map00240,map01100	M00053	R02094,R02098	RC00002	ko00000,ko00001,ko00002,ko01000	-	-	-	Thioredox_DsbH
ASEP0014276-RA	4432.XP_010245355.1	6.16e-48	164.0	2C248@1|root,2R3Z2@2759|Eukaryota,37RIS@33090|Viridiplantae,3GD3A@35493|Streptophyta	35493|Streptophyta	S	kinase interacting family protein	-	GO:0005575,GO:0005622,GO:0005623,GO:0005634,GO:0005635,GO:0005737,GO:0005773,GO:0005774,GO:0012505,GO:0016020,GO:0031090,GO:0031965,GO:0031967,GO:0031975,GO:0043226,GO:0043227,GO:0043229,GO:0043231,GO:0044422,GO:0044424,GO:0044428,GO:0044437,GO:0044444,GO:0044446,GO:0044464,GO:0098588,GO:0098805	-	-	-	-	-	-	-	-	-	-	KIP1
ASEP0014258-RA	4432.XP_010269540.1	1.06e-73	227.0	KOG3158@1|root,KOG3158@2759|Eukaryota,37JDD@33090|Viridiplantae,3GE8A@35493|Streptophyta	35493|Streptophyta	O	negative regulation of cytokinin-activated signaling pathway	-	-	-	-	-	-	-	-	-	-	-	-	CS
ASEP0014259-RA	2711.XP_006479934.1	1.29e-201	567.0	KOG1188@1|root,KOG1188@2759|Eukaryota,37IAN@33090|Viridiplantae,3GFP0@35493|Streptophyta	35493|Streptophyta	S	WD repeat-containing protein 89 homolog	-	GO:0008150,GO:0010029,GO:0040008,GO:0048580,GO:0050789,GO:0050793,GO:0051239,GO:0065007,GO:1900140,GO:2000026	-	-	-	-	-	-	-	-	-	-	WD40
ASEP0014261-RA	4113.PGSC0003DMT400029640	0.0	1193.0	2CMP8@1|root,2QR60@2759|Eukaryota,37MJT@33090|Viridiplantae,3G75B@35493|Streptophyta,44CEN@71274|asterids	35493|Streptophyta	S	Translocase of chloroplast 159/132, membrane anchor domain	-	GO:0003674,GO:0003824,GO:0003924,GO:0004888,GO:0004930,GO:0005488,GO:0005515,GO:0005575,GO:0005622,GO:0005623,GO:0005737,GO:0005829,GO:0006605,GO:0006810,GO:0006886,GO:0007154,GO:0007165,GO:0007186,GO:0008104,GO:0008150,GO:0009507,GO:0009526,GO:0009527,GO:0009536,GO:0009707,GO:0009941,GO:0009987,GO:0015031,GO:0015833,GO:0016020,GO:0016462,GO:0016787,GO:0016817,GO:0016818,GO:0017038,GO:0017111,GO:…	-	-	-	-	-	-	-	-	-	-	AIG1,TOC159_MAD
ASEP0014264-RA	4081.Solyc09g074820.2.1	1.6e-67	229.0	COG3158@1|root,2QPSA@2759|Eukaryota,37JCM@33090|Viridiplantae,3GAU4@35493|Streptophyta	35493|Streptophyta	P	Potassium transporter	-	GO:0003674,GO:0005215,GO:0005575,GO:0006810,GO:0006811,GO:0006812,GO:0006813,GO:0006814,GO:0008150,GO:0008324,GO:0009674,GO:0009987,GO:0010107,GO:0015075,GO:0015077,GO:0015079,GO:0015081,GO:0015291,GO:0015293,GO:0015294,GO:0015318,GO:0015370,GO:0015672,GO:0016020,GO:0022804,GO:0022857,GO:0022890,GO:0030001,GO:0034220,GO:0035725,GO:0046873,GO:0051179,GO:0051234,GO:0055085,GO:0071804,GO:0071805,GO:…	-	ko:K03549	-	-	-	-	ko00000,ko02000	2.A.72	-	-	K_trans
ASEP0014266-RA	4098.XP_009620708.1	4.25e-315	885.0	COG3158@1|root,2QPSA@2759|Eukaryota,37JCM@33090|Viridiplantae,3GAU4@35493|Streptophyta,44H61@71274|asterids	35493|Streptophyta	P	Potassium transporter	-	GO:0003674,GO:0005215,GO:0005575,GO:0006810,GO:0006811,GO:0006812,GO:0006813,GO:0006814,GO:0008150,GO:0008324,GO:0009674,GO:0009987,GO:0010107,GO:0015075,GO:0015077,GO:0015079,GO:0015081,GO:0015291,GO:0015293,GO:0015294,GO:0015318,GO:0015370,GO:0015672,GO:0016020,GO:0022804,GO:0022857,GO:0022890,GO:0030001,GO:0034220,GO:0035725,GO:0046873,GO:0051179,GO:0051234,GO:0055085,GO:0071804,GO:0071805,GO:…	-	ko:K03549	-	-	-	-	ko00000,ko02000	2.A.72	-	-	K_trans
ASEP0014257-RA	225117.XP_009342154.1	9.6e-73	224.0	KOG4771@1|root,KOG4771@2759|Eukaryota,37SY9@33090|Viridiplantae,3GHW1@35493|Streptophyta,4JPIU@91835|fabids	35493|Streptophyta	J	Ribosome biogenesis protein Nop16	-	-	-	ko:K14839	-	-	-	-	ko00000,ko03009	-	-	-	Nop16
ASEP0014260-RA	57918.XP_004290780.1	8.46e-120	347.0	COG1564@1|root,KOG3153@2759|Eukaryota,37HV1@33090|Viridiplantae,3GDZM@35493|Streptophyta,4JFRG@91835|fabids	35493|Streptophyta	H	Belongs to the thiamine pyrophosphokinase family	TPK1	GO:0003674,GO:0003824,GO:0004788,GO:0005575,GO:0005622,GO:0005623,GO:0005737,GO:0005829,GO:0006725,GO:0006732,GO:0006766,GO:0006767,GO:0006772,GO:0006790,GO:0006793,GO:0006796,GO:0006807,GO:0008150,GO:0008152,GO:0009058,GO:0009108,GO:0009229,GO:0009987,GO:0016740,GO:0016772,GO:0016778,GO:0017144,GO:0018130,GO:0019438,GO:0019637,GO:0034641,GO:0042357,GO:0042723,GO:0044237,GO:0044249,GO:0044271,GO:…	2.7.6.2	ko:K00949	ko00730,ko01100,map00730,map01100	-	R00619	RC00002,RC00017	ko00000,ko00001,ko01000	-	-	-	TPK_B1_binding,TPK_catalytic
ASEP0014262-RA	3983.cassava4.1_028020m	1.67e-90	273.0	2C8GV@1|root,2QUI7@2759|Eukaryota,37JRV@33090|Viridiplantae,3G77S@35493|Streptophyta,4JRCD@91835|fabids	35493|Streptophyta	S	Rubber elongation factor protein (REF)	-	GO:0005575,GO:0005622,GO:0005623,GO:0005811,GO:0006996,GO:0008150,GO:0009987,GO:0016043,GO:0032502,GO:0034389,GO:0040007,GO:0040008,GO:0043226,GO:0043228,GO:0043229,GO:0043232,GO:0044424,GO:0044464,GO:0045927,GO:0048518,GO:0048583,GO:0048584,GO:0048589,GO:0050789,GO:0065007,GO:0071840,GO:0080134,GO:0080186,GO:1902584,GO:2000070	-	-	-	-	-	-	-	-	-	-	REF
ASEP0014263-RA	981085.XP_010105661.1	9.76e-14	68.9	2BQ63@1|root,2S1TF@2759|Eukaryota,37WA4@33090|Viridiplantae,3GK5X@35493|Streptophyta	35493|Streptophyta	S	rapid alkalinization	-	-	-	-	-	-	-	-	-	-	-	-	RALF
ASEP0014265-RA	3983.cassava4.1_016068m	1.4e-104	307.0	COG0625@1|root,KOG0867@2759|Eukaryota,37I4E@33090|Viridiplantae,3GBH9@35493|Streptophyta,4JP3A@91835|fabids	35493|Streptophyta	O	Belongs to the GST superfamily	-	-	2.5.1.18	ko:K00799	ko00480,ko00980,ko00982,ko00983,ko01524,ko05200,ko05204,ko05225,ko05418,map00480,map00980,map00982,map00983,map01524,map05200,map05204,map05225,map05418	-	R03522,R07002,R07003,R07004,R07023,R07024,R07025,R07026,R07069,R07070,R07083,R07084,R07091,R07092,R07093,R07094,R07100,R07113,R07116,R08280,R09409,R11905	RC00004,RC00069,RC00840,RC00948,RC01704,RC01705,RC01706,RC01758,RC01759,RC01765,RC01767,RC01769,RC02243,RC02527,RC02939,RC02940,RC02942,RC02943,RC02944	ko00000,ko00001,ko01000,ko02000	1.A.12.2.2,1.A.12.3.2	-	-	GST_C,GST_N
ASEP0014280-RA	4155.Migut.D00226.1.p	1.32e-74	234.0	2C248@1|root,2R3Z2@2759|Eukaryota,37RIS@33090|Viridiplantae,3GD3A@35493|Streptophyta,44J9J@71274|asterids	35493|Streptophyta	S	KIP1-like protein	-	GO:0005575,GO:0005622,GO:0005623,GO:0005634,GO:0005635,GO:0005737,GO:0005773,GO:0005774,GO:0012505,GO:0016020,GO:0031090,GO:0031965,GO:0031967,GO:0031975,GO:0043226,GO:0043227,GO:0043229,GO:0043231,GO:0044422,GO:0044424,GO:0044428,GO:0044437,GO:0044444,GO:0044446,GO:0044464,GO:0098588,GO:0098805	-	-	-	-	-	-	-	-	-	-	KIP1
ASEP0014283-RA	3694.POPTR_0020s00240.1	2.07e-178	507.0	COG2072@1|root,KOG1399@2759|Eukaryota,37HT1@33090|Viridiplantae,3G8FC@35493|Streptophyta,4JI6D@91835|fabids	35493|Streptophyta	Q	monooxygenase	-	GO:0003674,GO:0003824,GO:0004497,GO:0007154,GO:0007165,GO:0008150,GO:0008152,GO:0009058,GO:0009719,GO:0009725,GO:0009735,GO:0009741,GO:0009742,GO:0009755,GO:0009850,GO:0009851,GO:0009889,GO:0009987,GO:0010033,GO:0010600,GO:0010817,GO:0014070,GO:0016491,GO:0016705,GO:0016709,GO:0019222,GO:0023052,GO:0031323,GO:0031326,GO:0032350,GO:0032870,GO:0033993,GO:0042221,GO:0042445,GO:0042446,GO:0043401,GO:…	1.14.13.168	ko:K11816	ko00380,ko01100,map00380,map01100	-	R10181	RC00866	ko00000,ko00001,ko01000	-	-	-	FMO-like,K_oxygenase,Pyr_redox_3
ASEP0014284-RA	218851.Aquca_003_00896.1	2.99e-185	525.0	COG2072@1|root,KOG1399@2759|Eukaryota,37HT1@33090|Viridiplantae,3G8FC@35493|Streptophyta	35493|Streptophyta	Q	monooxygenase	-	GO:0003674,GO:0003824,GO:0004497,GO:0007154,GO:0007165,GO:0008150,GO:0008152,GO:0009058,GO:0009719,GO:0009725,GO:0009735,GO:0009741,GO:0009742,GO:0009755,GO:0009850,GO:0009851,GO:0009889,GO:0009987,GO:0010033,GO:0010600,GO:0010817,GO:0014070,GO:0016491,GO:0016705,GO:0016709,GO:0019222,GO:0023052,GO:0031323,GO:0031326,GO:0032350,GO:0032870,GO:0033993,GO:0042221,GO:0042445,GO:0042446,GO:0043401,GO:…	1.14.13.168	ko:K11816	ko00380,ko01100,map00380,map01100	-	R10181	RC00866	ko00000,ko00001,ko01000	-	-	-	FMO-like,K_oxygenase,Pyr_redox_3
ASEP0014286-RA	29760.VIT_07s0104g01220.t01	3.44e-56	181.0	2AKSF@1|root,2S1XK@2759|Eukaryota,37VJN@33090|Viridiplantae,3GJHT@35493|Streptophyta	35493|Streptophyta	-	-	-	-	-	-	-	-	-	-	-	-	-	-	-
ASEP0014288-RA	4155.Migut.D00233.1.p	1.72e-148	426.0	KOG0759@1|root,KOG0753@2759|Eukaryota,37IF7@33090|Viridiplantae,3GBXI@35493|Streptophyta,44I17@71274|asterids	35493|Streptophyta	C	Belongs to the mitochondrial carrier (TC 2.A.29) family	-	GO:0003674,GO:0005215,GO:0005575,GO:0005622,GO:0005623,GO:0005737,GO:0005739,GO:0005740,GO:0005743,GO:0006810,GO:0006839,GO:0008150,GO:0016020,GO:0016021,GO:0019866,GO:0022857,GO:0031090,GO:0031224,GO:0031966,GO:0031967,GO:0031975,GO:0043226,GO:0043227,GO:0043229,GO:0043231,GO:0044422,GO:0044424,GO:0044425,GO:0044429,GO:0044444,GO:0044446,GO:0044464,GO:0051179,GO:0051234,GO:0055085	-	ko:K15103,ko:K15106	-	-	-	-	ko00000,ko02000	2.A.29.24,2.A.29.3.3,2.A.29.3.4,2.A.29.3.5	-	-	Mito_carr
ASEP0014278-RA	4098.XP_009609628.1	9.41e-106	315.0	KOG1623@1|root,KOG1623@2759|Eukaryota,37N5T@33090|Viridiplantae,3GAS5@35493|Streptophyta,44HT3@71274|asterids	35493|Streptophyta	U	Mediates both low-affinity uptake and efflux of sugar across the membrane	-	GO:0000003,GO:0003006,GO:0003674,GO:0005215,GO:0005575,GO:0005623,GO:0005886,GO:0005887,GO:0006810,GO:0007275,GO:0008150,GO:0008643,GO:0009555,GO:0009791,GO:0009900,GO:0009901,GO:0009908,GO:0015144,GO:0016020,GO:0016021,GO:0022414,GO:0022857,GO:0031224,GO:0031226,GO:0032501,GO:0032502,GO:0032504,GO:0034219,GO:0044425,GO:0044459,GO:0044464,GO:0048229,GO:0048367,GO:0048437,GO:0048438,GO:0048443,GO:…	-	ko:K15382	-	-	-	-	ko00000,ko02000	9.A.58.1	-	-	MtN3_slv
ASEP0014279-RA	29760.VIT_07s0104g01380.t01	6.12e-50	161.0	2BBVA@1|root,2S0YQ@2759|Eukaryota,37UNN@33090|Viridiplantae,3GIZU@35493|Streptophyta	35493|Streptophyta	O	May serve as docking site to facilitate the association of other proteins to the plasma membrane	-	-	-	-	-	-	-	-	-	-	-	-	Rad60-SLD_2
ASEP0014285-RA	4096.XP_009773293.1	0.0	908.0	COG0265@1|root,KOG1320@2759|Eukaryota,37N5Z@33090|Viridiplantae,3G96D@35493|Streptophyta,44IF4@71274|asterids	35493|Streptophyta	O	Trypsin	-	GO:0003674,GO:0003824,GO:0004175,GO:0004252,GO:0005575,GO:0005622,GO:0005623,GO:0005737,GO:0006091,GO:0006508,GO:0006807,GO:0006996,GO:0008150,GO:0008152,GO:0008233,GO:0008236,GO:0009056,GO:0009057,GO:0009507,GO:0009526,GO:0009532,GO:0009533,GO:0009534,GO:0009535,GO:0009536,GO:0009570,GO:0009579,GO:0009657,GO:0009658,GO:0009765,GO:0009941,GO:0009987,GO:0010206,GO:0015979,GO:0016020,GO:0016043,GO:…	-	-	-	-	-	-	-	-	-	-	PDZ_2,Trypsin_2
ASEP0014287-RA	3885.XP_007163050.1	1.37e-134	390.0	COG1028@1|root,KOG0725@2759|Eukaryota,37NDT@33090|Viridiplantae,3GCFV@35493|Streptophyta,4JKS0@91835|fabids	35493|Streptophyta	Q	Enoyl-(Acyl carrier protein) reductase	-	-	-	-	-	-	-	-	-	-	-	-	adh_short_C2
ASEP0014289-RA	2711.XP_006479845.1	4.09e-152	444.0	KOG4270@1|root,KOG4270@2759|Eukaryota,37NKK@33090|Viridiplantae,3G82D@35493|Streptophyta	35493|Streptophyta	T	rho GTPase-activating protein	-	-	-	ko:K20642	-	-	-	-	ko00000,ko04131	-	-	-	PBD,RhoGAP
ASEP0014290-RA	3847.GLYMA19G42760.1	8.59e-76	228.0	COG5262@1|root,KOG1756@2759|Eukaryota,37TYG@33090|Viridiplantae,3GHZZ@35493|Streptophyta,4JP3T@91835|fabids	35493|Streptophyta	B	Belongs to the histone H2A family	-	GO:0005575,GO:0005622,GO:0005623,GO:0005634,GO:0005694,GO:0043226,GO:0043227,GO:0043228,GO:0043229,GO:0043231,GO:0043232,GO:0044424,GO:0044464	-	ko:K11251	ko04217,ko05034,ko05322,map04217,map05034,map05322	-	-	-	ko00000,ko00001,ko03036,ko04147	-	-	-	Histone,Histone_H2A_C
ASEP0014239-RA	4096.XP_009763888.1	4.86e-274	765.0	COG4677@1|root,2QUB9@2759|Eukaryota,37KQB@33090|Viridiplantae,3GEH0@35493|Streptophyta,44FCB@71274|asterids	35493|Streptophyta	G	pectinesterase pectinesterase inhibitor	-	-	3.1.1.11	ko:K01051	ko00040,ko01100,map00040,map01100	M00081	R02362	RC00460,RC00461	ko00000,ko00001,ko00002,ko01000	-	-	-	PMEI,Pectinesterase
ASEP0014240-RA	4155.Migut.D00141.1.p	3.24e-177	502.0	COG0596@1|root,KOG4178@2759|Eukaryota,37P84@33090|Viridiplantae,3G9C1@35493|Streptophyta,44HAN@71274|asterids	35493|Streptophyta	I	Alpha/beta hydrolase family	-	-	-	-	-	-	-	-	-	-	-	-	Abhydrolase_1,Abhydrolase_6
ASEP0014242-RA	3641.EOX95126	0.0	1219.0	KOG2176@1|root,KOG2176@2759|Eukaryota,37IJX@33090|Viridiplantae,3GB8S@35493|Streptophyta	35493|Streptophyta	U	Component of the exocyst complex involved in the docking of exocytic vesicles with fusion sites on the plasma membrane	-	GO:0000003,GO:0000145,GO:0000902,GO:0000904,GO:0003006,GO:0005575,GO:0005576,GO:0005615,GO:0005622,GO:0005623,GO:0005737,GO:0005829,GO:0005886,GO:0005911,GO:0005938,GO:0007154,GO:0008037,GO:0008150,GO:0009506,GO:0009653,GO:0009826,GO:0009846,GO:0009856,GO:0009860,GO:0009875,GO:0009932,GO:0009987,GO:0016020,GO:0016043,GO:0016049,GO:0022414,GO:0030054,GO:0030154,GO:0031982,GO:0032501,GO:0032502,GO:…	-	ko:K19985	-	-	-	-	ko00000,ko04131	-	-	-	Sec15
ASEP0014243-RA	218851.Aquca_017_00153.1	4.7e-55	178.0	2AH5Z@1|root,2RZ1I@2759|Eukaryota,37UP4@33090|Viridiplantae,3GJ0Z@35493|Streptophyta	35493|Streptophyta	S	Protein of unknown function, DUF538	-	-	-	-	-	-	-	-	-	-	-	-	DUF538
ASEP0014245-RA	4113.PGSC0003DMT400081378	1e-226	636.0	COG0415@1|root,KOG0133@2759|Eukaryota,37PJX@33090|Viridiplantae,3GDKD@35493|Streptophyta,44GC1@71274|asterids	35493|Streptophyta	LT	DNA photolyase	PHR2	-	4.1.99.3	ko:K01669	-	-	-	-	ko00000,ko01000,ko03400	-	-	-	DNA_photolyase
ASEP0014256-RA	29760.VIT_07s0005g00410.t01	1.65e-218	638.0	COG2723@1|root,KOG0626@2759|Eukaryota,37HZ7@33090|Viridiplantae,3GEM1@35493|Streptophyta	35493|Streptophyta	G	Belongs to the glycosyl hydrolase 1 family	BGLU5	GO:0003674,GO:0003824,GO:0004553,GO:0005575,GO:0005622,GO:0005623,GO:0005737,GO:0005773,GO:0005777,GO:0008150,GO:0008152,GO:0008422,GO:0009628,GO:0009812,GO:0015926,GO:0016787,GO:0016798,GO:0042440,GO:0042579,GO:0043226,GO:0043227,GO:0043229,GO:0043231,GO:0044424,GO:0044444,GO:0044464,GO:0046283,GO:0050896,GO:0071704,GO:0080167,GO:1901135,GO:1901657	3.2.1.21,3.5.2.17	ko:K01188,ko:K19964	ko00230,ko00460,ko00500,ko00940,ko01100,ko01110,ko01120,map00230,map00460,map00500,map00940,map01100,map01110,map01120	-	R00026,R02558,R02887,R02985,R03527,R04949,R04998,R06601,R10035,R10039,R10040	RC00049,RC00059,RC00171,RC00262,RC00397,RC00451,RC00714,RC00746,RC01248,RC03393	ko00000,ko00001,ko01000	-	GH1	-	Glyco_hydro_1
ASEP0014241-RA	4155.Migut.D00141.1.p	2.22e-186	525.0	COG0596@1|root,KOG4178@2759|Eukaryota,37P84@33090|Viridiplantae,3G9C1@35493|Streptophyta,44HAN@71274|asterids	35493|Streptophyta	I	Alpha/beta hydrolase family	-	-	-	-	-	-	-	-	-	-	-	-	Abhydrolase_1,Abhydrolase_6
ASEP0014244-RA	29760.VIT_07s0005g00660.t01	2.3e-18	80.1	2CI1Y@1|root,2S70H@2759|Eukaryota,37WRX@33090|Viridiplantae,3GKY7@35493|Streptophyta	35493|Streptophyta	S	late embryogenesis abundant protein	-	GO:0000302,GO:0001101,GO:0002831,GO:0005575,GO:0005622,GO:0005623,GO:0005634,GO:0005737,GO:0005739,GO:0005829,GO:0006950,GO:0006970,GO:0006979,GO:0007154,GO:0007275,GO:0007568,GO:0008150,GO:0009266,GO:0009314,GO:0009409,GO:0009414,GO:0009415,GO:0009416,GO:0009605,GO:0009607,GO:0009611,GO:0009620,GO:0009625,GO:0009628,GO:0009636,GO:0009642,GO:0009646,GO:0009651,GO:0009719,GO:0009723,GO:0009725,GO:…	-	-	-	-	-	-	-	-	-	-	LEA_3
ASEP0014246-RA	29760.VIT_07s0005g00570.t01	2.56e-265	741.0	KOG4197@1|root,KOG4197@2759|Eukaryota,37NCA@33090|Viridiplantae,3GEE2@35493|Streptophyta	35493|Streptophyta	P	Pentatricopeptide repeat-containing protein	-	GO:0003674,GO:0003676,GO:0003723,GO:0003824,GO:0004518,GO:0004519,GO:0005488,GO:0005575,GO:0005622,GO:0005623,GO:0006139,GO:0006725,GO:0006807,GO:0008150,GO:0008152,GO:0009451,GO:0009987,GO:0016070,GO:0016787,GO:0016788,GO:0034641,GO:0043170,GO:0043226,GO:0043227,GO:0043229,GO:0043231,GO:0043412,GO:0044237,GO:0044238,GO:0044424,GO:0044464,GO:0046483,GO:0071704,GO:0090304,GO:0090305,GO:0097159,GO:…	-	ko:K03452	-	-	-	-	ko00000,ko02000	2.A.19.6	-	-	DYW_deaminase,PPR,PPR_2
ASEP0014248-RA	38727.Pavir.J37766.1.p	2.08e-15	77.8	COG0265@1|root,KOG1320@2759|Eukaryota,37N5Z@33090|Viridiplantae,3G96D@35493|Streptophyta,3KP6Q@4447|Liliopsida,3IC11@38820|Poales	35493|Streptophyta	O	Trypsin	-	GO:0003674,GO:0003824,GO:0004175,GO:0004252,GO:0005575,GO:0005622,GO:0005623,GO:0005737,GO:0006091,GO:0006508,GO:0006807,GO:0006996,GO:0008150,GO:0008152,GO:0008233,GO:0008236,GO:0009056,GO:0009057,GO:0009507,GO:0009526,GO:0009532,GO:0009533,GO:0009534,GO:0009535,GO:0009536,GO:0009570,GO:0009579,GO:0009657,GO:0009658,GO:0009765,GO:0009941,GO:0009987,GO:0010206,GO:0015979,GO:0016020,GO:0016043,GO:…	-	-	-	-	-	-	-	-	-	-	PDZ_2,Trypsin_2
ASEP0014249-RA	38727.Pavir.J33257.1.p	1.56e-21	86.7	COG0265@1|root,KOG1320@2759|Eukaryota,37N5Z@33090|Viridiplantae,3G96D@35493|Streptophyta,3KP6Q@4447|Liliopsida,3IC11@38820|Poales	35493|Streptophyta	O	Trypsin	-	GO:0003674,GO:0003824,GO:0004175,GO:0004252,GO:0005575,GO:0005622,GO:0005623,GO:0005737,GO:0006091,GO:0006508,GO:0006807,GO:0006996,GO:0008150,GO:0008152,GO:0008233,GO:0008236,GO:0009056,GO:0009057,GO:0009507,GO:0009526,GO:0009532,GO:0009533,GO:0009534,GO:0009535,GO:0009536,GO:0009570,GO:0009579,GO:0009657,GO:0009658,GO:0009765,GO:0009941,GO:0009987,GO:0010206,GO:0015979,GO:0016020,GO:0016043,GO:…	-	-	-	-	-	-	-	-	-	-	PDZ_2,Trypsin_2
ASEP0014251-RA	4155.Migut.D00219.1.p	5.12e-151	433.0	COG0451@1|root,KOG1429@2759|Eukaryota,37K7R@33090|Viridiplantae,3GH1V@35493|Streptophyta,44H1H@71274|asterids	35493|Streptophyta	GM	UDP-glucuronic acid decarboxylase	-	GO:0000139,GO:0000166,GO:0003674,GO:0003824,GO:0005488,GO:0005575,GO:0005622,GO:0005623,GO:0005737,GO:0005768,GO:0005794,GO:0005802,GO:0005886,GO:0005975,GO:0005996,GO:0006139,GO:0006725,GO:0006807,GO:0008150,GO:0008152,GO:0008460,GO:0009058,GO:0009225,GO:0009226,GO:0009987,GO:0012505,GO:0016020,GO:0016829,GO:0016830,GO:0016831,GO:0016835,GO:0016836,GO:0018130,GO:0019305,GO:0019321,GO:0019438,GO:…	4.1.1.35	ko:K08678	ko00520,ko01100,map00520,map01100	M00361	R01384	RC00508	ko00000,ko00001,ko00002,ko01000	-	-	-	GDP_Man_Dehyd
ASEP0014252-RA	4432.XP_010259550.1	5.27e-92	283.0	COG0451@1|root,KOG1429@2759|Eukaryota,37K7R@33090|Viridiplantae,3GH1V@35493|Streptophyta	35493|Streptophyta	GM	udp-glucuronic acid decarboxylase	-	GO:0000139,GO:0000166,GO:0003674,GO:0003824,GO:0005488,GO:0005575,GO:0005622,GO:0005623,GO:0005737,GO:0005768,GO:0005794,GO:0005802,GO:0005886,GO:0005975,GO:0005996,GO:0006139,GO:0006725,GO:0006807,GO:0008150,GO:0008152,GO:0008460,GO:0009058,GO:0009225,GO:0009226,GO:0009987,GO:0012505,GO:0016020,GO:0016829,GO:0016830,GO:0016831,GO:0016835,GO:0016836,GO:0018130,GO:0019305,GO:0019321,GO:0019438,GO:…	4.1.1.35	ko:K08678	ko00520,ko01100,map00520,map01100	M00361	R01384	RC00508	ko00000,ko00001,ko00002,ko01000	-	-	-	GDP_Man_Dehyd
ASEP0014253-RA	3694.POPTR_0014s12390.1	5.72e-65	205.0	2AZJU@1|root,2S061@2759|Eukaryota,37UH7@33090|Viridiplantae,3GIMM@35493|Streptophyta,4JPCG@91835|fabids	35493|Streptophyta	S	21 kDa protein-like	-	GO:0000003,GO:0003006,GO:0003674,GO:0004857,GO:0007275,GO:0008150,GO:0009791,GO:0010154,GO:0010214,GO:0022414,GO:0030234,GO:0032501,GO:0032502,GO:0043086,GO:0044092,GO:0046910,GO:0048316,GO:0048608,GO:0048731,GO:0048856,GO:0050790,GO:0061458,GO:0065007,GO:0065009,GO:0098772	-	-	-	-	-	-	-	-	-	-	PMEI
ASEP0014254-RA	3694.POPTR_0014s12430.1	1.01e-45	149.0	2BXNW@1|root,2S3M4@2759|Eukaryota,37W8Y@33090|Viridiplantae,3GKDB@35493|Streptophyta,4JQHH@91835|fabids	35493|Streptophyta	S	Belongs to the complex I LYR family	-	-	-	ko:K18170	-	-	-	-	ko00000,ko03029	-	-	-	Complex1_LYR
ASEP0014255-RA	29730.Gorai.004G089800.1	3.54e-35	136.0	2CMK4@1|root,2QQMQ@2759|Eukaryota,37RYA@33090|Viridiplantae,3GGBC@35493|Streptophyta	35493|Streptophyta	-	-	-	-	-	-	-	-	-	-	-	-	-	-	-
ASEP0014307-RA	4432.XP_010255916.1	2.57e-205	580.0	28K4X@1|root,2QPPC@2759|Eukaryota,37KE6@33090|Viridiplantae,3GC6G@35493|Streptophyta	35493|Streptophyta	S	Protein trichome birefringence-like	-	GO:0003674,GO:0003824,GO:0005575,GO:0005622,GO:0005623,GO:0005737,GO:0005794,GO:0007623,GO:0008150,GO:0008374,GO:0009987,GO:0012505,GO:0016407,GO:0016413,GO:0016740,GO:0016746,GO:0016747,GO:0043226,GO:0043227,GO:0043229,GO:0043231,GO:0044424,GO:0044444,GO:0044464,GO:0048511,GO:0071554	-	-	-	-	-	-	-	-	-	-	PC-Esterase,PMR5N
ASEP0014308-RA	3641.EOY05593	9.78e-71	220.0	2A6WB@1|root,2RYCU@2759|Eukaryota,37TWV@33090|Viridiplantae,3GI7W@35493|Streptophyta	35493|Streptophyta	S	GPI-anchored protein	-	GO:0005575,GO:0005623,GO:0005886,GO:0016020,GO:0031224,GO:0031225,GO:0031226,GO:0044425,GO:0044459,GO:0044464,GO:0046658,GO:0071944	-	-	-	-	-	-	-	-	-	-	-
ASEP0014311-RA	3694.POPTR_0005s23110.1	6.61e-222	620.0	28N8Y@1|root,2QUUA@2759|Eukaryota,37I9Y@33090|Viridiplantae,3G980@35493|Streptophyta,4JJE9@91835|fabids	35493|Streptophyta	S	Chloroplast stem-loop binding protein of 41 kDa a	-	GO:0003674,GO:0003676,GO:0003723,GO:0003727,GO:0005488,GO:0005575,GO:0005576,GO:0005622,GO:0005623,GO:0005737,GO:0005840,GO:0006139,GO:0006355,GO:0006364,GO:0006396,GO:0006412,GO:0006417,GO:0006518,GO:0006725,GO:0006807,GO:0006996,GO:0007623,GO:0008150,GO:0008152,GO:0008187,GO:0008266,GO:0009058,GO:0009059,GO:0009507,GO:0009526,GO:0009532,GO:0009534,GO:0009536,GO:0009570,GO:0009579,GO:0009657,GO:…	-	-	-	-	-	-	-	-	-	-	Epimerase
ASEP0014304-RA	29760.VIT_07s0104g00310.t01	2.18e-124	391.0	2CNFM@1|root,2QVXV@2759|Eukaryota,37PW0@33090|Viridiplantae,3GHFT@35493|Streptophyta	35493|Streptophyta	-	-	-	-	-	ko:K16302	-	-	-	-	ko00000,ko02000	9.A.40.3	-	-	CUE
ASEP0014309-RA	3983.cassava4.1_030148m	1.97e-144	433.0	KOG4197@1|root,KOG4197@2759|Eukaryota,37RJJ@33090|Viridiplantae,3GCIW@35493|Streptophyta,4JIRV@91835|fabids	35493|Streptophyta	S	Pentatricopeptide repeat-containing protein	-	GO:0003674,GO:0003676,GO:0003723,GO:0003824,GO:0004518,GO:0004519,GO:0005488,GO:0005575,GO:0005622,GO:0005623,GO:0005737,GO:0005739,GO:0006139,GO:0006725,GO:0006807,GO:0008150,GO:0008152,GO:0009451,GO:0009987,GO:0016070,GO:0016787,GO:0016788,GO:0034641,GO:0043170,GO:0043226,GO:0043227,GO:0043229,GO:0043231,GO:0043412,GO:0044237,GO:0044238,GO:0044424,GO:0044444,GO:0044464,GO:0046483,GO:0071704,GO:…	-	-	-	-	-	-	-	-	-	-	PPR,PPR_2
ASEP0014312-RA	3649.evm.model.supercontig_52.39	1.55e-192	543.0	COG3621@1|root,KOG0513@2759|Eukaryota,37NIA@33090|Viridiplantae,3GGJY@35493|Streptophyta,3HRE3@3699|Brassicales	35493|Streptophyta	I	lipolytic acyl hydrolase (LAH)	-	-	-	-	-	-	-	-	-	-	-	-	Patatin
ASEP0014313-RA	3750.XP_008363674.1	3.56e-110	327.0	28PRU@1|root,2QQ8D@2759|Eukaryota,37JUQ@33090|Viridiplantae,3GFC9@35493|Streptophyta,4JEHA@91835|fabids	35493|Streptophyta	S	Chalcone isomerase-like	-	GO:0003674,GO:0005488,GO:0005504,GO:0005575,GO:0005622,GO:0005623,GO:0005737,GO:0005739,GO:0006082,GO:0006629,GO:0006631,GO:0008150,GO:0008152,GO:0008289,GO:0009507,GO:0009526,GO:0009532,GO:0009536,GO:0009570,GO:0009941,GO:0009987,GO:0019752,GO:0031406,GO:0031967,GO:0031975,GO:0032787,GO:0033293,GO:0036094,GO:0043167,GO:0043168,GO:0043177,GO:0043226,GO:0043227,GO:0043229,GO:0043231,GO:0043436,GO:…	-	-	-	-	-	-	-	-	-	-	Chalcone_2
ASEP0014314-RA	3641.EOX94746	0.0	1000.0	2CKJS@1|root,2QQN6@2759|Eukaryota,37RTC@33090|Viridiplantae,3G8Z6@35493|Streptophyta	35493|Streptophyta	S	Belongs to the terpene synthase family	CPS1	GO:0000287,GO:0001101,GO:0003674,GO:0003824,GO:0005488,GO:0005575,GO:0005622,GO:0005623,GO:0005737,GO:0006082,GO:0006629,GO:0006720,GO:0006721,GO:0007154,GO:0007165,GO:0008150,GO:0008152,GO:0008299,GO:0008610,GO:0009058,GO:0009507,GO:0009536,GO:0009685,GO:0009686,GO:0009719,GO:0009725,GO:0009739,GO:0009740,GO:0009755,GO:0009905,GO:0009987,GO:0010033,GO:0010476,GO:0010817,GO:0016053,GO:0016101,GO:…	5.5.1.13,5.5.1.14	ko:K04120,ko:K14043	ko00904,ko01100,ko01110,map00904,map01100,map01110	-	R02068,R06312	RC00642	ko00000,ko00001,ko01000	-	-	-	Terpene_synth,Terpene_synth_C
ASEP0014316-RA	3641.EOX94740	4.38e-53	183.0	KOG0266@1|root,KOG0266@2759|Eukaryota,37IGZ@33090|Viridiplantae,3G744@35493|Streptophyta	35493|Streptophyta	S	WD repeat-containing protein	-	GO:0000123,GO:0000151,GO:0005575,GO:0005622,GO:0005623,GO:0005634,GO:0005654,GO:0005815,GO:0005856,GO:0005929,GO:0006325,GO:0006464,GO:0006473,GO:0006475,GO:0006479,GO:0006807,GO:0006996,GO:0007275,GO:0007399,GO:0008150,GO:0008152,GO:0008213,GO:0009987,GO:0015630,GO:0016043,GO:0016569,GO:0016570,GO:0016571,GO:0016573,GO:0018022,GO:0018193,GO:0018205,GO:0018393,GO:0018394,GO:0019538,GO:0022008,GO:…	-	ko:K14963	ko04934,map04934	-	-	-	ko00000,ko00001,ko03036	-	-	-	WD40
ASEP0014318-RA	225117.XP_009367632.1	1.45e-81	243.0	COG2004@1|root,KOG3424@2759|Eukaryota,37TZF@33090|Viridiplantae,3GI0Y@35493|Streptophyta,4JPAN@91835|fabids	35493|Streptophyta	J	Belongs to the eukaryotic ribosomal protein eS24 family	-	GO:0000462,GO:0003674,GO:0003735,GO:0005198,GO:0005575,GO:0005618,GO:0005622,GO:0005623,GO:0005737,GO:0005829,GO:0005840,GO:0005844,GO:0006139,GO:0006364,GO:0006396,GO:0006725,GO:0006807,GO:0008150,GO:0008152,GO:0009987,GO:0010467,GO:0015935,GO:0016020,GO:0016070,GO:0016072,GO:0022613,GO:0022626,GO:0022627,GO:0030312,GO:0030490,GO:0032991,GO:0034470,GO:0034641,GO:0034660,GO:0042254,GO:0042274,GO:…	-	ko:K02974	ko03010,map03010	M00177,M00179	-	-	br01610,ko00000,ko00001,ko00002,ko03011	-	-	-	Ribosomal_S24e
ASEP0014319-RA	3711.Bra036912.1-P	3.78e-14	80.9	28NN1@1|root,2QV7S@2759|Eukaryota,37M97@33090|Viridiplantae,3GXD0@35493|Streptophyta,3HZUD@3699|Brassicales	35493|Streptophyta	S	TPL-binding domain in jasmonate signalling	-	GO:0000003,GO:0000118,GO:0000122,GO:0000228,GO:0000785,GO:0000790,GO:0003674,GO:0003676,GO:0003677,GO:0003682,GO:0003824,GO:0004386,GO:0005488,GO:0005575,GO:0005622,GO:0005623,GO:0005634,GO:0005654,GO:0005694,GO:0005700,GO:0006323,GO:0006325,GO:0006338,GO:0006355,GO:0006357,GO:0006996,GO:0007063,GO:0007276,GO:0007283,GO:0008150,GO:0008270,GO:0009889,GO:0009890,GO:0009892,GO:0009987,GO:0010468,GO:…	-	-	-	-	-	-	-	-	-	-	Jas,PHD
ASEP0014315-RA	72664.XP_006418261.1	1.27e-101	296.0	COG0456@1|root,KOG3234@2759|Eukaryota,37MSE@33090|Viridiplantae,3GB5Z@35493|Streptophyta,3HMBZ@3699|Brassicales	35493|Streptophyta	S	FR47-like protein	-	GO:0003674,GO:0003824,GO:0004596,GO:0005575,GO:0005622,GO:0005623,GO:0005737,GO:0006464,GO:0006473,GO:0006474,GO:0006807,GO:0008080,GO:0008150,GO:0008152,GO:0009987,GO:0010467,GO:0016407,GO:0016410,GO:0016740,GO:0016746,GO:0016747,GO:0017196,GO:0018193,GO:0018206,GO:0019538,GO:0031248,GO:0031365,GO:0031414,GO:0031416,GO:0032991,GO:0034212,GO:0036211,GO:0043170,GO:0043412,GO:0043543,GO:0044237,GO:…	2.3.1.254	ko:K17972	-	-	-	-	ko00000,ko01000,ko03029	-	-	-	Acetyltransf_1
ASEP0014317-RA	3847.GLYMA03G31151.1	3.99e-61	193.0	2E3F0@1|root,2RZ63@2759|Eukaryota,37UUP@33090|Viridiplantae,3GIV6@35493|Streptophyta,4JPRK@91835|fabids	35493|Streptophyta	-	-	-	-	-	-	-	-	-	-	-	-	-	-	-
ASEP0014320-RA	4096.XP_009791518.1	1.39e-49	184.0	COG0326@1|root,KOG0020@2759|Eukaryota,37NB8@33090|Viridiplantae,3GB05@35493|Streptophyta,44I88@71274|asterids	35493|Streptophyta	O	Endoplasmin homolog	-	GO:0001101,GO:0002790,GO:0003674,GO:0003824,GO:0005575,GO:0005576,GO:0005622,GO:0005623,GO:0005634,GO:0005737,GO:0005739,GO:0005773,GO:0005774,GO:0005783,GO:0005788,GO:0005886,GO:0005911,GO:0006810,GO:0006950,GO:0006970,GO:0008104,GO:0008150,GO:0009266,GO:0009306,GO:0009409,GO:0009414,GO:0009415,GO:0009506,GO:0009507,GO:0009536,GO:0009628,GO:0009651,GO:0009888,GO:0009934,GO:0009987,GO:0010035,GO:…	-	ko:K09487	ko04141,ko04151,ko04626,ko04657,ko04915,ko04918,ko05200,ko05215,ko05418,map04141,map04151,map04626,map04657,map04915,map04918,map05200,map05215,map05418	-	-	-	ko00000,ko00001,ko03110	-	-	-	HATPase_c,HSP90
ASEP0014321-RA	3983.cassava4.1_015725m	1.48e-53	177.0	2B249@1|root,2S0BX@2759|Eukaryota,37UTC@33090|Viridiplantae,3GJ4M@35493|Streptophyta,4JQAE@91835|fabids	35493|Streptophyta	S	Transcriptional repressor, ovate	-	-	-	-	-	-	-	-	-	-	-	-	Ovate
ASEP0014322-RA	4432.XP_010259067.1	3.08e-41	143.0	2C1DC@1|root,2S2PF@2759|Eukaryota,37V98@33090|Viridiplantae,3GI97@35493|Streptophyta	35493|Streptophyta	S	heat shock protein	-	-	-	-	-	-	-	-	-	-	-	-	-
ASEP0014323-RA	4432.XP_010259075.1	2.89e-67	218.0	2AMXX@1|root,2QS8T@2759|Eukaryota,37MN7@33090|Viridiplantae,3GGH3@35493|Streptophyta	35493|Streptophyta	S	zinc-finger of the FCS-type, C2-C2	-	-	-	-	-	-	-	-	-	-	-	-	zf-FLZ
ASEP0014324-RA	3988.XP_002524762.1	3.28e-186	531.0	KOG3914@1|root,KOG3914@2759|Eukaryota,37RY5@33090|Viridiplantae,3GF94@35493|Streptophyta,4JHP8@91835|fabids	35493|Streptophyta	J	Required for the formation of N(7)-methylguanine at position 46 (m7G46) in tRNA. In the complex, it is required to stabilize and induce conformational changes of the catalytic subunit	-	GO:0005575,GO:0005622,GO:0005623,GO:0005634,GO:0005737,GO:0005829,GO:0006139,GO:0006396,GO:0006399,GO:0006400,GO:0006725,GO:0006807,GO:0008033,GO:0008150,GO:0008152,GO:0009451,GO:0009987,GO:0010467,GO:0016070,GO:0032991,GO:0034470,GO:0034641,GO:0034660,GO:0034708,GO:0043170,GO:0043226,GO:0043227,GO:0043229,GO:0043231,GO:0043412,GO:0043527,GO:0044237,GO:0044238,GO:0044424,GO:0044444,GO:0044464,GO:…	-	ko:K15443	-	-	-	-	ko00000,ko03016	-	-	-	WD40
ASEP0014325-RA	3694.POPTR_0005s23360.1	8.27e-32	122.0	2CXUQ@1|root,2RZXE@2759|Eukaryota,37UCI@33090|Viridiplantae,3GHZR@35493|Streptophyta,4JQT0@91835|fabids	35493|Streptophyta	S	Non-specific lipid-transfer protein-like	-	-	-	-	-	-	-	-	-	-	-	-	LTP_2
ASEP0014326-RA	4155.Migut.O00476.1.p	4.2e-121	367.0	2BZUX@1|root,2QQEP@2759|Eukaryota,37PWS@33090|Viridiplantae,3G8UA@35493|Streptophyta,44GC5@71274|asterids	35493|Streptophyta	S	Cupin	-	GO:0003674,GO:0005488,GO:0005575,GO:0016020,GO:0019863,GO:0019865,GO:0044877	-	-	-	-	-	-	-	-	-	-	Cupin_1
ASEP0014327-RA	161934.XP_010679084.1	7.07e-144	446.0	2BZUX@1|root,2QQEP@2759|Eukaryota,37PWS@33090|Viridiplantae,3G8UA@35493|Streptophyta	35493|Streptophyta	S	Vicilin-like antimicrobial peptides	-	GO:0003674,GO:0005488,GO:0005575,GO:0016020,GO:0019863,GO:0019865,GO:0044877	-	-	-	-	-	-	-	-	-	-	Cupin_1
ASEP0014328-RA	4155.Migut.N02035.1.p	1.27e-166	492.0	2BZUX@1|root,2QQEP@2759|Eukaryota,37PWS@33090|Viridiplantae,3G8UA@35493|Streptophyta,44GC5@71274|asterids	35493|Streptophyta	S	Cupin	-	GO:0003674,GO:0005488,GO:0005575,GO:0016020,GO:0019863,GO:0019865,GO:0044877	-	-	-	-	-	-	-	-	-	-	Cupin_1
ASEP0014329-RA	29730.Gorai.004G217300.1	7.76e-274	833.0	2C248@1|root,2QQ6M@2759|Eukaryota,37RJW@33090|Viridiplantae,3G86G@35493|Streptophyta	35493|Streptophyta	S	Kinase interacting (KIP1-like) family protein	-	-	-	ko:K20478	-	-	-	-	ko00000,ko04131	-	-	-	KIP1
ASEP0014330-RA	264402.Cagra.0736s0030.1.p	1.51e-66	218.0	COG0513@1|root,KOG0327@2759|Eukaryota,37IKR@33090|Viridiplantae,3G9MA@35493|Streptophyta,3HMEB@3699|Brassicales	35493|Streptophyta	A	Belongs to the DEAD box helicase family	-	GO:0003674,GO:0003724,GO:0003824,GO:0004004,GO:0004386,GO:0006139,GO:0006412,GO:0006413,GO:0006518,GO:0006725,GO:0006807,GO:0008026,GO:0008150,GO:0008152,GO:0008186,GO:0009058,GO:0009059,GO:0009987,GO:0010467,GO:0010468,GO:0010501,GO:0016070,GO:0016462,GO:0016787,GO:0016817,GO:0016818,GO:0016887,GO:0017111,GO:0019222,GO:0019538,GO:0034641,GO:0034645,GO:0042623,GO:0043043,GO:0043170,GO:0043603,GO:…	-	ko:K03257	ko03013,map03013	M00428	-	-	ko00000,ko00001,ko00002,ko03012,ko03019,ko04147	-	-	-	DEAD,Helicase_C
ASEP0014336-RA	29760.VIT_00s0179g00290.t01	1.74e-137	426.0	COG0652@1|root,KOG0865@2759|Eukaryota,37PSB@33090|Viridiplantae,3GAVD@35493|Streptophyta	35493|Streptophyta	O	Peptidyl-prolyl cis-trans isomerase	-	GO:0000413,GO:0003674,GO:0003755,GO:0003824,GO:0006139,GO:0006396,GO:0006464,GO:0006725,GO:0006807,GO:0008150,GO:0008152,GO:0008380,GO:0009987,GO:0010467,GO:0016070,GO:0016853,GO:0016859,GO:0018193,GO:0018208,GO:0019538,GO:0034641,GO:0036211,GO:0043170,GO:0043412,GO:0044237,GO:0044238,GO:0044260,GO:0044267,GO:0046483,GO:0071704,GO:0090304,GO:0140096,GO:1901360,GO:1901564	5.2.1.8	ko:K09566	-	-	-	-	ko00000,ko01000,ko03041,ko03110	-	-	-	Pro_isomerase
ASEP0014337-RA	2711.XP_006465842.1	9.66e-142	401.0	COG5143@1|root,KOG0862@2759|Eukaryota,37I2U@33090|Viridiplantae,3GEY6@35493|Streptophyta	35493|Streptophyta	U	Belongs to the synaptobrevin family	-	GO:0000149,GO:0003674,GO:0005484,GO:0005488,GO:0005515,GO:0005575,GO:0005622,GO:0005623,GO:0005737,GO:0005783,GO:0005794,GO:0005886,GO:0006810,GO:0006887,GO:0006906,GO:0006996,GO:0008150,GO:0009987,GO:0012505,GO:0016020,GO:0016043,GO:0016050,GO:0016192,GO:0031201,GO:0032940,GO:0032991,GO:0043226,GO:0043227,GO:0043229,GO:0043231,GO:0044424,GO:0044425,GO:0044444,GO:0044464,GO:0046903,GO:0048284,GO:…	-	ko:K08517	ko04130,ko04145,ko05134,map04130,map04145,map05134	-	-	-	ko00000,ko00001,ko04131	-	-	-	Longin,Synaptobrevin
ASEP0014331-RA	3694.POPTR_0005s23530.1	0.0	1035.0	COG0659@1|root,KOG0236@2759|Eukaryota,37IZZ@33090|Viridiplantae,3G7T0@35493|Streptophyta,4JM0E@91835|fabids	35493|Streptophyta	P	Sulfate transporter 3.1-like	-	GO:0003674,GO:0005215,GO:0005575,GO:0005622,GO:0005623,GO:0005737,GO:0005886,GO:0005887,GO:0006810,GO:0006811,GO:0006820,GO:0008150,GO:0008272,GO:0008509,GO:0009507,GO:0009536,GO:0015075,GO:0015103,GO:0015116,GO:0015318,GO:0015698,GO:0016020,GO:0016021,GO:0022857,GO:0031224,GO:0031226,GO:0034220,GO:0043226,GO:0043227,GO:0043229,GO:0043231,GO:0044424,GO:0044425,GO:0044444,GO:0044459,GO:0044464,GO:…	-	ko:K17470,ko:K17471	-	-	-	-	ko00000,ko02000	2.A.53.1	-	-	STAS,Sulfate_transp
ASEP0014332-RA	90675.XP_010481523.1	2.05e-108	319.0	COG0670@1|root,KOG2322@2759|Eukaryota,37JCA@33090|Viridiplantae,3G72Y@35493|Streptophyta,3HW5M@3699|Brassicales	35493|Streptophyta	T	Belongs to the BI1 family	-	-	-	ko:K06890	-	-	-	-	ko00000	-	-	-	Bax1-I
ASEP0014333-RA	28532.XP_010545100.1	3.82e-135	387.0	COG0670@1|root,KOG2322@2759|Eukaryota,37JCA@33090|Viridiplantae,3G72Y@35493|Streptophyta,3HW5M@3699|Brassicales	35493|Streptophyta	T	Belongs to the BI1 family	-	GO:0000902,GO:0006950,GO:0006952,GO:0007154,GO:0007165,GO:0008150,GO:0009605,GO:0009607,GO:0009620,GO:0009653,GO:0009719,GO:0009725,GO:0009741,GO:0009742,GO:0009755,GO:0009826,GO:0009987,GO:0010033,GO:0010941,GO:0014070,GO:0016043,GO:0016049,GO:0022603,GO:0023052,GO:0032502,GO:0032870,GO:0032989,GO:0033993,GO:0040007,GO:0042221,GO:0043207,GO:0043401,GO:0048519,GO:0048523,GO:0048545,GO:0048589,GO:…	-	ko:K06890	-	-	-	-	ko00000	-	-	-	Bax1-I
ASEP0014334-RA	85681.XP_006443980.1	0.0	1226.0	COG0631@1|root,KOG0698@2759|Eukaryota,37K47@33090|Viridiplantae,3G85E@35493|Streptophyta	35493|Streptophyta	T	phosphatase 2C	-	GO:0003674,GO:0003824,GO:0004672,GO:0004674,GO:0005575,GO:0005622,GO:0005623,GO:0005634,GO:0005737,GO:0006464,GO:0006468,GO:0006793,GO:0006796,GO:0006807,GO:0007154,GO:0007165,GO:0008150,GO:0008152,GO:0009987,GO:0010468,GO:0016301,GO:0016310,GO:0016740,GO:0016772,GO:0016773,GO:0019222,GO:0019538,GO:0023052,GO:0035556,GO:0036211,GO:0043170,GO:0043226,GO:0043227,GO:0043229,GO:0043231,GO:0043412,GO:…	3.1.3.16	ko:K17505	-	-	-	-	ko00000,ko01000,ko01009	-	-	-	PP2C,Pkinase
ASEP0014335-RA	29760.VIT_19s0014g01900.t01	0.0	1189.0	COG5028@1|root,KOG1985@2759|Eukaryota,37NGV@33090|Viridiplantae,3G91E@35493|Streptophyta	35493|Streptophyta	U	Protein transport protein Sec24-like	-	GO:0000003,GO:0006275,GO:0006996,GO:0007029,GO:0007030,GO:0007276,GO:0008150,GO:0008156,GO:0008361,GO:0009889,GO:0009890,GO:0009892,GO:0009987,GO:0010256,GO:0010556,GO:0010558,GO:0010564,GO:0010605,GO:0010948,GO:0016043,GO:0019219,GO:0019222,GO:0019953,GO:0022414,GO:0031323,GO:0031324,GO:0031326,GO:0031327,GO:0032501,GO:0032504,GO:0032535,GO:0032875,GO:0032876,GO:0044703,GO:0045786,GO:0045934,GO:…	-	ko:K14007	ko04141,map04141	M00404	-	-	ko00000,ko00001,ko00002,ko04131	-	-	-	Gelsolin,Sec23_BS,Sec23_helical,Sec23_trunk,zf-Sec23_Sec24
ASEP0014292-RA	29760.VIT_07s0104g00930.t01	1.06e-204	571.0	COG0657@1|root,KOG1515@2759|Eukaryota,37IMM@33090|Viridiplantae,3G969@35493|Streptophyta	35493|Streptophyta	V	gibberellin receptor	GID1	GO:0000003,GO:0001101,GO:0003006,GO:0003674,GO:0003824,GO:0005488,GO:0005575,GO:0005622,GO:0005623,GO:0005634,GO:0005737,GO:0005975,GO:0007154,GO:0007165,GO:0007275,GO:0008150,GO:0008152,GO:0008289,GO:0009056,GO:0009058,GO:0009311,GO:0009312,GO:0009653,GO:0009719,GO:0009725,GO:0009739,GO:0009755,GO:0009791,GO:0009892,GO:0009908,GO:0009937,GO:0009939,GO:0009966,GO:0009967,GO:0009987,GO:0010033,GO:…	-	ko:K14493	ko04075,map04075	-	-	-	ko00000,ko00001,ko01000	-	-	-	Abhydrolase_3
ASEP0014293-RA	981085.XP_010112688.1	2.4e-285	798.0	COG0515@1|root,KOG1187@2759|Eukaryota,37MRA@33090|Viridiplantae,3GE7I@35493|Streptophyta,4JJD7@91835|fabids	35493|Streptophyta	T	LRR receptor-like serine threonine-protein kinase	-	GO:0003674,GO:0003824,GO:0004672,GO:0004674,GO:0005575,GO:0005623,GO:0005886,GO:0006464,GO:0006468,GO:0006793,GO:0006796,GO:0006807,GO:0008150,GO:0008152,GO:0009987,GO:0016020,GO:0016301,GO:0016310,GO:0016740,GO:0016772,GO:0016773,GO:0019538,GO:0036211,GO:0043170,GO:0043412,GO:0044237,GO:0044238,GO:0044260,GO:0044267,GO:0044464,GO:0071704,GO:0071944,GO:0140096,GO:1901564	-	-	-	-	-	-	-	-	-	-	Pkinase,Pkinase_Tyr
ASEP0014294-RA	29760.VIT_07s0104g00830.t01	1e-252	704.0	KOG0254@1|root,KOG0254@2759|Eukaryota,37NK1@33090|Viridiplantae,3GACZ@35493|Streptophyta	35493|Streptophyta	U	Belongs to the major facilitator superfamily. Sugar transporter (TC 2.A.1.1) family	-	GO:0000041,GO:0000325,GO:0003674,GO:0005215,GO:0005351,GO:0005355,GO:0005402,GO:0005575,GO:0005622,GO:0005623,GO:0005737,GO:0005773,GO:0005774,GO:0006810,GO:0006811,GO:0006812,GO:0006829,GO:0008150,GO:0008324,GO:0008643,GO:0008645,GO:0009507,GO:0009536,GO:0009705,GO:0015075,GO:0015077,GO:0015078,GO:0015144,GO:0015145,GO:0015149,GO:0015291,GO:0015293,GO:0015294,GO:0015295,GO:0015318,GO:0015672,GO:…	-	ko:K08145	-	-	-	-	ko00000,ko02000	2.A.1.1.46	-	-	Sugar_tr
ASEP0014296-RA	4113.PGSC0003DMT400009830	1.5e-176	508.0	KOG0254@1|root,KOG0254@2759|Eukaryota,37NK1@33090|Viridiplantae,3GACZ@35493|Streptophyta,44G0P@71274|asterids	35493|Streptophyta	U	Belongs to the major facilitator superfamily. Sugar transporter (TC 2.A.1.1) family	-	GO:0000041,GO:0000325,GO:0003674,GO:0005215,GO:0005351,GO:0005355,GO:0005402,GO:0005575,GO:0005622,GO:0005623,GO:0005737,GO:0005773,GO:0005774,GO:0006810,GO:0006811,GO:0006812,GO:0006829,GO:0008150,GO:0008324,GO:0008643,GO:0008645,GO:0009507,GO:0009536,GO:0009705,GO:0015075,GO:0015077,GO:0015078,GO:0015144,GO:0015145,GO:0015149,GO:0015291,GO:0015293,GO:0015294,GO:0015295,GO:0015318,GO:0015672,GO:…	-	ko:K08145	-	-	-	-	ko00000,ko02000	2.A.1.1.46	-	-	Sugar_tr
ASEP0014298-RA	2711.XP_006479789.1	3.44e-94	278.0	29UZ3@1|root,2RXJU@2759|Eukaryota,37U7R@33090|Viridiplantae,3GCRE@35493|Streptophyta	35493|Streptophyta	S	auxin-binding protein	ABP1	GO:0000278,GO:0000281,GO:0000902,GO:0000910,GO:0000911,GO:0003674,GO:0005488,GO:0005575,GO:0005622,GO:0005623,GO:0005737,GO:0005783,GO:0005788,GO:0006275,GO:0007049,GO:0008150,GO:0008270,GO:0008361,GO:0009653,GO:0009826,GO:0009889,GO:0009891,GO:0009893,GO:0009987,GO:0010011,GO:0010556,GO:0010557,GO:0010564,GO:0010604,GO:0012505,GO:0016043,GO:0016049,GO:0019219,GO:0019222,GO:0022402,GO:0031323,GO:…	-	-	-	-	-	-	-	-	-	-	Auxin_BP
ASEP0014299-RA	4155.Migut.N02142.1.p	7.1e-43	162.0	KOG2690@1|root,KOG2690@2759|Eukaryota,37I75@33090|Viridiplantae,3GA6F@35493|Streptophyta,44C9F@71274|asterids	35493|Streptophyta	S	BSD domain-containing protein	-	-	-	-	-	-	-	-	-	-	-	-	BSD
ASEP0014297-RA	3641.EOX94870	9.27e-235	660.0	28MTG@1|root,2QUBR@2759|Eukaryota,37SPE@33090|Viridiplantae,3GCMF@35493|Streptophyta	35493|Streptophyta	S	Endonuclease/Exonuclease/phosphatase family	-	-	-	-	-	-	-	-	-	-	-	-	Exo_endo_phos
ASEP0014300-RA	3694.POPTR_0431s00200.1	3.08e-190	536.0	28K72@1|root,2RHFH@2759|Eukaryota,37YC5@33090|Viridiplantae,3GC5I@35493|Streptophyta,4JVTY@91835|fabids	35493|Streptophyta	S	Belongs to the 'GDSL' lipolytic enzyme family	-	-	-	-	-	-	-	-	-	-	-	-	Lipase_GDSL
ASEP0014301-RA	3988.XP_002524812.1	2.7e-98	291.0	COG0412@1|root,KOG3043@2759|Eukaryota,37R07@33090|Viridiplantae,3GC9H@35493|Streptophyta,4JGFW@91835|fabids	35493|Streptophyta	L	1,4-beta-D-glucanase-like	-	-	3.1.1.45	ko:K01061	ko00361,ko00364,ko00623,ko01100,ko01110,ko01120,ko01130,map00361,map00364,map00623,map01100,map01110,map01120,map01130	-	R03893,R05510,R05511,R06835,R06838,R08120,R08121,R09136,R09220,R09222	RC01018,RC01906,RC01907,RC02441,RC02467,RC02468,RC02674,RC02675,RC02686	ko00000,ko00001,ko01000	-	-	-	DLH
ASEP0014363-RA	29760.VIT_07s0005g03060.t01	2.79e-167	478.0	COG3491@1|root,KOG0143@2759|Eukaryota,37RIG@33090|Viridiplantae,3GH5K@35493|Streptophyta	35493|Streptophyta	Q	Belongs to the iron ascorbate-dependent oxidoreductase family	-	-	-	-	-	-	-	-	-	-	-	-	2OG-FeII_Oxy,DIOX_N
ASEP0014364-RA	4113.PGSC0003DMT400051681	7.92e-131	384.0	COG3491@1|root,KOG0143@2759|Eukaryota,37S4R@33090|Viridiplantae,3GEB9@35493|Streptophyta	35493|Streptophyta	Q	Belongs to the iron ascorbate-dependent oxidoreductase family	-	-	-	-	-	-	-	-	-	-	-	-	2OG-FeII_Oxy,DIOX_N
ASEP0014365-RA	225117.XP_009354937.1	0.0	911.0	KOG0252@1|root,KOG0252@2759|Eukaryota,37I5U@33090|Viridiplantae,3GERK@35493|Streptophyta,4JE8U@91835|fabids	35493|Streptophyta	P	Inorganic phosphate transporter	-	GO:0001101,GO:0003674,GO:0005215,GO:0005315,GO:0005575,GO:0005622,GO:0005623,GO:0005634,GO:0005737,GO:0005773,GO:0005794,GO:0005886,GO:0005887,GO:0005911,GO:0006810,GO:0006811,GO:0006820,GO:0008150,GO:0008509,GO:0009506,GO:0009719,GO:0009725,GO:0009737,GO:0010033,GO:0012505,GO:0015075,GO:0015291,GO:0015318,GO:0016020,GO:0016021,GO:0022804,GO:0022857,GO:0030054,GO:0031224,GO:0031226,GO:0033993,GO:…	-	ko:K08176	-	-	-	-	ko00000,ko02000	2.A.1.9	-	-	Sugar_tr
ASEP0014368-RA	71139.XP_010042813.1	8.3e-11	66.6	COG0443@1|root,KOG0101@2759|Eukaryota,37K68@33090|Viridiplantae,3GAQN@35493|Streptophyta	35493|Streptophyta	O	Belongs to the heat shock protein 70 family	-	-	-	ko:K03283	ko03040,ko04010,ko04141,ko04144,ko04213,ko04612,ko04915,ko05134,ko05145,ko05162,ko05164,ko05169,map03040,map04010,map04141,map04144,map04213,map04612,map04915,map05134,map05145,map05162,map05164,map05169	M00353,M00355	-	-	ko00000,ko00001,ko00002,ko01009,ko03009,ko03029,ko03041,ko03051,ko03110,ko04131,ko04147,ko04516	1.A.33.1	-	-	HSP70
ASEP0014366-RA	4081.Solyc06g083880.2.1	6.61e-64	199.0	KOG2580@1|root,KOG2580@2759|Eukaryota,37UPA@33090|Viridiplantae,3GIR3@35493|Streptophyta,44KBV@71274|asterids	35493|Streptophyta	U	protein import into mitochondrial matrix	-	-	-	-	-	-	-	-	-	-	-	-	-
ASEP0014367-RA	29760.VIT_07s0005g03430.t01	8.22e-149	438.0	KOG1471@1|root,KOG1471@2759|Eukaryota,37QHW@33090|Viridiplantae,3GGRV@35493|Streptophyta	35493|Streptophyta	I	Patellin-4-like	-	GO:0005575,GO:0005622,GO:0005623,GO:0005634,GO:0005737,GO:0005829,GO:0005886,GO:0016020,GO:0043226,GO:0043227,GO:0043229,GO:0043231,GO:0044424,GO:0044444,GO:0044464,GO:0071944	-	ko:K19996	-	-	-	-	ko00000,ko04131	-	-	-	CRAL_TRIO,CRAL_TRIO_N
ASEP0014369-RA	102107.XP_008235675.1	0.0	1202.0	COG1196@1|root,KOG0018@2759|Eukaryota,37KKZ@33090|Viridiplantae,3GDAP@35493|Streptophyta,4JHXM@91835|fabids	35493|Streptophyta	D	Structural maintenance of chromosomes protein	-	GO:0000793,GO:0000819,GO:0003674,GO:0005215,GO:0005575,GO:0005622,GO:0005623,GO:0005694,GO:0005737,GO:0006996,GO:0007049,GO:0007059,GO:0007062,GO:0008150,GO:0008278,GO:0009507,GO:0009536,GO:0009987,GO:0016043,GO:0022402,GO:0032991,GO:0043226,GO:0043227,GO:0043228,GO:0043229,GO:0043231,GO:0043232,GO:0044422,GO:0044424,GO:0044427,GO:0044444,GO:0044446,GO:0044464,GO:0051276,GO:0071840,GO:0098813	-	ko:K06636	ko04110,ko04111,ko04113,ko04114,map04110,map04111,map04113,map04114	-	-	-	ko00000,ko00001,ko03036	-	-	-	SMC_N,SMC_hinge
ASEP0014355-RA	71139.XP_010038933.1	1.05e-153	443.0	28PFA@1|root,2QPQX@2759|Eukaryota,37PI2@33090|Viridiplantae,3GBAU@35493|Streptophyta	35493|Streptophyta	K	WRKY Transcription Factor	-	GO:0003674,GO:0003676,GO:0003677,GO:0003700,GO:0005488,GO:0005515,GO:0005516,GO:0005575,GO:0005622,GO:0005623,GO:0005634,GO:0006082,GO:0006355,GO:0006790,GO:0006807,GO:0008150,GO:0008152,GO:0009889,GO:0009987,GO:0010468,GO:0010556,GO:0016143,GO:0019219,GO:0019222,GO:0019748,GO:0019757,GO:0019760,GO:0031323,GO:0031326,GO:0043226,GO:0043227,GO:0043229,GO:0043231,GO:0043436,GO:0043565,GO:0044237,GO:…	-	-	-	-	-	-	-	-	-	-	Plant_zn_clust,WRKY
ASEP0014360-RA	4096.XP_009774651.1	1.05e-159	456.0	COG1413@1|root,KOG0567@2759|Eukaryota,37JJI@33090|Viridiplantae,3GD1K@35493|Streptophyta,44H2U@71274|asterids	35493|Streptophyta	C	Catalyzes the hydroxylation of the N(6)-(4-aminobutyl)- L-lysine intermediate to form hypusine, an essential post- translational modification only found in mature eIF-5A factor	-	GO:0003674,GO:0003824,GO:0004497,GO:0005575,GO:0005622,GO:0005623,GO:0005737,GO:0005829,GO:0006464,GO:0006807,GO:0008150,GO:0008152,GO:0008612,GO:0009058,GO:0009987,GO:0010467,GO:0016491,GO:0016705,GO:0018193,GO:0018205,GO:0019135,GO:0019538,GO:0036211,GO:0043170,GO:0043412,GO:0044237,GO:0044238,GO:0044260,GO:0044267,GO:0044424,GO:0044444,GO:0044464,GO:0051604,GO:0055114,GO:0071704,GO:1901564	1.14.99.29	ko:K06072	-	-	-	-	ko00000,ko01000	-	-	-	HEAT_2,HEAT_PBS
ASEP0014361-RA	29760.VIT_07s0005g03040.t01	0.0	1495.0	KOG1037@1|root,KOG1037@2759|Eukaryota,37KUG@33090|Viridiplantae,3G71C@35493|Streptophyta	35493|Streptophyta	KLO	Poly (ADP-ribose) polymerase	PARP1	GO:0001101,GO:0003674,GO:0003824,GO:0003909,GO:0003910,GO:0003950,GO:0005575,GO:0005622,GO:0005623,GO:0005737,GO:0006139,GO:0006259,GO:0006260,GO:0006261,GO:0006266,GO:0006271,GO:0006273,GO:0006281,GO:0006464,GO:0006471,GO:0006725,GO:0006807,GO:0006950,GO:0006974,GO:0006979,GO:0008150,GO:0008152,GO:0009058,GO:0009059,GO:0009719,GO:0009725,GO:0009737,GO:0009987,GO:0010033,GO:0016070,GO:0016740,GO:…	2.4.2.30	ko:K10798	ko03410,ko04210,ko04212,ko04214,ko04217,map03410,map04210,map04212,map04214,map04217	M00296	-	-	ko00000,ko00001,ko00002,ko01000,ko03032,ko03036,ko03400	-	-	-	BRCT,PADR1,PARP,PARP_reg,WGR,zf-PARP
ASEP0014350-RA	4098.XP_009603053.1	3.13e-217	627.0	2C7VE@1|root,2QR17@2759|Eukaryota,37SXD@33090|Viridiplantae,3GG8G@35493|Streptophyta,44I40@71274|asterids	35493|Streptophyta	S	F-box domain	-	GO:0000003,GO:0000151,GO:0000278,GO:0000280,GO:0001673,GO:0003006,GO:0005575,GO:0005622,GO:0005623,GO:0005634,GO:0006508,GO:0006511,GO:0006807,GO:0006996,GO:0007049,GO:0007275,GO:0007276,GO:0008150,GO:0008152,GO:0009056,GO:0009057,GO:0009555,GO:0009790,GO:0009791,GO:0009793,GO:0009987,GO:0010154,GO:0010498,GO:0016043,GO:0019005,GO:0019538,GO:0019941,GO:0019953,GO:0022402,GO:0022412,GO:0022414,GO:…	-	-	-	-	-	-	-	-	-	-	F-box,F-box-like
ASEP0014351-RA	2711.XP_006479588.1	5.35e-246	696.0	2CN16@1|root,2QT8Z@2759|Eukaryota,37K3D@33090|Viridiplantae,3G86D@35493|Streptophyta	35493|Streptophyta	G	Belongs to the glycosyltransferase 8 family	-	GO:0000139,GO:0005575,GO:0005622,GO:0005623,GO:0005737,GO:0005794,GO:0012505,GO:0016020,GO:0031090,GO:0031984,GO:0043226,GO:0043227,GO:0043229,GO:0043231,GO:0044422,GO:0044424,GO:0044431,GO:0044444,GO:0044446,GO:0044464,GO:0098588,GO:0098791	2.4.1.43	ko:K13648	ko00520,map00520	-	R05191	RC00005	ko00000,ko00001,ko01000,ko01003	-	GT8	-	Glyco_transf_8
ASEP0014356-RA	2711.XP_006479576.1	1.24e-294	813.0	28HDN@1|root,2QPRV@2759|Eukaryota,37R4U@33090|Viridiplantae,3G8CU@35493|Streptophyta	35493|Streptophyta	S	superfamily. Protein	-	-	-	-	-	-	-	-	-	-	-	-	Zeta_toxin
ASEP0014357-RA	3760.EMJ00647	1.75e-213	605.0	COG0524@1|root,KOG2855@2759|Eukaryota,37M1C@33090|Viridiplantae,3G7V5@35493|Streptophyta,4JGJ5@91835|fabids	35493|Streptophyta	G	pfkB family carbohydrate kinase	-	-	-	-	-	-	-	-	-	-	-	-	PfkB
ASEP0014358-RA	981085.XP_010100077.1	1.93e-146	419.0	COG0489@1|root,KOG3022@2759|Eukaryota,37JNQ@33090|Viridiplantae,3GBZ5@35493|Streptophyta,4JNRZ@91835|fabids	35493|Streptophyta	D	Iron-sulfur protein	-	-	-	ko:K03593	-	-	-	-	ko00000,ko03029,ko03036	-	-	-	ParA
ASEP0014359-RA	77586.LPERR01G29580.1	2.56e-238	705.0	COG2124@1|root,KOG0157@2759|Eukaryota,37IEK@33090|Viridiplantae,3G7DA@35493|Streptophyta,3KPUC@4447|Liliopsida,3I44Z@38820|Poales	35493|Streptophyta	Q	Belongs to the cytochrome P450 family	-	-	-	-	-	-	-	-	-	-	-	-	p450
ASEP0014362-RA	2711.XP_006480093.1	1.17e-87	265.0	28KBI@1|root,2QUV3@2759|Eukaryota,37NHX@33090|Viridiplantae,3GHSG@35493|Streptophyta	35493|Streptophyta	S	lob domain-containing protein	-	GO:0003674,GO:0005488,GO:0005515,GO:0005575,GO:0005622,GO:0005623,GO:0005634,GO:0007275,GO:0008150,GO:0009653,GO:0009791,GO:0010015,GO:0010101,GO:0010102,GO:0010311,GO:0022622,GO:0032501,GO:0032502,GO:0042802,GO:0042803,GO:0043226,GO:0043227,GO:0043229,GO:0043231,GO:0044424,GO:0044464,GO:0046983,GO:0048364,GO:0048527,GO:0048528,GO:0048646,GO:0048731,GO:0048830,GO:0048856,GO:0090696,GO:0090697,GO:…	-	ko:K13945	-	-	-	-	ko00000,ko03000	-	-	-	LOB
ASEP0014383-RA	218851.Aquca_034_00316.1	9.28e-123	352.0	KOG3221@1|root,KOG3221@2759|Eukaryota,37Q6M@33090|Viridiplantae,3GEW5@35493|Streptophyta	35493|Streptophyta	G	Pleckstrin homology domain-containing family A member	-	-	-	ko:K08051	-	-	-	-	ko00000,ko04131	-	-	-	GLTP
ASEP0014385-RA	3694.POPTR_0002s25720.1	1.26e-232	646.0	COG0702@1|root,KOG2865@2759|Eukaryota,37IK8@33090|Viridiplantae,3G743@35493|Streptophyta,4JE6N@91835|fabids	35493|Streptophyta	C	NADH dehydrogenase ubiquinone 1 alpha subcomplex subunit 9	-	GO:0003674,GO:0003824,GO:0003954,GO:0005575,GO:0005622,GO:0005623,GO:0005737,GO:0005739,GO:0005740,GO:0005743,GO:0005746,GO:0005747,GO:0006732,GO:0006733,GO:0006743,GO:0006744,GO:0006950,GO:0006970,GO:0008150,GO:0008152,GO:0009058,GO:0009108,GO:0009628,GO:0009651,GO:0009987,GO:0016020,GO:0016491,GO:0016651,GO:0019866,GO:0030964,GO:0031090,GO:0031966,GO:0031967,GO:0031975,GO:0032991,GO:0042180,GO:…	-	ko:K03953	ko00190,ko01100,ko04714,ko04723,ko04932,ko05010,ko05012,ko05016,map00190,map01100,map04714,map04723,map04932,map05010,map05012,map05016	M00146	-	-	ko00000,ko00001,ko00002	3.D.1.6	-	-	Epimerase,NAD_binding_10,NmrA
ASEP0014386-RA	3641.EOX94314	0.0	991.0	COG4886@1|root,2QPWI@2759|Eukaryota,37PS1@33090|Viridiplantae,3G88H@35493|Streptophyta	35493|Streptophyta	T	Belongs to the protein kinase superfamily. Ser Thr protein kinase family	-	GO:0000003,GO:0003006,GO:0003674,GO:0003824,GO:0004672,GO:0005575,GO:0005623,GO:0006464,GO:0006468,GO:0006793,GO:0006796,GO:0006807,GO:0007275,GO:0008150,GO:0008152,GO:0009790,GO:0009791,GO:0009793,GO:0009888,GO:0009987,GO:0010065,GO:0010067,GO:0010087,GO:0010154,GO:0016301,GO:0016310,GO:0016740,GO:0016772,GO:0016773,GO:0019538,GO:0022414,GO:0032501,GO:0032502,GO:0036211,GO:0042995,GO:0043170,GO:…	-	-	-	-	-	-	-	-	-	-	LRRNT_2,LRR_1,LRR_6,LRR_8,Pkinase,TENA_THI-4
ASEP0014390-RA	4096.XP_009790653.1	1.14e-83	259.0	28PYE@1|root,2QWKZ@2759|Eukaryota,37JIA@33090|Viridiplantae,3G804@35493|Streptophyta,44Q4X@71274|asterids	35493|Streptophyta	S	Cysteine-rich repeat secretory protein	-	GO:0005575,GO:0005618,GO:0005623,GO:0005911,GO:0006810,GO:0008150,GO:0009505,GO:0009506,GO:0009987,GO:0010496,GO:0010497,GO:0016020,GO:0016032,GO:0030054,GO:0030312,GO:0040011,GO:0044000,GO:0044403,GO:0044419,GO:0044464,GO:0044766,GO:0046739,GO:0046794,GO:0051179,GO:0051234,GO:0051701,GO:0051704,GO:0051814,GO:0052126,GO:0052192,GO:0055044,GO:0071944,GO:1902579	-	-	-	-	-	-	-	-	-	-	Stress-antifung
ASEP0014391-RA	29760.VIT_05s0049g01800.t01	1.91e-141	435.0	COG2940@1|root,KOG1082@2759|Eukaryota,37KGT@33090|Viridiplantae,3G8YP@35493|Streptophyta	35493|Streptophyta	B	Histone-lysine n-methyltransferase	-	-	2.1.1.43	ko:K11420	ko00310,ko04211,map00310,map04211	-	R03875,R03938,R04866,R04867	RC00003,RC00060,RC00181,RC00496	ko00000,ko00001,ko01000,ko03036	-	-	-	Pre-SET,SET,WIYLD
ASEP0014384-RA	4432.XP_010264968.1	3.36e-72	241.0	COG4886@1|root,KOG0619@2759|Eukaryota,37N4M@33090|Viridiplantae,3GCIQ@35493|Streptophyta	35493|Streptophyta	S	Piriformospora indica-insensitive protein	-	-	-	-	-	-	-	-	-	-	-	-	LRR_1,LRR_8
ASEP0014387-RA	3983.cassava4.1_012616m	1.55e-61	202.0	28TEP@1|root,2R053@2759|Eukaryota,37TIH@33090|Viridiplantae,3GGHB@35493|Streptophyta,4JFNB@91835|fabids	35493|Streptophyta	K	Aux IAA proteins are short-lived transcriptional factors that function as repressors of early auxin response genes at low auxin concentrations	IAA10	GO:0003674,GO:0003700,GO:0006355,GO:0008150,GO:0009719,GO:0009725,GO:0009733,GO:0009889,GO:0010033,GO:0010200,GO:0010243,GO:0010468,GO:0010556,GO:0019219,GO:0019222,GO:0031323,GO:0031326,GO:0042221,GO:0042493,GO:0050789,GO:0050794,GO:0050896,GO:0051171,GO:0051252,GO:0060255,GO:0065007,GO:0080090,GO:0140110,GO:1901698,GO:1901700,GO:1903506,GO:2000112,GO:2001141	-	ko:K14484	ko04075,map04075	-	-	-	ko00000,ko00001	-	-	-	AUX_IAA
ASEP0014388-RA	3847.GLYMA03G32420.1	1.35e-126	381.0	KOG0116@1|root,KOG0116@2759|Eukaryota,37NXP@33090|Viridiplantae,3G7G2@35493|Streptophyta,4JEK1@91835|fabids	35493|Streptophyta	A	G3BP-like protein	-	GO:0003674,GO:0003676,GO:0003723,GO:0003729,GO:0005488,GO:0005575,GO:0005622,GO:0005623,GO:0005737,GO:0006464,GO:0006508,GO:0006807,GO:0006914,GO:0008150,GO:0008152,GO:0009056,GO:0009987,GO:0010494,GO:0016236,GO:0016579,GO:0019538,GO:0032386,GO:0032879,GO:0032991,GO:0034517,GO:0035770,GO:0035973,GO:0036211,GO:0036464,GO:0043021,GO:0043170,GO:0043226,GO:0043228,GO:0043229,GO:0043232,GO:0043412,GO:…	-	-	-	-	-	-	-	-	-	-	NTF2,RRM_1
ASEP0014392-RA	29760.VIT_07s0005g04180.t01	5.01e-160	466.0	COG0435@1|root,KOG2903@2759|Eukaryota,37JC9@33090|Viridiplantae,3GCY4@35493|Streptophyta	35493|Streptophyta	O	glutathione s-transferase	-	-	1.8.5.7	ko:K07393	-	-	-	-	ko00000,ko01000	-	-	-	GST_C_2,GST_N_2
ASEP0014393-RA	4113.PGSC0003DMT400044184	1.98e-96	280.0	COG0093@1|root,KOG0901@2759|Eukaryota,37Q2U@33090|Viridiplantae,3G9RU@35493|Streptophyta,44PQF@71274|asterids	35493|Streptophyta	J	Ribosomal protein L14p/L23e	-	-	-	ko:K02894	ko03010,map03010	M00177	-	-	br01610,ko00000,ko00001,ko00002,ko03011	-	-	-	Ribosomal_L14
ASEP0014394-RA	3750.XP_008372590.1	1.45e-152	447.0	28JNM@1|root,2QS1T@2759|Eukaryota,37MBH@33090|Viridiplantae,3G9UG@35493|Streptophyta,4JSPB@91835|fabids	35493|Streptophyta	S	Fanconi anemia group F protein (FANCF)	-	-	-	-	-	-	-	-	-	-	-	-	FANCF,Myb_CC_LHEQLE,Myb_DNA-binding
ASEP0014395-RA	3641.EOX94345	1.14e-126	367.0	2C7MT@1|root,2QRRR@2759|Eukaryota,37JRQ@33090|Viridiplantae,3GA3D@35493|Streptophyta	35493|Streptophyta	S	acid phosphatase	-	-	-	-	-	-	-	-	-	-	-	-	Acid_phosphat_B
ASEP0014399-RA	4096.XP_009788423.1	0.0	887.0	COG3104@1|root,KOG1237@2759|Eukaryota,37N6S@33090|Viridiplantae,3G9VY@35493|Streptophyta,44GTD@71274|asterids	35493|Streptophyta	E	POT family	-	-	-	ko:K14638	-	-	-	-	ko00000,ko02000	2.A.17.3	-	-	PTR2
ASEP0014400-RA	4096.XP_009768517.1	0.0	1102.0	KOG2369@1|root,KOG2369@2759|Eukaryota,37KK1@33090|Viridiplantae,3GG14@35493|Streptophyta,44EI7@71274|asterids	35493|Streptophyta	I	Lecithin:cholesterol acyltransferase	-	GO:0003674,GO:0003824,GO:0004607,GO:0005575,GO:0005622,GO:0005623,GO:0006629,GO:0006706,GO:0007275,GO:0007568,GO:0008150,GO:0008152,GO:0008202,GO:0008374,GO:0009056,GO:0009987,GO:0010150,GO:0016042,GO:0016125,GO:0016127,GO:0016740,GO:0016746,GO:0016747,GO:0030258,GO:0032501,GO:0032502,GO:0034433,GO:0034434,GO:0043226,GO:0043227,GO:0043229,GO:0043231,GO:0044237,GO:0044238,GO:0044255,GO:0044424,GO:…	-	-	-	-	-	-	-	-	-	-	LCAT
ASEP0014401-RA	981085.XP_010093074.1	8.15e-142	413.0	2CMHC@1|root,2QQCJ@2759|Eukaryota,37MTI@33090|Viridiplantae,3GDYD@35493|Streptophyta,4JM7F@91835|fabids	35493|Streptophyta	S	chloroplast organization	MRL7	GO:0005575,GO:0005622,GO:0005623,GO:0005737,GO:0006355,GO:0006996,GO:0008150,GO:0009295,GO:0009507,GO:0009532,GO:0009536,GO:0009570,GO:0009657,GO:0009658,GO:0009889,GO:0009987,GO:0010468,GO:0010556,GO:0016043,GO:0019219,GO:0019222,GO:0031323,GO:0031326,GO:0042644,GO:0042646,GO:0043226,GO:0043227,GO:0043228,GO:0043229,GO:0043231,GO:0043232,GO:0044422,GO:0044424,GO:0044434,GO:0044435,GO:0044444,GO:…	-	-	-	-	-	-	-	-	-	-	-
ASEP0014396-RA	4113.PGSC0003DMT400009696	2.3e-183	578.0	COG4886@1|root,2QQYD@2759|Eukaryota,37P0C@33090|Viridiplantae,3G8IW@35493|Streptophyta,44F2X@71274|asterids	35493|Streptophyta	T	Leucine Rich Repeat	-	-	-	-	-	-	-	-	-	-	-	-	LRRNT_2,LRR_1,LRR_8,Pkinase
ASEP0014397-RA	981085.XP_010093087.1	7.98e-87	278.0	28HB4@1|root,2QPPJ@2759|Eukaryota,37R32@33090|Viridiplantae,3GFZV@35493|Streptophyta,4JIWI@91835|fabids	35493|Streptophyta	-	-	-	-	-	-	-	-	-	-	-	-	-	-	-
ASEP0014398-RA	4113.PGSC0003DMT400009696	8.56e-180	568.0	COG4886@1|root,2QQYD@2759|Eukaryota,37P0C@33090|Viridiplantae,3G8IW@35493|Streptophyta,44F2X@71274|asterids	35493|Streptophyta	T	Leucine Rich Repeat	-	-	-	-	-	-	-	-	-	-	-	-	LRRNT_2,LRR_1,LRR_8,Pkinase
ASEP0014402-RA	981085.XP_010093072.1	0.0	956.0	COG2303@1|root,2QSD8@2759|Eukaryota,37MRU@33090|Viridiplantae,3GCAQ@35493|Streptophyta,4JDD7@91835|fabids	35493|Streptophyta	C	Long-chain fatty alcohol oxidase involved in the omega- oxidation pathway of lipid degradation	-	GO:0003674,GO:0003824,GO:0005575,GO:0005622,GO:0005623,GO:0005737,GO:0005783,GO:0006066,GO:0006950,GO:0008150,GO:0008152,GO:0009266,GO:0009409,GO:0009628,GO:0012505,GO:0016491,GO:0016614,GO:0016899,GO:0043226,GO:0043227,GO:0043229,GO:0043231,GO:0044281,GO:0044424,GO:0044444,GO:0044464,GO:0046577,GO:0050896,GO:0055114,GO:0071704,GO:1901615	1.1.3.20	ko:K17756	-	-	-	-	ko00000,ko01000	-	-	-	GMC_oxred_C,GMC_oxred_N
ASEP0014344-RA	4537.OPUNC02G15180.1	0.0	1100.0	COG0545@1|root,KOG0543@2759|Eukaryota,37IRS@33090|Viridiplantae,3GDKB@35493|Streptophyta,3KXME@4447|Liliopsida,3I2TZ@38820|Poales	35493|Streptophyta	O	peptidylprolyl isomerase	-	-	5.2.1.8	ko:K01802	-	-	-	-	ko00000,ko01000	-	-	-	FKBP_C,TPR_1,TPR_8
ASEP0014345-RA	3649.evm.model.supercontig_52.102	7.94e-78	247.0	COG5076@1|root,KOG1472@2759|Eukaryota,37JG7@33090|Viridiplantae,3G734@35493|Streptophyta,3HSZY@3699|Brassicales	35493|Streptophyta	K	Histone acetyltransferase	-	GO:0000003,GO:0000123,GO:0003006,GO:0003674,GO:0003676,GO:0003677,GO:0003824,GO:0004402,GO:0005488,GO:0005575,GO:0005622,GO:0005623,GO:0005634,GO:0005654,GO:0006325,GO:0006355,GO:0006464,GO:0006473,GO:0006475,GO:0006807,GO:0006996,GO:0007275,GO:0008080,GO:0008150,GO:0008152,GO:0009314,GO:0009416,GO:0009628,GO:0009653,GO:0009791,GO:0009889,GO:0009891,GO:0009893,GO:0009908,GO:0009987,GO:0010015,GO:…	2.3.1.48	ko:K06062	ko04330,ko04919,ko05166,ko05203,map04330,map04919,map05166,map05203	-	-	-	ko00000,ko00001,ko01000,ko03021,ko03036	-	-	-	Acetyltransf_1,Bromodomain
ASEP0014346-RA	3847.GLYMA05G26580.1	3.25e-79	236.0	COG1436@1|root,KOG3432@2759|Eukaryota,37TWE@33090|Viridiplantae,3GI8I@35493|Streptophyta,4JNVE@91835|fabids	35493|Streptophyta	C	Subunit of the peripheral V1 complex of vacuolar ATPase essential for assembly or catalytic function. V-ATPase is responsible for acidifying a variety of intracellular compartments in eukaryotic cells	-	GO:0003674,GO:0003824,GO:0005215,GO:0005575,GO:0005622,GO:0005623,GO:0005737,GO:0005773,GO:0005774,GO:0005794,GO:0005886,GO:0006810,GO:0006811,GO:0008150,GO:0012505,GO:0015075,GO:0015399,GO:0015405,GO:0016020,GO:0016462,GO:0016787,GO:0016817,GO:0016818,GO:0016887,GO:0017111,GO:0022804,GO:0022853,GO:0022857,GO:0031090,GO:0034220,GO:0042623,GO:0042625,GO:0042626,GO:0043226,GO:0043227,GO:0043229,GO:…	-	ko:K02151	ko00190,ko01100,ko04145,ko04150,ko04721,ko04966,ko05110,ko05120,ko05323,map00190,map01100,map04145,map04150,map04721,map04966,map05110,map05120,map05323	M00160	-	-	ko00000,ko00001,ko00002	3.A.2.2	-	-	ATP-synt_F
ASEP0014348-RA	4155.Migut.D00369.1.p	2.71e-86	262.0	2CMCV@1|root,2QPZJ@2759|Eukaryota,37SMD@33090|Viridiplantae,3GFHF@35493|Streptophyta,44ITN@71274|asterids	35493|Streptophyta	S	Sec-independent protein translocase protein	-	-	-	-	-	-	-	-	-	-	-	-	-
ASEP0014338-RA	3988.XP_002520956.1	2.23e-205	573.0	COG2226@1|root,KOG1540@2759|Eukaryota,37KK0@33090|Viridiplantae,3GBVT@35493|Streptophyta,4JRIG@91835|fabids	35493|Streptophyta	H	Belongs to the class I-like SAM-binding methyltransferase superfamily. MPBQ MBSQ MT family	-	GO:0003674,GO:0003824,GO:0005575,GO:0005622,GO:0005623,GO:0005737,GO:0006732,GO:0006766,GO:0006775,GO:0008150,GO:0008152,GO:0008168,GO:0008757,GO:0009058,GO:0009108,GO:0009110,GO:0009507,GO:0009526,GO:0009528,GO:0009536,GO:0009706,GO:0009941,GO:0009987,GO:0010189,GO:0010236,GO:0016020,GO:0016740,GO:0016741,GO:0018130,GO:0019866,GO:0031090,GO:0031967,GO:0031969,GO:0031975,GO:0032259,GO:0042170,GO:…	2.1.1.295	ko:K12502	ko00130,ko01100,ko01110,map00130,map01100,map01110	M00112	R07501,R10709,R10710	RC00003,RC01662	ko00000,ko00001,ko00002,ko01000	-	-	-	Methyltransf_11,Methyltransf_25
ASEP0014340-RA	3641.EOX94607	9.82e-89	271.0	28KBF@1|root,2QSSG@2759|Eukaryota,37SVR@33090|Viridiplantae,3GB9M@35493|Streptophyta	35493|Streptophyta	S	Beta-carotene isomerase D27	D27	GO:0001763,GO:0003674,GO:0003824,GO:0005488,GO:0005506,GO:0005575,GO:0005622,GO:0005623,GO:0005737,GO:0006629,GO:0006714,GO:0006720,GO:0006721,GO:0007275,GO:0008150,GO:0008152,GO:0008299,GO:0008610,GO:0009058,GO:0009507,GO:0009536,GO:0009653,GO:0009987,GO:0010016,GO:0010223,GO:0010346,GO:0010817,GO:0016106,GO:0016114,GO:0016853,GO:0016859,GO:0018130,GO:0032501,GO:0032502,GO:0042445,GO:0042446,GO:…	5.2.1.14	ko:K17911	ko00906,map00906	-	R10282	RC01640	ko00000,ko00001,ko01000	-	-	-	DUF4033
ASEP0014341-RA	4081.Solyc06g084090.2.1	2.16e-60	190.0	COG5262@1|root,KOG1757@2759|Eukaryota,37TZT@33090|Viridiplantae,3GI3Y@35493|Streptophyta,44J89@71274|asterids	35493|Streptophyta	B	Histone 2A	-	GO:0000228,GO:0000785,GO:0000790,GO:0003674,GO:0003676,GO:0003677,GO:0005488,GO:0005575,GO:0005622,GO:0005623,GO:0005634,GO:0005694,GO:0006325,GO:0006342,GO:0006355,GO:0006996,GO:0008150,GO:0009889,GO:0009890,GO:0009892,GO:0009987,GO:0010468,GO:0010556,GO:0010558,GO:0010605,GO:0010629,GO:0016043,GO:0016458,GO:0019219,GO:0019222,GO:0031323,GO:0031324,GO:0031326,GO:0031327,GO:0031974,GO:0031981,GO:…	-	ko:K11251	ko04217,ko05034,ko05322,map04217,map05034,map05322	-	-	-	ko00000,ko00001,ko03036,ko04147	-	-	-	Histone,Histone_H2A_C
ASEP0014342-RA	38727.Pavir.Cb01842.1.p	8.64e-11	62.0	COG3424@1|root,2QPKZ@2759|Eukaryota,37K20@33090|Viridiplantae,3GDHS@35493|Streptophyta,3KSMN@4447|Liliopsida,3I8AF@38820|Poales	35493|Streptophyta	I	3-ketoacyl-CoA synthase	-	-	2.3.1.199	ko:K15397	ko00062,ko01110,map00062,map01110	M00415	R09419,R10825	RC00004,RC02888,RC02997	ko00000,ko00001,ko00002,ko01000	-	-	-	ACP_syn_III_C,FAE1_CUT1_RppA
ASEP0014343-RA	29760.VIT_07s0141g00090.t01	1.74e-145	427.0	COG3424@1|root,2SKMA@2759|Eukaryota,37Y30@33090|Viridiplantae,3GNAF@35493|Streptophyta	35493|Streptophyta	I	3-ketoacyl-coa synthase	-	-	2.3.1.199	ko:K15397	ko00062,ko01110,map00062,map01110	M00415	R09419,R10825	RC00004,RC02888,RC02997	ko00000,ko00001,ko00002,ko01000	-	-	-	ACP_syn_III_C,FAE1_CUT1_RppA
ASEP0014347-RA	218851.Aquca_017_00579.1	2.69e-153	437.0	COG0159@1|root,KOG4175@2759|Eukaryota,37QAU@33090|Viridiplantae,3GCHM@35493|Streptophyta	35493|Streptophyta	E	Belongs to the TrpA family	-	GO:0000162,GO:0003674,GO:0003824,GO:0004834,GO:0005575,GO:0005622,GO:0005623,GO:0005737,GO:0006082,GO:0006520,GO:0006568,GO:0006576,GO:0006586,GO:0006725,GO:0006807,GO:0006950,GO:0006952,GO:0008150,GO:0008152,GO:0008652,GO:0009058,GO:0009072,GO:0009073,GO:0009308,GO:0009309,GO:0009507,GO:0009532,GO:0009536,GO:0009570,GO:0009605,GO:0009606,GO:0009607,GO:0009617,GO:0009628,GO:0009629,GO:0009630,GO:…	4.1.2.8,4.2.1.20	ko:K01695,ko:K13222	ko00260,ko00400,ko00402,ko01100,ko01110,ko01130,ko01230,map00260,map00400,map00402,map01100,map01110,map01130,map01230	M00023	R00674,R02340,R02722	RC00209,RC00210,RC00700,RC00701,RC02868	ko00000,ko00001,ko00002,ko01000	-	-	-	Trp_syntA
ASEP0014349-RA	4155.Migut.D00371.1.p	1.2e-162	457.0	COG1905@1|root,KOG3196@2759|Eukaryota,37PIM@33090|Viridiplantae,3GFY3@35493|Streptophyta,44GVU@71274|asterids	35493|Streptophyta	C	Thioredoxin-like [2Fe-2S] ferredoxin	-	GO:0003674,GO:0003824,GO:0003954,GO:0005488,GO:0005575,GO:0005622,GO:0005623,GO:0005737,GO:0005739,GO:0005740,GO:0005743,GO:0005746,GO:0005747,GO:0006091,GO:0006119,GO:0006120,GO:0006139,GO:0006163,GO:0006725,GO:0006753,GO:0006793,GO:0006796,GO:0006807,GO:0006950,GO:0006979,GO:0008137,GO:0008150,GO:0008152,GO:0008270,GO:0009117,GO:0009123,GO:0009126,GO:0009141,GO:0009144,GO:0009150,GO:0009161,GO:…	1.6.5.3,1.6.99.3	ko:K03943	ko00190,ko01100,ko04714,ko04723,ko04932,ko05010,ko05012,ko05016,map00190,map01100,map04714,map04723,map04932,map05010,map05012,map05016	M00143	R11945	RC00061	ko00000,ko00001,ko00002,ko01000	3.D.1.6	-	-	2Fe-2S_thioredx
ASEP0014434-RA	3847.GLYMA18G35450.1	1.64e-53	169.0	COG5227@1|root,KOG1769@2759|Eukaryota,37V8A@33090|Viridiplantae,3GJCT@35493|Streptophyta,4JU4C@91835|fabids	35493|Streptophyta	O	Small ubiquitin-related modifier	-	-	-	ko:K12160	ko03013,ko05418,map03013,map05418	M00427	-	-	ko00000,ko00001,ko00002,ko03019,ko03029,ko04121,ko04812	-	-	-	Rad60-SLD
ASEP0014435-RA	102107.XP_008235466.1	8.01e-105	314.0	28M9R@1|root,2QTT2@2759|Eukaryota,37SYD@33090|Viridiplantae,3GHE3@35493|Streptophyta,4JF8J@91835|fabids	35493|Streptophyta	S	XRI1-like	-	GO:0000003,GO:0000280,GO:0005575,GO:0005622,GO:0005623,GO:0005634,GO:0006139,GO:0006259,GO:0006281,GO:0006725,GO:0006807,GO:0006950,GO:0006974,GO:0006996,GO:0007049,GO:0007140,GO:0007143,GO:0007275,GO:0007276,GO:0007292,GO:0008150,GO:0008152,GO:0009314,GO:0009555,GO:0009628,GO:0009987,GO:0010165,GO:0010212,GO:0016043,GO:0019953,GO:0022402,GO:0022412,GO:0022414,GO:0032501,GO:0032502,GO:0032504,GO:…	-	-	-	-	-	-	-	-	-	-	-
ASEP0014439-RA	3750.XP_008346247.1	4.38e-15	83.2	28KA9@1|root,2QSR0@2759|Eukaryota,37IP3@33090|Viridiplantae,3G828@35493|Streptophyta,4JMD4@91835|fabids	35493|Streptophyta	K	HSA	-	GO:0000123,GO:0000228,GO:0000785,GO:0000790,GO:0000812,GO:0005575,GO:0005622,GO:0005623,GO:0005634,GO:0005654,GO:0005694,GO:0006325,GO:0006464,GO:0006473,GO:0006475,GO:0006807,GO:0006996,GO:0008150,GO:0008152,GO:0009987,GO:0016043,GO:0016569,GO:0016570,GO:0016573,GO:0016604,GO:0016607,GO:0018193,GO:0018205,GO:0018393,GO:0018394,GO:0019538,GO:0031248,GO:0031974,GO:0031981,GO:0032991,GO:0035267,GO:…	-	-	-	-	-	-	-	-	-	-	HSA,Myb_DNA-bind_6
ASEP0014436-RA	4096.XP_009794502.1	4.04e-50	173.0	2BK1Y@1|root,2S1HQ@2759|Eukaryota,37SR5@33090|Viridiplantae,3GDW1@35493|Streptophyta,44RUD@71274|asterids	35493|Streptophyta	O	Zinc finger, C3HC4 type (RING finger)	-	-	-	-	-	-	-	-	-	-	-	-	zf-C3HC4_3
ASEP0014438-RA	4537.OPUNC01G33340.1	8.31e-201	602.0	KOG1192@1|root,KOG1192@2759|Eukaryota,37M7J@33090|Viridiplantae,3GEXZ@35493|Streptophyta,3KPGM@4447|Liliopsida,3ICIP@38820|Poales	35493|Streptophyta	CG	Belongs to the UDP-glycosyltransferase family	-	GO:0003674,GO:0003824,GO:0005575,GO:0005622,GO:0005623,GO:0005634,GO:0005737,GO:0005829,GO:0008150,GO:0008194,GO:0009909,GO:0016740,GO:0016757,GO:0016758,GO:0035251,GO:0043226,GO:0043227,GO:0043229,GO:0043231,GO:0044424,GO:0044444,GO:0044464,GO:0046527,GO:0048580,GO:0048831,GO:0050789,GO:0050793,GO:0051239,GO:0065007,GO:0080043,GO:0080044,GO:2000026,GO:2000241	2.4.1.324	ko:K21374	-	-	-	-	ko00000,ko01000,ko01003	-	GT1	-	UDPGT
ASEP0014441-RA	3694.POPTR_0001s28890.1	2.07e-63	208.0	KOG1192@1|root,KOG1192@2759|Eukaryota,37M7J@33090|Viridiplantae,3GEXZ@35493|Streptophyta,4JEZP@91835|fabids	35493|Streptophyta	CG	UDP-Glycosyltransferase	-	GO:0003674,GO:0003824,GO:0005575,GO:0005622,GO:0005623,GO:0005634,GO:0005737,GO:0005829,GO:0008150,GO:0008194,GO:0009909,GO:0016740,GO:0016757,GO:0016758,GO:0035251,GO:0043226,GO:0043227,GO:0043229,GO:0043231,GO:0044424,GO:0044444,GO:0044464,GO:0046527,GO:0048580,GO:0048831,GO:0050789,GO:0050793,GO:0051239,GO:0065007,GO:0080043,GO:0080044,GO:2000026,GO:2000241	2.4.1.324	ko:K21374	-	-	-	-	ko00000,ko01000,ko01003	-	GT1	-	UDPGT
ASEP0014442-RA	29760.VIT_06s0004g07240.t01	1.63e-55	190.0	KOG1192@1|root,KOG1192@2759|Eukaryota,37M7J@33090|Viridiplantae,3GEXZ@35493|Streptophyta	35493|Streptophyta	CG	UDP-Glycosyltransferase	-	-	2.4.1.324	ko:K21374	-	-	-	-	ko00000,ko01000,ko01003	-	GT1	-	UDPGT
ASEP0014440-RA	90675.XP_010510285.1	1.59e-13	66.6	2DSVI@1|root,2S6GT@2759|Eukaryota,37W6T@33090|Viridiplantae,3GK7Y@35493|Streptophyta,3I10Z@3699|Brassicales	35493|Streptophyta	S	Gibberellin-regulated protein	-	-	-	-	-	-	-	-	-	-	-	-	GASA
ASEP0014437-RA	72658.Bostr.27991s0193.1.p	1.46e-30	108.0	2DSVI@1|root,2S6GT@2759|Eukaryota,37W6T@33090|Viridiplantae,3GK7Y@35493|Streptophyta,3I10Z@3699|Brassicales	35493|Streptophyta	S	Gibberellin-regulated protein	-	-	-	-	-	-	-	-	-	-	-	-	GASA
ASEP0014375-RA	981085.XP_010099407.1	1.8e-61	207.0	COG3240@1|root,2QR84@2759|Eukaryota,37T9K@33090|Viridiplantae,3GBD5@35493|Streptophyta,4JFG7@91835|fabids	35493|Streptophyta	I	Belongs to the 'GDSL' lipolytic enzyme family	-	GO:0003674,GO:0003824,GO:0016298,GO:0016787,GO:0016788	-	-	-	-	-	-	-	-	-	-	Lipase_GDSL
ASEP0014378-RA	2711.XP_006479507.1	3.6e-255	712.0	28K9J@1|root,2QQ6W@2759|Eukaryota,37PG0@33090|Viridiplantae,3GES0@35493|Streptophyta	35493|Streptophyta	K	Belongs to the GRAS family	-	-	-	-	-	-	-	-	-	-	-	-	GRAS
ASEP0014379-RA	4081.Solyc06g008320.2.1	8.02e-249	692.0	KOG1164@1|root,KOG1164@2759|Eukaryota,37I0S@33090|Viridiplantae,3G73Q@35493|Streptophyta,44S09@71274|asterids	35493|Streptophyta	T	casein kinase	-	GO:0000902,GO:0003674,GO:0003824,GO:0004672,GO:0004674,GO:0005575,GO:0005622,GO:0005623,GO:0005634,GO:0005737,GO:0006464,GO:0006468,GO:0006793,GO:0006796,GO:0006807,GO:0006810,GO:0006897,GO:0006950,GO:0007275,GO:0008150,GO:0008152,GO:0008360,GO:0009266,GO:0009409,GO:0009628,GO:0009653,GO:0009719,GO:0009725,GO:0009741,GO:0009826,GO:0009850,GO:0009987,GO:0010033,GO:0010817,GO:0014070,GO:0016043,GO:…	2.7.11.1	ko:K08959,ko:K08960	ko04068,ko04310,ko04340,ko04341,ko04390,ko04391,ko04392,ko04540,ko04710,ko04711,map04068,map04310,map04340,map04341,map04390,map04391,map04392,map04540,map04710,map04711	-	-	-	ko00000,ko00001,ko01000,ko01001,ko03036	-	-	-	Pkinase
ASEP0014370-RA	29760.VIT_14s0036g00570.t01	5.75e-165	542.0	COG0055@1|root,KOG1246@2759|Eukaryota,37NW7@33090|Viridiplantae,3GAVP@35493|Streptophyta	35493|Streptophyta	K	lysine-specific demethylase	-	GO:0000003,GO:0000976,GO:0001067,GO:0003006,GO:0003674,GO:0003676,GO:0003677,GO:0003690,GO:0003700,GO:0003824,GO:0005488,GO:0005506,GO:0005575,GO:0005622,GO:0005623,GO:0005634,GO:0006139,GO:0006259,GO:0006325,GO:0006355,GO:0006464,GO:0006479,GO:0006482,GO:0006725,GO:0006807,GO:0006996,GO:0007275,GO:0008150,GO:0008152,GO:0008168,GO:0008198,GO:0008213,GO:0008214,GO:0008276,GO:0009314,GO:0009416,GO:…	-	ko:K11446	-	-	-	-	ko00000,ko01000,ko01009,ko03036	-	-	-	FYRC,FYRN,JmjC,JmjN,zf-C5HC2
ASEP0014371-RA	3983.cassava4.1_003693m	7.78e-28	127.0	28P47@1|root,2QVQV@2759|Eukaryota,37S8E@33090|Viridiplantae,3G9NT@35493|Streptophyta,4JIVD@91835|fabids	35493|Streptophyta	S	PHD zinc finger	-	-	-	-	-	-	-	-	-	-	-	-	Myb_DNA-bind_6,Myb_DNA-binding
ASEP0014372-RA	4081.Solyc05g046330.2.1	1.51e-293	825.0	KOG2447@1|root,KOG2447@2759|Eukaryota,37KDZ@33090|Viridiplantae,3GAHT@35493|Streptophyta,44EM6@71274|asterids	35493|Streptophyta	O	Oligosaccharyltransferase subunit Ribophorin II	-	GO:0005575,GO:0005618,GO:0005622,GO:0005623,GO:0005737,GO:0005739,GO:0005773,GO:0005774,GO:0005783,GO:0005789,GO:0005794,GO:0005886,GO:0005911,GO:0006464,GO:0006486,GO:0006487,GO:0006807,GO:0006950,GO:0008150,GO:0008152,GO:0008250,GO:0009058,GO:0009059,GO:0009100,GO:0009101,GO:0009266,GO:0009409,GO:0009505,GO:0009506,GO:0009628,GO:0009987,GO:0012505,GO:0016020,GO:0018193,GO:0018196,GO:0018279,GO:…	-	ko:K12486,ko:K12667	ko00510,ko00513,ko01100,ko04141,ko04144,map00510,map00513,map01100,map04141,map04144	M00072	-	-	ko00000,ko00001,ko00002,ko04131	-	-	-	Ribophorin_II
ASEP0014374-RA	3983.cassava4.1_028815m	5.42e-12	70.9	2ECU4@1|root,2SIKN@2759|Eukaryota,37YK3@33090|Viridiplantae,3GN5X@35493|Streptophyta	35493|Streptophyta	S	Belongs to the 'GDSL' lipolytic enzyme family	-	-	-	-	-	-	-	-	-	-	-	-	Lipase_GDSL
ASEP0014376-RA	3641.EOX94411	7.28e-122	358.0	KOG2500@1|root,KOG2500@2759|Eukaryota,37IHI@33090|Viridiplantae,3GDCF@35493|Streptophyta	35493|Streptophyta	O	Adaptin ear-binding coat-associated protein	-	GO:0003674,GO:0003824,GO:0005215,GO:0006810,GO:0008150,GO:0015399,GO:0015405,GO:0016462,GO:0016787,GO:0016817,GO:0016818,GO:0016887,GO:0017111,GO:0022804,GO:0022857,GO:0042623,GO:0042626,GO:0043492,GO:0051179,GO:0051234,GO:0055085	-	ko:K20069	-	-	-	-	ko00000,ko04131	-	-	-	DUF1681
ASEP0014380-RA	4155.Migut.N02214.1.p	6.16e-96	285.0	COG5491@1|root,KOG3230@2759|Eukaryota,37PY1@33090|Viridiplantae,3GDS9@35493|Streptophyta,44C2M@71274|asterids	35493|Streptophyta	U	Belongs to the SNF7 family	-	GO:0000815,GO:0005575,GO:0005622,GO:0005623,GO:0005737,GO:0005768,GO:0010008,GO:0012505,GO:0016020,GO:0031090,GO:0031410,GO:0031982,GO:0032991,GO:0036452,GO:0043226,GO:0043227,GO:0043229,GO:0044422,GO:0044424,GO:0044425,GO:0044433,GO:0044440,GO:0044444,GO:0044446,GO:0044464,GO:0097708,GO:0098588,GO:0098796,GO:0098805	-	ko:K12192	ko04144,ko04217,map04144,map04217	M00412	-	-	ko00000,ko00001,ko00002,ko04131,ko04147	-	-	-	Snf7
ASEP0014382-RA	4113.PGSC0003DMT400026640	1.56e-48	159.0	COG2163@1|root,KOG3421@2759|Eukaryota,37TPZ@33090|Viridiplantae,3GHYC@35493|Streptophyta,44T4Q@71274|asterids	35493|Streptophyta	J	Ribosomal protein L14	-	GO:0003674,GO:0003676,GO:0003723,GO:0003729,GO:0003735,GO:0005198,GO:0005488,GO:0005575,GO:0005622,GO:0005623,GO:0005634,GO:0005730,GO:0005737,GO:0005773,GO:0005774,GO:0005783,GO:0005829,GO:0005840,GO:0005844,GO:0005911,GO:0006412,GO:0006518,GO:0006807,GO:0008150,GO:0008152,GO:0009058,GO:0009059,GO:0009506,GO:0009507,GO:0009536,GO:0009987,GO:0010467,GO:0012505,GO:0015934,GO:0016020,GO:0019538,GO:…	-	ko:K02875	ko03010,map03010	M00177,M00179	-	-	br01610,ko00000,ko00001,ko00002,ko03011	-	-	-	Ribosomal_L14e
ASEP0014381-RA	4081.Solyc01g007370.2.1	2.21e-21	90.5	28IB5@1|root,2QV51@2759|Eukaryota,37SP0@33090|Viridiplantae,3GHPJ@35493|Streptophyta,44UE0@71274|asterids	35493|Streptophyta	C	CemA family	cemA	-	-	-	-	-	-	-	-	-	-	-	CemA
ASEP0014416-RA	4081.Solyc09g064160.2.1	7.14e-252	696.0	COG2072@1|root,KOG1399@2759|Eukaryota,37NQK@33090|Viridiplantae,3GGVD@35493|Streptophyta,44MX9@71274|asterids	35493|Streptophyta	Q	monooxygenase	YUC5	GO:0003674,GO:0003824,GO:0004497,GO:0007154,GO:0007165,GO:0008150,GO:0008152,GO:0009058,GO:0009719,GO:0009725,GO:0009735,GO:0009741,GO:0009742,GO:0009755,GO:0009850,GO:0009851,GO:0009889,GO:0009987,GO:0010033,GO:0010600,GO:0010817,GO:0014070,GO:0016491,GO:0016705,GO:0016709,GO:0019222,GO:0023052,GO:0031323,GO:0031326,GO:0032350,GO:0032870,GO:0033993,GO:0042221,GO:0042445,GO:0042446,GO:0043401,GO:…	1.14.13.168	ko:K11816	ko00380,ko01100,map00380,map01100	-	R10181	RC00866	ko00000,ko00001,ko01000	-	-	-	FMO-like,K_oxygenase
ASEP0014417-RA	3694.POPTR_0014s18550.1	3.62e-150	431.0	2CMTG@1|root,2QRW2@2759|Eukaryota,37QE1@33090|Viridiplantae,3GFE8@35493|Streptophyta,4JEZZ@91835|fabids	35493|Streptophyta	S	Protein LOW PSII ACCUMULATION 1	-	-	2.3.1.196,2.3.1.232	ko:K19861	-	-	-	-	ko00000,ko01000	-	-	-	DUF3493
ASEP0014420-RA	29760.VIT_07s0005g04940.t01	7.99e-271	788.0	28I1T@1|root,2QQCF@2759|Eukaryota,37QK2@33090|Viridiplantae,3G7ZM@35493|Streptophyta	35493|Streptophyta	S	isoform X1	-	-	-	-	-	-	-	-	-	-	-	-	DUF3741,DUF4378,VARLMGL
ASEP0014421-RA	3641.EOX94223	1.76e-202	587.0	2CV4U@1|root,2RRAA@2759|Eukaryota,37MJQ@33090|Viridiplantae,3GA2Z@35493|Streptophyta	35493|Streptophyta	-	-	-	GO:0005575,GO:0005622,GO:0005623,GO:0005737,GO:0044424,GO:0044464	-	-	-	-	-	-	-	-	-	-	LRR_6
ASEP0014423-RA	29760.VIT_07s0005g05010.t01	6.61e-20	87.8	KOG2956@1|root,KOG2956@2759|Eukaryota,37KBP@33090|Viridiplantae,3GC43@35493|Streptophyta	35493|Streptophyta	S	clip-associated	-	-	-	ko:K16578	-	-	-	-	ko00000,ko03036,ko04812	-	-	-	CLASP_N,HEAT
ASEP0014424-RA	29760.VIT_07s0005g05010.t01	9.99e-94	278.0	KOG2956@1|root,KOG2956@2759|Eukaryota,37KBP@33090|Viridiplantae,3GC43@35493|Streptophyta	35493|Streptophyta	S	clip-associated	-	-	-	ko:K16578	-	-	-	-	ko00000,ko03036,ko04812	-	-	-	CLASP_N,HEAT
ASEP0014418-RA	161934.XP_010684821.1	5.74e-41	139.0	2E6G4@1|root,2S1U2@2759|Eukaryota,37VMW@33090|Viridiplantae,3GJC9@35493|Streptophyta	35493|Streptophyta	S	Photosystem I reaction center subunit IV	-	-	-	ko:K02693	ko00195,ko01100,map00195,map01100	M00163	-	-	ko00000,ko00001,ko00002,ko00194	-	-	-	PSI_PsaE
ASEP0014425-RA	4081.Solyc09g061940.1.1	3.27e-240	720.0	COG4886@1|root,2QQEU@2759|Eukaryota,37SQD@33090|Viridiplantae,3GHJZ@35493|Streptophyta,44HD3@71274|asterids	35493|Streptophyta	T	Protein kinase domain	-	-	-	-	-	-	-	-	-	-	-	-	LRRNT_2,LRR_1,LRR_8,Pkinase,Pkinase_Tyr
ASEP0014426-RA	3750.XP_008360481.1	4.5e-254	704.0	COG3866@1|root,2QQ5F@2759|Eukaryota,37HIU@33090|Viridiplantae,3G7PT@35493|Streptophyta,4JHW8@91835|fabids	35493|Streptophyta	G	Pectate lyase	-	-	4.2.2.2	ko:K01728	ko00040,ko02024,map00040,map02024	-	R02361,R06240	RC00049,RC00705	ko00000,ko00001,ko01000	-	-	-	Pec_lyase_C
ASEP0014410-RA	3656.XP_008447362.1	0.0	912.0	KOG0772@1|root,KOG0772@2759|Eukaryota,37KZF@33090|Viridiplantae,3GDHN@35493|Streptophyta,4JD78@91835|fabids	35493|Streptophyta	S	WD repeat-containing protein	-	-	-	-	-	-	-	-	-	-	-	-	Band_7,WD40
ASEP0014412-RA	3694.POPTR_0002s25650.1	3.98e-174	496.0	COG0457@1|root,KOG0551@2759|Eukaryota,37MUZ@33090|Viridiplantae,3GETC@35493|Streptophyta,4JI52@91835|fabids	35493|Streptophyta	O	Tetratricopeptide repeat protein	-	-	-	-	-	-	-	-	-	-	-	-	TPR_19,TPR_8
ASEP0014413-RA	3750.XP_008364045.1	9.71e-55	173.0	COG3450@1|root,2S1IN@2759|Eukaryota,37VA4@33090|Viridiplantae,3GJKI@35493|Streptophyta	35493|Streptophyta	S	superfamily protein	-	-	-	ko:K06995	-	-	-	-	ko00000	-	-	-	Cupin_3
ASEP0014414-RA	29760.VIT_07s0005g04790.t01	4.93e-252	736.0	COG5022@1|root,KOG0160@2759|Eukaryota,37P6S@33090|Viridiplantae,3GBJ8@35493|Streptophyta	35493|Streptophyta	Z	Belongs to the TRAFAC class myosin-kinesin ATPase superfamily. Myosin family	-	GO:0000146,GO:0000166,GO:0000331,GO:0003674,GO:0003774,GO:0003779,GO:0003824,GO:0005488,GO:0005515,GO:0005524,GO:0005575,GO:0005622,GO:0005623,GO:0005737,GO:0005773,GO:0005856,GO:0006928,GO:0008092,GO:0008144,GO:0008150,GO:0009987,GO:0015629,GO:0016462,GO:0016787,GO:0016817,GO:0016818,GO:0016887,GO:0017076,GO:0017111,GO:0030029,GO:0030048,GO:0030554,GO:0030898,GO:0031410,GO:0031982,GO:0032553,GO:…	-	ko:K10357	-	-	-	-	ko00000,ko03019,ko03029,ko04131,ko04812	-	-	-	DIL,IQ,Myosin_N,Myosin_head
ASEP0014404-RA	3847.GLYMA02G30024.1	1.35e-12	70.9	KOG0632@1|root,KOG0632@2759|Eukaryota,37RCM@33090|Viridiplantae,3GBA1@35493|Streptophyta,4JF3Y@91835|fabids	35493|Streptophyta	P	Glutathione gamma-glutamylcysteinyltransferase	PCS1	-	2.3.2.15	ko:K05941	-	-	-	-	ko00000,ko01000	-	-	-	Phytochelatin,Phytochelatin_C
ASEP0014405-RA	3988.XP_002529835.1	2.08e-163	475.0	KOG0632@1|root,KOG0632@2759|Eukaryota,37RCM@33090|Viridiplantae,3GBA1@35493|Streptophyta,4JHM2@91835|fabids	35493|Streptophyta	P	Glutathione gamma-glutamylcysteinyltransferase	PCS1	GO:0003674,GO:0003824,GO:0005215,GO:0005488,GO:0005507,GO:0005575,GO:0005622,GO:0005623,GO:0005737,GO:0005829,GO:0006082,GO:0006518,GO:0006725,GO:0006790,GO:0006807,GO:0006810,GO:0006811,GO:0006812,GO:0006820,GO:0006950,GO:0006952,GO:0008150,GO:0008152,GO:0008324,GO:0008490,GO:0008509,GO:0009056,GO:0009058,GO:0009605,GO:0009607,GO:0009617,GO:0009987,GO:0010035,GO:0010038,GO:0015075,GO:0015103,GO:…	2.3.2.15	ko:K05941	-	-	-	-	ko00000,ko01000	-	-	-	Phytochelatin,Phytochelatin_C
ASEP0014408-RA	3988.XP_002529835.1	5.27e-267	745.0	KOG0632@1|root,KOG0632@2759|Eukaryota,37RCM@33090|Viridiplantae,3GBA1@35493|Streptophyta,4JHM2@91835|fabids	35493|Streptophyta	P	Glutathione gamma-glutamylcysteinyltransferase	PCS1	GO:0003674,GO:0003824,GO:0005215,GO:0005488,GO:0005507,GO:0005575,GO:0005622,GO:0005623,GO:0005737,GO:0005829,GO:0006082,GO:0006518,GO:0006725,GO:0006790,GO:0006807,GO:0006810,GO:0006811,GO:0006812,GO:0006820,GO:0006950,GO:0006952,GO:0008150,GO:0008152,GO:0008324,GO:0008490,GO:0008509,GO:0009056,GO:0009058,GO:0009605,GO:0009607,GO:0009617,GO:0009987,GO:0010035,GO:0010038,GO:0015075,GO:0015103,GO:…	2.3.2.15	ko:K05941	-	-	-	-	ko00000,ko01000	-	-	-	Phytochelatin,Phytochelatin_C
ASEP0014409-RA	225117.XP_009378035.1	2.1e-292	812.0	COG0527@1|root,KOG0456@2759|Eukaryota,37J4Y@33090|Viridiplantae,3GBKM@35493|Streptophyta,4JIWR@91835|fabids	35493|Streptophyta	E	Aspartokinase	-	GO:0005575,GO:0005622,GO:0005623,GO:0005737,GO:0009507,GO:0009532,GO:0009536,GO:0009570,GO:0043226,GO:0043227,GO:0043229,GO:0043231,GO:0044422,GO:0044424,GO:0044434,GO:0044435,GO:0044444,GO:0044446,GO:0044464	2.7.2.4	ko:K00928	ko00260,ko00261,ko00270,ko00300,ko01100,ko01110,ko01120,ko01130,ko01210,ko01230,map00260,map00261,map00270,map00300,map01100,map01110,map01120,map01130,map01210,map01230	M00016,M00017,M00018,M00033,M00525,M00526,M00527	R00480	RC00002,RC00043	ko00000,ko00001,ko00002,ko01000	-	-	-	AA_kinase
ASEP0014411-RA	2711.XP_006479424.1	0.0	1036.0	28JXY@1|root,2QSCA@2759|Eukaryota,37KGY@33090|Viridiplantae,3GASI@35493|Streptophyta	35493|Streptophyta	T	DENN (AEX-3) domain-containing protein	-	-	-	-	-	-	-	-	-	-	-	-	DENN,dDENN,uDENN
ASEP0014430-RA	3827.XP_004492324.1	9.39e-141	407.0	COG0414@1|root,KOG3042@2759|Eukaryota,37KSZ@33090|Viridiplantae,3GGVQ@35493|Streptophyta,4JN6B@91835|fabids	35493|Streptophyta	H	Pantoate--beta-alanine	PANC	GO:0000003,GO:0003006,GO:0003674,GO:0003824,GO:0004592,GO:0005488,GO:0005515,GO:0005575,GO:0005622,GO:0005623,GO:0005737,GO:0005829,GO:0006082,GO:0006520,GO:0006573,GO:0006575,GO:0006732,GO:0006766,GO:0006767,GO:0006807,GO:0007275,GO:0008150,GO:0008152,GO:0009058,GO:0009081,GO:0009108,GO:0009110,GO:0009790,GO:0009791,GO:0009793,GO:0009987,GO:0010154,GO:0015939,GO:0015940,GO:0016053,GO:0016874,GO:…	6.3.2.1	ko:K01918	ko00410,ko00770,ko01100,ko01110,map00410,map00770,map01100,map01110	M00119	R02473	RC00096,RC00141	ko00000,ko00001,ko00002,ko01000	-	-	-	Pantoate_ligase
ASEP0014428-RA	29760.VIT_07s0005g05590.t01	2.66e-34	125.0	2B824@1|root,2S0QT@2759|Eukaryota,37UYE@33090|Viridiplantae,3GJ4E@35493|Streptophyta	35493|Streptophyta	S	Zinc finger protein	-	GO:0001067,GO:0003674,GO:0003676,GO:0003677,GO:0003700,GO:0005488,GO:0005575,GO:0005622,GO:0005623,GO:0005634,GO:0006082,GO:0006355,GO:0006790,GO:0006807,GO:0008150,GO:0008152,GO:0009787,GO:0009788,GO:0009889,GO:0009966,GO:0009968,GO:0009987,GO:0010468,GO:0010556,GO:0010646,GO:0010648,GO:0016143,GO:0019219,GO:0019222,GO:0019748,GO:0019757,GO:0019760,GO:0023051,GO:0023057,GO:0031323,GO:0031326,GO:…	-	-	-	-	-	-	-	-	-	-	-
ASEP0014429-RA	29760.VIT_07s0005g06440.t01	1.06e-174	500.0	COG0697@1|root,KOG2765@2759|Eukaryota,37I8S@33090|Viridiplantae,3GE8I@35493|Streptophyta	35493|Streptophyta	EG	Thiamine-repressible mitochondrial transport protein	-	-	-	ko:K15289	-	-	-	-	ko00000,ko02000	2.A.7.24.1,2.A.7.24.4,2.A.7.24.6	-	-	EamA
ASEP0014464-RA	3988.XP_002529835.1	4.22e-206	597.0	KOG0632@1|root,KOG0632@2759|Eukaryota,37RCM@33090|Viridiplantae,3GBA1@35493|Streptophyta,4JHM2@91835|fabids	35493|Streptophyta	P	Glutathione gamma-glutamylcysteinyltransferase	PCS1	GO:0003674,GO:0003824,GO:0005215,GO:0005488,GO:0005507,GO:0005575,GO:0005622,GO:0005623,GO:0005737,GO:0005829,GO:0006082,GO:0006518,GO:0006725,GO:0006790,GO:0006807,GO:0006810,GO:0006811,GO:0006812,GO:0006820,GO:0006950,GO:0006952,GO:0008150,GO:0008152,GO:0008324,GO:0008490,GO:0008509,GO:0009056,GO:0009058,GO:0009605,GO:0009607,GO:0009617,GO:0009987,GO:0010035,GO:0010038,GO:0015075,GO:0015103,GO:…	2.3.2.15	ko:K05941	-	-	-	-	ko00000,ko01000	-	-	-	Phytochelatin,Phytochelatin_C
ASEP0014467-RA	3750.XP_008364340.1	2.68e-29	112.0	2CMHC@1|root,2QQCJ@2759|Eukaryota,37MTI@33090|Viridiplantae,3GDYD@35493|Streptophyta,4JM7F@91835|fabids	35493|Streptophyta	S	chloroplast organization	MRL7	GO:0005575,GO:0005622,GO:0005623,GO:0005737,GO:0006355,GO:0006996,GO:0008150,GO:0009295,GO:0009507,GO:0009532,GO:0009536,GO:0009570,GO:0009657,GO:0009658,GO:0009889,GO:0009987,GO:0010468,GO:0010556,GO:0016043,GO:0019219,GO:0019222,GO:0031323,GO:0031326,GO:0042644,GO:0042646,GO:0043226,GO:0043227,GO:0043228,GO:0043229,GO:0043231,GO:0043232,GO:0044422,GO:0044424,GO:0044434,GO:0044435,GO:0044444,GO:…	-	-	-	-	-	-	-	-	-	-	-
ASEP0014471-RA	29760.VIT_00s0231g00040.t01	1.19e-48	170.0	2CMET@1|root,2QQ5R@2759|Eukaryota,37SJ2@33090|Viridiplantae,3GHQN@35493|Streptophyta	35493|Streptophyta	S	RPM1-interacting protein	-	GO:0002218,GO:0002237,GO:0002253,GO:0002376,GO:0002682,GO:0002683,GO:0002684,GO:0005575,GO:0005623,GO:0005886,GO:0006464,GO:0006468,GO:0006793,GO:0006796,GO:0006807,GO:0006950,GO:0006952,GO:0006955,GO:0007154,GO:0007165,GO:0008150,GO:0008152,GO:0008219,GO:0009605,GO:0009607,GO:0009617,GO:0009626,GO:0009814,GO:0009816,GO:0009987,GO:0010033,GO:0010204,GO:0010363,GO:0010941,GO:0012501,GO:0016020,GO:…	-	ko:K13456	ko04626,map04626	-	-	-	ko00000,ko00001	-	-	-	AvrRpt-cleavage
ASEP0014468-RA	57918.XP_004289971.1	2.11e-220	630.0	COG2303@1|root,2QSD8@2759|Eukaryota,37MRU@33090|Viridiplantae,3GCAQ@35493|Streptophyta,4JDD7@91835|fabids	35493|Streptophyta	C	Long-chain fatty alcohol oxidase involved in the omega- oxidation pathway of lipid degradation	-	GO:0003674,GO:0003824,GO:0005575,GO:0005622,GO:0005623,GO:0005737,GO:0005783,GO:0008150,GO:0008152,GO:0012505,GO:0016491,GO:0043226,GO:0043227,GO:0043229,GO:0043231,GO:0044424,GO:0044444,GO:0044464,GO:0055114	1.1.3.20	ko:K17756	-	-	-	-	ko00000,ko01000	-	-	-	GMC_oxred_C,GMC_oxred_N
ASEP0014469-RA	29760.VIT_07s0005g03780.t01	4.57e-68	228.0	COG2303@1|root,2QSD8@2759|Eukaryota,37MRU@33090|Viridiplantae,3GCAQ@35493|Streptophyta	35493|Streptophyta	C	Long-chain fatty alcohol oxidase involved in the omega- oxidation pathway of lipid degradation	-	GO:0003674,GO:0003824,GO:0005575,GO:0005622,GO:0005623,GO:0005737,GO:0005783,GO:0008150,GO:0008152,GO:0012505,GO:0016491,GO:0043226,GO:0043227,GO:0043229,GO:0043231,GO:0044424,GO:0044444,GO:0044464,GO:0055114	1.1.3.20	ko:K17756	-	-	-	-	ko00000,ko01000	-	-	-	GMC_oxred_C,GMC_oxred_N
ASEP0014470-RA	161934.XP_010685051.1	4.34e-94	281.0	KOG1962@1|root,KOG1962@2759|Eukaryota,37SHQ@33090|Viridiplantae,3GAKW@35493|Streptophyta	35493|Streptophyta	V	B-cell receptor-associated protein	-	-	-	ko:K14009	ko04141,ko05165,map04141,map05165	-	-	-	ko00000,ko00001	-	-	-	Bap31
ASEP0014460-RA	3641.EOX93957	3.12e-285	796.0	COG1161@1|root,KOG2484@2759|Eukaryota,37KJC@33090|Viridiplantae,3GDMH@35493|Streptophyta	35493|Streptophyta	S	guanine nucleotide-binding protein-like 3 homolog	-	GO:0000003,GO:0003006,GO:0003674,GO:0003824,GO:0003924,GO:0005575,GO:0005622,GO:0005623,GO:0005634,GO:0005730,GO:0005911,GO:0006355,GO:0007275,GO:0008150,GO:0009506,GO:0009653,GO:0009790,GO:0009791,GO:0009793,GO:0009888,GO:0009889,GO:0009890,GO:0009892,GO:0009908,GO:0010073,GO:0010074,GO:0010077,GO:0010154,GO:0010468,GO:0010556,GO:0010558,GO:0010605,GO:0010629,GO:0016462,GO:0016787,GO:0016817,GO:…	-	ko:K14538	ko03008,map03008	-	-	-	ko00000,ko00001,ko03009	-	-	-	GN3L_Grn1,MMR_HSR1
ASEP0014454-RA	4098.XP_009611132.1	6.86e-317	877.0	28XN0@1|root,2R4F9@2759|Eukaryota,388IP@33090|Viridiplantae,3GFAG@35493|Streptophyta,44BGN@71274|asterids	35493|Streptophyta	S	Belongs to the NPH3 family	-	GO:0005575,GO:0005623,GO:0005886,GO:0016020,GO:0044464,GO:0071944	-	-	-	-	-	-	-	-	-	-	BTB,NPH3
ASEP0014455-RA	4113.PGSC0003DMT400051772	0.0	1103.0	KOG0266@1|root,KOG0266@2759|Eukaryota,37MHM@33090|Viridiplantae,3GA85@35493|Streptophyta,44MXJ@71274|asterids	35493|Streptophyta	S	Transcriptional corepressor LEUNIG-like	-	GO:0000003,GO:0001101,GO:0001558,GO:0001666,GO:0003002,GO:0003006,GO:0005975,GO:0005976,GO:0006355,GO:0006950,GO:0006974,GO:0006979,GO:0007275,GO:0007389,GO:0008150,GO:0008152,GO:0009414,GO:0009415,GO:0009605,GO:0009607,GO:0009611,GO:0009617,GO:0009620,GO:0009624,GO:0009628,GO:0009636,GO:0009719,GO:0009725,GO:0009733,GO:0009791,GO:0009798,GO:0009845,GO:0009888,GO:0009889,GO:0009890,GO:0009892,GO:…	-	-	-	-	-	-	-	-	-	-	LisH,WD40
ASEP0014457-RA	3641.EOX93951	6.86e-167	491.0	COG0515@1|root,KOG1187@2759|Eukaryota,37PIY@33090|Viridiplantae,3GBZD@35493|Streptophyta	35493|Streptophyta	T	belongs to the protein kinase superfamily	-	GO:0003674,GO:0003824,GO:0004672,GO:0004674,GO:0004675,GO:0004888,GO:0005575,GO:0005623,GO:0005886,GO:0006464,GO:0006468,GO:0006793,GO:0006796,GO:0006807,GO:0007154,GO:0007165,GO:0007166,GO:0007167,GO:0007178,GO:0008150,GO:0008152,GO:0009987,GO:0016020,GO:0016301,GO:0016310,GO:0016740,GO:0016772,GO:0016773,GO:0019199,GO:0019538,GO:0023052,GO:0036211,GO:0038023,GO:0043170,GO:0043412,GO:0044237,GO:…	2.7.11.1	ko:K13430	ko04626,map04626	-	-	-	ko00000,ko00001,ko01000,ko01001	-	-	-	Pkinase,Pkinase_Tyr
ASEP0014459-RA	29760.VIT_07s0005g06150.t01	1.31e-167	491.0	2C8RI@1|root,2QPT6@2759|Eukaryota,37M03@33090|Viridiplantae,3GBXS@35493|Streptophyta	35493|Streptophyta	S	isoform X1	-	-	-	-	-	-	-	-	-	-	-	-	DUF3685
ASEP0014461-RA	3694.POPTR_0002s24210.1	8.01e-37	134.0	2CR5Z@1|root,2S46M@2759|Eukaryota,37W7S@33090|Viridiplantae,3GJAP@35493|Streptophyta,4JQGJ@91835|fabids	35493|Streptophyta	S	protein At4g13200, chloroplastic	-	GO:0005575,GO:0005622,GO:0005623,GO:0005737,GO:0009507,GO:0009532,GO:0009534,GO:0009535,GO:0009536,GO:0009570,GO:0009579,GO:0010287,GO:0016020,GO:0031976,GO:0031984,GO:0034357,GO:0042651,GO:0043226,GO:0043227,GO:0043229,GO:0043231,GO:0044422,GO:0044424,GO:0044434,GO:0044435,GO:0044436,GO:0044444,GO:0044446,GO:0044464,GO:0055035	-	-	-	-	-	-	-	-	-	-	-
ASEP0014478-RA	4098.XP_009588969.1	1.33e-134	403.0	KOG0116@1|root,KOG0116@2759|Eukaryota,37I0X@33090|Viridiplantae,3G9SX@35493|Streptophyta,44SQ8@71274|asterids	35493|Streptophyta	A	Nuclear transport factor 2 (NTF2) domain	-	GO:0003674,GO:0003676,GO:0003723,GO:0003729,GO:0005488,GO:0005575,GO:0005622,GO:0005623,GO:0005737,GO:0006464,GO:0006508,GO:0006807,GO:0006914,GO:0008150,GO:0008152,GO:0009056,GO:0009987,GO:0010494,GO:0016236,GO:0016579,GO:0019538,GO:0032386,GO:0032879,GO:0032991,GO:0034517,GO:0035770,GO:0035973,GO:0036211,GO:0036464,GO:0043021,GO:0043170,GO:0043226,GO:0043228,GO:0043229,GO:0043232,GO:0043412,GO:…	3.6.4.12,3.6.4.13	ko:K17265	-	-	-	-	ko00000,ko01000,ko03019,ko04147	-	-	-	NTF2,RRM_1
ASEP0014472-RA	71139.XP_010067238.1	2.92e-58	193.0	COG0388@1|root,KOG0807@2759|Eukaryota,37RZ3@33090|Viridiplantae,3GGZZ@35493|Streptophyta	35493|Streptophyta	E	Nitrilase-like protein 2	-	-	-	ko:K11206	-	-	-	-	ko00000,ko01000	-	-	-	CN_hydrolase
ASEP0014473-RA	2711.XP_006485972.1	2.18e-134	390.0	COG0388@1|root,KOG0807@2759|Eukaryota,37RZ3@33090|Viridiplantae,3GGZZ@35493|Streptophyta	35493|Streptophyta	E	Nitrilase-like protein 2	-	-	-	ko:K11206	-	-	-	-	ko00000,ko01000	-	-	-	CN_hydrolase
ASEP0014474-RA	29760.VIT_00s0245g00050.t01	4.39e-90	275.0	COG3884@1|root,2QTE3@2759|Eukaryota,37V4H@33090|Viridiplantae,3GFF0@35493|Streptophyta	35493|Streptophyta	I	Plays an essential role in chain termination during de novo fatty acid synthesis	-	GO:0003674,GO:0003824,GO:0004312,GO:0005575,GO:0005622,GO:0005623,GO:0005737,GO:0006082,GO:0006629,GO:0006631,GO:0006633,GO:0008150,GO:0008152,GO:0008610,GO:0009058,GO:0009507,GO:0009536,GO:0009987,GO:0016053,GO:0016297,GO:0016740,GO:0016746,GO:0016747,GO:0016787,GO:0016788,GO:0016790,GO:0019752,GO:0032787,GO:0043226,GO:0043227,GO:0043229,GO:0043231,GO:0043436,GO:0044237,GO:0044238,GO:0044249,GO:…	3.1.2.14	ko:K10782	ko00061,map00061	-	R02814,R08162,R08163	RC00014,RC00039	ko00000,ko00001,ko01000,ko01004	-	-	-	Acyl-ACP_TE
ASEP0014475-RA	59689.fgenesh1_pm.C_scaffold_1003029	1.62e-44	145.0	2CRE0@1|root,2S473@2759|Eukaryota,37W54@33090|Viridiplantae,3GK4U@35493|Streptophyta,3I0TU@3699|Brassicales	35493|Streptophyta	S	Dolichol-phosphate	-	GO:0005575,GO:0005622,GO:0005623,GO:0005737,GO:0005783,GO:0005789,GO:0006464,GO:0006486,GO:0006493,GO:0006497,GO:0006505,GO:0006506,GO:0006629,GO:0006643,GO:0006644,GO:0006650,GO:0006661,GO:0006664,GO:0006793,GO:0006796,GO:0006807,GO:0008150,GO:0008152,GO:0008610,GO:0008654,GO:0009058,GO:0009059,GO:0009100,GO:0009101,GO:0009247,GO:0009987,GO:0012505,GO:0016020,GO:0019538,GO:0019637,GO:0031501,GO:…	-	ko:K09659	ko00510,ko01100,map00510,map01100	-	R01009	RC00005	ko00000,ko00001	-	GT2	-	DPM3
ASEP0014476-RA	3694.POPTR_0002s24740.1	6.58e-85	256.0	2A4SS@1|root,2RY82@2759|Eukaryota,37TV4@33090|Viridiplantae,3GI1K@35493|Streptophyta,4JP6X@91835|fabids	35493|Streptophyta	S	Mitochondrial import inner membrane translocase subunit Tim17 Tim22 Tim23 family protein	-	-	-	-	-	-	-	-	-	-	-	-	Tim17
ASEP0014477-RA	102107.XP_008238284.1	8.79e-261	742.0	28NXZ@1|root,2QVIE@2759|Eukaryota,37IQ1@33090|Viridiplantae,3G83K@35493|Streptophyta,4JMDF@91835|fabids	35493|Streptophyta	O	MND1-interacting protein	-	GO:0003674,GO:0003824,GO:0004842,GO:0005575,GO:0005622,GO:0005623,GO:0005737,GO:0006464,GO:0006807,GO:0008150,GO:0008152,GO:0009966,GO:0009987,GO:0010646,GO:0016567,GO:0016740,GO:0019538,GO:0019787,GO:0023051,GO:0032446,GO:0036211,GO:0043170,GO:0043412,GO:0044237,GO:0044238,GO:0044260,GO:0044267,GO:0044424,GO:0044464,GO:0048583,GO:0050789,GO:0050794,GO:0065007,GO:0070647,GO:0071704,GO:0140096,GO:…	-	-	-	-	-	-	-	-	-	-	zf-C3HC4_3
ASEP0014479-RA	29760.VIT_00s0216g00020.t01	0.0	895.0	28JPE@1|root,2QS2Q@2759|Eukaryota,37QA0@33090|Viridiplantae,3GCFG@35493|Streptophyta	35493|Streptophyta	G	Belongs to the glycosyltransferase 8 family	-	GO:0000271,GO:0003674,GO:0003824,GO:0005575,GO:0005622,GO:0005623,GO:0005737,GO:0005739,GO:0005768,GO:0005794,GO:0005802,GO:0005975,GO:0005976,GO:0008150,GO:0008152,GO:0008194,GO:0009058,GO:0009059,GO:0009664,GO:0009832,GO:0009987,GO:0010289,GO:0010383,GO:0010393,GO:0010394,GO:0012505,GO:0016043,GO:0016051,GO:0016740,GO:0016757,GO:0016758,GO:0017144,GO:0031410,GO:0031982,GO:0031984,GO:0033692,GO:…	2.4.1.43	ko:K13648	ko00520,map00520	-	R05191	RC00005	ko00000,ko00001,ko01000,ko01003	-	GT8	-	Glyco_transf_8
ASEP0014480-RA	3694.POPTR_0001s35600.1	3.49e-150	430.0	COG0604@1|root,KOG1198@2759|Eukaryota,37Q17@33090|Viridiplantae,3GDC0@35493|Streptophyta,4JRAQ@91835|fabids	35493|Streptophyta	C	quinone-oxidoreductase homolog, chloroplastic	-	GO:0005575,GO:0005622,GO:0005623,GO:0005737,GO:0005773,GO:0005886,GO:0009507,GO:0009526,GO:0009534,GO:0009535,GO:0009536,GO:0009579,GO:0009941,GO:0016020,GO:0031967,GO:0031975,GO:0031976,GO:0031984,GO:0034357,GO:0042651,GO:0043226,GO:0043227,GO:0043229,GO:0043231,GO:0044422,GO:0044424,GO:0044434,GO:0044435,GO:0044436,GO:0044444,GO:0044446,GO:0044464,GO:0055035,GO:0071944	-	-	-	-	-	-	-	-	-	-	ADH_N,ADH_zinc_N_2
ASEP0014481-RA	4098.XP_009610543.1	2.41e-253	704.0	2CMQT@1|root,2QRGZ@2759|Eukaryota,37PMJ@33090|Viridiplantae,3G99N@35493|Streptophyta,44IU4@71274|asterids	35493|Streptophyta	G	Belongs to the glycosyl hydrolase 17 family	-	GO:0000003,GO:0001871,GO:0003006,GO:0003674,GO:0003824,GO:0004553,GO:0005488,GO:0005575,GO:0005623,GO:0005886,GO:0007275,GO:0008150,GO:0009555,GO:0009653,GO:0009790,GO:0009791,GO:0009793,GO:0009987,GO:0010154,GO:0010208,GO:0010584,GO:0010927,GO:0016020,GO:0016043,GO:0016787,GO:0016798,GO:0022414,GO:0022607,GO:0030198,GO:0030246,GO:0030247,GO:0031224,GO:0031225,GO:0031226,GO:0032501,GO:0032502,GO:…	-	-	-	-	-	-	-	-	-	-	Glyco_hydro_17,X8
ASEP0014483-RA	3750.XP_008348973.1	3.32e-108	334.0	KOG0167@1|root,KOG0167@2759|Eukaryota,37I1K@33090|Viridiplantae,3GCSN@35493|Streptophyta,4JIAV@91835|fabids	35493|Streptophyta	S	RING-type E3 ubiquitin transferase	-	GO:0001101,GO:0003674,GO:0003824,GO:0004842,GO:0005102,GO:0005488,GO:0005515,GO:0005575,GO:0005622,GO:0005623,GO:0005634,GO:0005737,GO:0005886,GO:0006464,GO:0006807,GO:0008150,GO:0008152,GO:0009719,GO:0009725,GO:0009737,GO:0009987,GO:0010033,GO:0016020,GO:0016567,GO:0016740,GO:0019538,GO:0019787,GO:0032446,GO:0032870,GO:0033612,GO:0033993,GO:0036211,GO:0042221,GO:0043170,GO:0043226,GO:0043227,GO:…	-	-	-	-	-	-	-	-	-	-	Arm,U-box
ASEP0014486-RA	4098.XP_009603859.1	1.77e-165	478.0	KOG0610@1|root,KOG0610@2759|Eukaryota,37QDE@33090|Viridiplantae,3G7R8@35493|Streptophyta,44FCJ@71274|asterids	35493|Streptophyta	T	Serine/Threonine protein kinases, catalytic domain	AGC2-1	GO:0003674,GO:0003824,GO:0004672,GO:0004674,GO:0005488,GO:0005515,GO:0005575,GO:0005622,GO:0005623,GO:0005634,GO:0005737,GO:0005886,GO:0006464,GO:0006468,GO:0006793,GO:0006796,GO:0006807,GO:0006950,GO:0006979,GO:0007154,GO:0007165,GO:0008150,GO:0008152,GO:0009611,GO:0009987,GO:0016020,GO:0016301,GO:0016310,GO:0016740,GO:0016772,GO:0016773,GO:0019538,GO:0019899,GO:0019900,GO:0019901,GO:0023052,GO:…	2.7.11.1	ko:K20714	ko04016,map04016	-	-	-	ko00000,ko00001,ko01000,ko01001	-	-	-	Pkinase
ASEP0014489-RA	3641.EOX93780	0.0	1363.0	2CMJQ@1|root,2QQK6@2759|Eukaryota,37IHT@33090|Viridiplantae,3GE61@35493|Streptophyta	35493|Streptophyta	I	Lipase class 3 family protein	-	-	-	-	-	-	-	-	-	-	-	-	Lipase_3
ASEP0014490-RA	3641.EOX93773	1.37e-38	134.0	2CW6D@1|root,2S4I2@2759|Eukaryota,37VZ6@33090|Viridiplantae,3GKF7@35493|Streptophyta	35493|Streptophyta	S	EPIDERMAL PATTERNING FACTOR-like protein	-	GO:0003002,GO:0003674,GO:0005102,GO:0005488,GO:0005515,GO:0007154,GO:0007267,GO:0007275,GO:0007389,GO:0008150,GO:0009653,GO:0009791,GO:0009888,GO:0009987,GO:0010016,GO:0010052,GO:0010103,GO:0010374,GO:0010375,GO:0019899,GO:0019900,GO:0019901,GO:0023052,GO:0030154,GO:0032501,GO:0032502,GO:0033612,GO:0048367,GO:0048518,GO:0048580,GO:0048582,GO:0048731,GO:0048856,GO:0048869,GO:0050789,GO:0050793,GO:…	-	-	-	-	-	-	-	-	-	-	Stomagen
ASEP0014482-RA	4432.XP_010243164.1	1.6e-57	203.0	2CCVI@1|root,2QRSF@2759|Eukaryota,37R7T@33090|Viridiplantae,3G9HJ@35493|Streptophyta	35493|Streptophyta	K	transcription factor	-	GO:0001067,GO:0003674,GO:0003676,GO:0003677,GO:0003700,GO:0005488,GO:0006355,GO:0008150,GO:0009889,GO:0010468,GO:0010556,GO:0019219,GO:0019222,GO:0031323,GO:0031326,GO:0044212,GO:0050789,GO:0050794,GO:0051171,GO:0051252,GO:0060255,GO:0065007,GO:0080090,GO:0097159,GO:0140110,GO:1901363,GO:1903506,GO:2000112,GO:2001141	-	-	-	-	-	-	-	-	-	-	HLH
ASEP0014484-RA	4096.XP_009767828.1	1.1e-159	452.0	KOG4642@1|root,KOG4642@2759|Eukaryota,37PZI@33090|Viridiplantae,3GCAS@35493|Streptophyta,44BIM@71274|asterids	35493|Streptophyta	O	E3 ubiquitin-protein ligase CHIP-like	-	-	2.3.2.27	ko:K09561	ko04120,ko04141,map04120,map04141	-	-	-	ko00000,ko00001,ko01000,ko03110,ko04121,ko04131	-	-	-	ANAPC3,TPR_1,TPR_11,TPR_2,TPR_8,U-box
ASEP0014485-RA	4113.PGSC0003DMT400053207	4.12e-78	239.0	COG0537@1|root,KOG3275@2759|Eukaryota,37U5N@33090|Viridiplantae,3GI9V@35493|Streptophyta,44K0K@71274|asterids	35493|Streptophyta	T	Scavenger mRNA decapping enzyme C-term binding	-	GO:0003674,GO:0003824,GO:0005575,GO:0005622,GO:0005623,GO:0005737,GO:0005777,GO:0006139,GO:0006163,GO:0006725,GO:0006753,GO:0006790,GO:0006793,GO:0006796,GO:0006807,GO:0008150,GO:0008152,GO:0009117,GO:0009150,GO:0009259,GO:0009987,GO:0016787,GO:0016817,GO:0016819,GO:0019637,GO:0019693,GO:0034641,GO:0042579,GO:0043226,GO:0043227,GO:0043229,GO:0043231,GO:0044237,GO:0044238,GO:0044281,GO:0044424,GO:…	-	-	-	-	-	-	-	-	-	-	HIT
ASEP0014488-RA	981085.XP_010095157.1	3.77e-84	249.0	COG1717@1|root,KOG0878@2759|Eukaryota,37U20@33090|Viridiplantae,3GHWF@35493|Streptophyta,4JNZG@91835|fabids	35493|Streptophyta	J	RIBOSOMAL protein	-	GO:0003674,GO:0003735,GO:0005198,GO:0005575,GO:0005622,GO:0005623,GO:0005634,GO:0005730,GO:0005737,GO:0005829,GO:0005840,GO:0005844,GO:0015934,GO:0022625,GO:0022626,GO:0031974,GO:0031981,GO:0032991,GO:0042788,GO:0043226,GO:0043227,GO:0043228,GO:0043229,GO:0043231,GO:0043232,GO:0043233,GO:0044391,GO:0044422,GO:0044424,GO:0044428,GO:0044444,GO:0044445,GO:0044446,GO:0044464,GO:0070013,GO:1990904	-	ko:K02912	ko03010,map03010	M00177,M00179	-	-	br01610,ko00000,ko00001,ko00002,ko03011	-	-	-	Ribosomal_L32e
ASEP0014491-RA	3641.EOX93764	9.81e-126	379.0	28XQW@1|root,2R4I5@2759|Eukaryota,37PBI@33090|Viridiplantae,3G9FA@35493|Streptophyta	35493|Streptophyta	S	HAUS augmin-like complex subunit	-	GO:0000226,GO:0005575,GO:0005622,GO:0005623,GO:0005634,GO:0005737,GO:0005819,GO:0005856,GO:0006996,GO:0007010,GO:0007017,GO:0007049,GO:0007051,GO:0008150,GO:0009524,GO:0009987,GO:0015630,GO:0016043,GO:0022402,GO:0022607,GO:0043226,GO:0043227,GO:0043228,GO:0043229,GO:0043231,GO:0043232,GO:0044085,GO:0044422,GO:0044424,GO:0044430,GO:0044444,GO:0044446,GO:0044464,GO:0051225,GO:0070925,GO:0071840,GO:…	-	ko:K16586	-	-	-	-	ko00000,ko03036	-	-	-	HAUS-augmin3
ASEP0014494-RA	4098.XP_009604201.1	6.83e-31	112.0	2C8M3@1|root,2S7QX@2759|Eukaryota,37X87@33090|Viridiplantae,3GKCU@35493|Streptophyta,44KT0@71274|asterids	35493|Streptophyta	S	Plant lipid transfer protein / seed storage protein / trypsin-alpha amylase inhibitor domain family	-	GO:0001101,GO:0002376,GO:0003674,GO:0005488,GO:0005504,GO:0005515,GO:0005575,GO:0005622,GO:0005623,GO:0005737,GO:0005783,GO:0005911,GO:0006950,GO:0006952,GO:0006955,GO:0007154,GO:0007165,GO:0008150,GO:0008270,GO:0008289,GO:0009506,GO:0009605,GO:0009607,GO:0009627,GO:0009719,GO:0009725,GO:0009751,GO:0009814,GO:0009862,GO:0009863,GO:0009987,GO:0010033,GO:0012505,GO:0014070,GO:0023052,GO:0030054,GO:…	-	-	-	-	-	-	-	-	-	-	LTP_2
ASEP0014497-RA	29760.VIT_07s0141g00540.t01	1.6e-290	805.0	COG2132@1|root,KOG1263@2759|Eukaryota,37I9I@33090|Viridiplantae,3G9Q5@35493|Streptophyta	35493|Streptophyta	Q	Monocopper oxidase-like protein SKU5	-	GO:0000902,GO:0003674,GO:0003824,GO:0005575,GO:0005576,GO:0005618,GO:0005622,GO:0005623,GO:0005737,GO:0005773,GO:0005774,GO:0005886,GO:0005911,GO:0008150,GO:0008152,GO:0009505,GO:0009506,GO:0009653,GO:0009826,GO:0009932,GO:0009987,GO:0016020,GO:0016043,GO:0016049,GO:0016491,GO:0016722,GO:0030054,GO:0030312,GO:0031090,GO:0031224,GO:0031225,GO:0031226,GO:0032502,GO:0032989,GO:0040007,GO:0043226,GO:…	-	ko:K19791	-	-	-	-	ko00000,ko02000	2.A.108.1	-	-	Cu-oxidase,Cu-oxidase_2,Cu-oxidase_3
ASEP0014498-RA	102107.XP_008235895.1	2.23e-298	821.0	COG2939@1|root,KOG1282@2759|Eukaryota,37M2A@33090|Viridiplantae,3G7C5@35493|Streptophyta,4JG7U@91835|fabids	35493|Streptophyta	O	Belongs to the peptidase S10 family	-	GO:0003674,GO:0003824,GO:0005575,GO:0005622,GO:0005623,GO:0005737,GO:0005773,GO:0005777,GO:0008150,GO:0008152,GO:0016740,GO:0016746,GO:0016747,GO:0019748,GO:0042579,GO:0043226,GO:0043227,GO:0043229,GO:0043231,GO:0044424,GO:0044444,GO:0044464	-	ko:K16296	-	-	-	-	ko00000,ko01000,ko01002	-	-	-	Peptidase_S10
ASEP0014499-RA	29760.VIT_07s0141g00300.t01	2.85e-51	167.0	COG5126@1|root,KOG0027@2759|Eukaryota,37RPE@33090|Viridiplantae,3GCTJ@35493|Streptophyta	35493|Streptophyta	T	calmodulin-like protein	AGD11	GO:0003674,GO:0005488,GO:0005509,GO:0005575,GO:0005622,GO:0005623,GO:0005737,GO:0005777,GO:0042579,GO:0043167,GO:0043169,GO:0043226,GO:0043227,GO:0043229,GO:0043231,GO:0044424,GO:0044444,GO:0044464,GO:0046872	-	ko:K13448	ko04626,map04626	-	-	-	ko00000,ko00001	-	-	-	EF-hand_1,EF-hand_5
ASEP0014493-RA	3641.EOX93762	1.13e-51	167.0	2E1W5@1|root,2S95V@2759|Eukaryota,37X8G@33090|Viridiplantae,3GIVD@35493|Streptophyta	35493|Streptophyta	-	-	-	-	-	-	-	-	-	-	-	-	-	-	-
ASEP0014495-RA	161934.XP_010678948.1	5.84e-38	134.0	2AQVJ@1|root,2RZJT@2759|Eukaryota,37U7Z@33090|Viridiplantae,3GIAB@35493|Streptophyta	35493|Streptophyta	S	At5g48480	-	GO:0005575,GO:0005622,GO:0005623,GO:0005737,GO:0005829,GO:0044424,GO:0044444,GO:0044464	-	-	-	-	-	-	-	-	-	-	3-dmu-9_3-mt,Glyoxalase
ASEP0014496-RA	3988.XP_002527260.1	9.86e-64	201.0	2BN68@1|root,2S1NN@2759|Eukaryota,37UTT@33090|Viridiplantae,3GI4G@35493|Streptophyta,4JU35@91835|fabids	35493|Streptophyta	S	Protein of unknown function, DUF538	-	-	-	-	-	-	-	-	-	-	-	-	DUF538
ASEP0014513-RA	4096.XP_009766087.1	4.64e-192	536.0	KOG3296@1|root,KOG3296@2759|Eukaryota,37RD3@33090|Viridiplantae,3GAJW@35493|Streptophyta,44BNQ@71274|asterids	35493|Streptophyta	U	Eukaryotic porin	-	GO:0003674,GO:0005215,GO:0005575,GO:0005622,GO:0005623,GO:0005737,GO:0005739,GO:0005740,GO:0005741,GO:0005742,GO:0005743,GO:0005773,GO:0005774,GO:0006605,GO:0006626,GO:0006810,GO:0006839,GO:0006886,GO:0006996,GO:0007005,GO:0008104,GO:0008150,GO:0008320,GO:0008565,GO:0009987,GO:0015031,GO:0015399,GO:0015405,GO:0015450,GO:0015833,GO:0016020,GO:0016043,GO:0017038,GO:0019866,GO:0019867,GO:0022804,GO:…	-	ko:K11518	ko05014,map05014	-	-	-	ko00000,ko00001,ko02000,ko03029	3.A.8.1	-	-	Porin_3
ASEP0014517-RA	29760.VIT_06s0004g08450.t01	1.06e-129	374.0	KOG4561@1|root,KOG4561@2759|Eukaryota,37JM6@33090|Viridiplantae,3GH59@35493|Streptophyta	35493|Streptophyta	T	Transmembrane protein 56-like	-	GO:0003674,GO:0005488,GO:0005575,GO:0005622,GO:0005623,GO:0005737,GO:0005739,GO:0006950,GO:0006970,GO:0008150,GO:0009628,GO:0009651,GO:0009987,GO:0019725,GO:0042592,GO:0043167,GO:0043169,GO:0043226,GO:0043227,GO:0043229,GO:0043231,GO:0044424,GO:0044444,GO:0044464,GO:0045454,GO:0046872,GO:0046914,GO:0050789,GO:0050794,GO:0050896,GO:0050897,GO:0065007,GO:0065008	-	-	-	-	-	-	-	-	-	-	TRAM_LAG1_CLN8
ASEP0014518-RA	3641.EOY34739	1.45e-106	322.0	KOG2966@1|root,KOG2966@2759|Eukaryota,37MS5@33090|Viridiplantae,3GAVW@35493|Streptophyta	35493|Streptophyta	S	Calcium uniporter	-	GO:0003674,GO:0005215,GO:0005216,GO:0005261,GO:0005262,GO:0005575,GO:0005622,GO:0005623,GO:0005737,GO:0005739,GO:0006810,GO:0006811,GO:0006812,GO:0006816,GO:0008150,GO:0008324,GO:0015075,GO:0015085,GO:0015267,GO:0015291,GO:0015292,GO:0015318,GO:0022803,GO:0022804,GO:0022838,GO:0022857,GO:0022890,GO:0030001,GO:0034220,GO:0043226,GO:0043227,GO:0043229,GO:0043231,GO:0044424,GO:0044444,GO:0044464,GO:…	-	ko:K20858	ko04020,ko04218,ko04621,map04020,map04218,map04621	-	-	-	ko00000,ko00001,ko02000	1.A.77.1	-	-	MCU
ASEP0014519-RA	3641.EOY34739	3.5e-45	156.0	KOG2966@1|root,KOG2966@2759|Eukaryota,37MS5@33090|Viridiplantae,3GAVW@35493|Streptophyta	35493|Streptophyta	S	Calcium uniporter	-	GO:0003674,GO:0005215,GO:0005216,GO:0005261,GO:0005262,GO:0005575,GO:0005622,GO:0005623,GO:0005737,GO:0005739,GO:0006810,GO:0006811,GO:0006812,GO:0006816,GO:0008150,GO:0008324,GO:0015075,GO:0015085,GO:0015267,GO:0015291,GO:0015292,GO:0015318,GO:0022803,GO:0022804,GO:0022838,GO:0022857,GO:0022890,GO:0030001,GO:0034220,GO:0043226,GO:0043227,GO:0043229,GO:0043231,GO:0044424,GO:0044444,GO:0044464,GO:…	-	ko:K20858	ko04020,ko04218,ko04621,map04020,map04218,map04621	-	-	-	ko00000,ko00001,ko02000	1.A.77.1	-	-	MCU
ASEP0014512-RA	4113.PGSC0003DMT400071134	7.57e-89	268.0	COG1949@1|root,KOG3242@2759|Eukaryota,37NEQ@33090|Viridiplantae,3GAGE@35493|Streptophyta,44MQE@71274|asterids	35493|Streptophyta	L	Exonuclease	-	GO:0000175,GO:0003674,GO:0003824,GO:0004518,GO:0004527,GO:0004532,GO:0004540,GO:0005575,GO:0005622,GO:0005623,GO:0005737,GO:0005739,GO:0006139,GO:0006725,GO:0006807,GO:0008150,GO:0008152,GO:0008408,GO:0009987,GO:0016070,GO:0016787,GO:0016788,GO:0016796,GO:0016896,GO:0034641,GO:0043170,GO:0043226,GO:0043227,GO:0043229,GO:0043231,GO:0044237,GO:0044238,GO:0044424,GO:0044444,GO:0044464,GO:0046483,GO:…	-	ko:K13288	ko03008,map03008	-	-	-	ko00000,ko00001,ko01000,ko03009,ko03019	-	-	-	RNase_T
ASEP0014514-RA	29760.VIT_04s0044g02040.t01	5.7e-217	601.0	KOG2778@1|root,KOG2778@2759|Eukaryota,37JJG@33090|Viridiplantae,3G9KD@35493|Streptophyta	35493|Streptophyta	O	ubiquitin carboxyl-terminal hydrolase	-	GO:0000228,GO:0000785,GO:0000790,GO:0003674,GO:0003824,GO:0004843,GO:0004857,GO:0004866,GO:0005488,GO:0005575,GO:0005622,GO:0005623,GO:0005634,GO:0005654,GO:0005694,GO:0005737,GO:0005739,GO:0005829,GO:0006464,GO:0006508,GO:0006807,GO:0007275,GO:0008150,GO:0008152,GO:0008233,GO:0008234,GO:0009653,GO:0009892,GO:0009894,GO:0009987,GO:0010016,GO:0010466,GO:0010605,GO:0010951,GO:0016579,GO:0016787,GO:…	3.4.19.12	ko:K05610	-	-	-	-	ko00000,ko01000,ko01002,ko04121	-	-	-	Peptidase_C12
ASEP0014520-RA	4155.Migut.D00799.1.p	5.77e-91	274.0	28NE2@1|root,2QUZI@2759|Eukaryota,37RH4@33090|Viridiplantae,3GE7X@35493|Streptophyta,44C28@71274|asterids	35493|Streptophyta	S	NADH-quinone oxidoreductase cyanobacterial subunit N	-	GO:0002376,GO:0005575,GO:0005622,GO:0005623,GO:0005737,GO:0006950,GO:0006952,GO:0006955,GO:0008150,GO:0009507,GO:0009526,GO:0009534,GO:0009535,GO:0009536,GO:0009579,GO:0009605,GO:0009607,GO:0009620,GO:0009814,GO:0009817,GO:0009941,GO:0009987,GO:0010257,GO:0010258,GO:0010598,GO:0016020,GO:0016043,GO:0022607,GO:0031967,GO:0031975,GO:0031976,GO:0031984,GO:0032991,GO:0034357,GO:0034622,GO:0042651,GO:…	-	-	-	-	-	-	-	-	-	-	NdhN
ASEP0014501-RA	4096.XP_009799665.1	2.01e-64	217.0	COG0515@1|root,2QSSB@2759|Eukaryota,37QYJ@33090|Viridiplantae,3G9HM@35493|Streptophyta,44DC8@71274|asterids	35493|Streptophyta	T	Probably inactive leucine-rich repeat receptor-like protein kinase At5g48380	-	GO:0003674,GO:0003824,GO:0004672,GO:0005102,GO:0005488,GO:0005515,GO:0005575,GO:0005623,GO:0005886,GO:0005911,GO:0006464,GO:0006468,GO:0006793,GO:0006796,GO:0006807,GO:0006950,GO:0006952,GO:0008150,GO:0008152,GO:0009506,GO:0009605,GO:0009607,GO:0009617,GO:0009987,GO:0010941,GO:0016020,GO:0016301,GO:0016310,GO:0016740,GO:0016772,GO:0016773,GO:0019538,GO:0030054,GO:0031347,GO:0031348,GO:0033612,GO:…	-	-	-	-	-	-	-	-	-	-	LRRNT_2,LRR_6,LRR_8,Pkinase,Pkinase_Tyr
ASEP0014502-RA	4096.XP_009799665.1	5.71e-56	195.0	COG0515@1|root,2QSSB@2759|Eukaryota,37QYJ@33090|Viridiplantae,3G9HM@35493|Streptophyta,44DC8@71274|asterids	35493|Streptophyta	T	Probably inactive leucine-rich repeat receptor-like protein kinase At5g48380	-	GO:0003674,GO:0003824,GO:0004672,GO:0005102,GO:0005488,GO:0005515,GO:0005575,GO:0005623,GO:0005886,GO:0005911,GO:0006464,GO:0006468,GO:0006793,GO:0006796,GO:0006807,GO:0006950,GO:0006952,GO:0008150,GO:0008152,GO:0009506,GO:0009605,GO:0009607,GO:0009617,GO:0009987,GO:0010941,GO:0016020,GO:0016301,GO:0016310,GO:0016740,GO:0016772,GO:0016773,GO:0019538,GO:0030054,GO:0031347,GO:0031348,GO:0033612,GO:…	-	-	-	-	-	-	-	-	-	-	LRRNT_2,LRR_6,LRR_8,Pkinase,Pkinase_Tyr
ASEP0014504-RA	4096.XP_009799665.1	1.98e-81	264.0	COG0515@1|root,2QSSB@2759|Eukaryota,37QYJ@33090|Viridiplantae,3G9HM@35493|Streptophyta,44DC8@71274|asterids	35493|Streptophyta	T	Probably inactive leucine-rich repeat receptor-like protein kinase At5g48380	-	GO:0003674,GO:0003824,GO:0004672,GO:0005102,GO:0005488,GO:0005515,GO:0005575,GO:0005623,GO:0005886,GO:0005911,GO:0006464,GO:0006468,GO:0006793,GO:0006796,GO:0006807,GO:0006950,GO:0006952,GO:0008150,GO:0008152,GO:0009506,GO:0009605,GO:0009607,GO:0009617,GO:0009987,GO:0010941,GO:0016020,GO:0016301,GO:0016310,GO:0016740,GO:0016772,GO:0016773,GO:0019538,GO:0030054,GO:0031347,GO:0031348,GO:0033612,GO:…	-	-	-	-	-	-	-	-	-	-	LRRNT_2,LRR_6,LRR_8,Pkinase,Pkinase_Tyr
ASEP0014505-RA	3988.XP_002527291.1	2.16e-191	536.0	COG0515@1|root,2QSSB@2759|Eukaryota,37QYJ@33090|Viridiplantae,3G9HM@35493|Streptophyta,4JK9K@91835|fabids	35493|Streptophyta	T	Probably inactive leucine-rich repeat receptor-like protein kinase	-	GO:0003674,GO:0003824,GO:0004672,GO:0005102,GO:0005488,GO:0005515,GO:0005575,GO:0005623,GO:0005886,GO:0005911,GO:0006464,GO:0006468,GO:0006793,GO:0006796,GO:0006807,GO:0006950,GO:0006952,GO:0008150,GO:0008152,GO:0009506,GO:0009605,GO:0009607,GO:0009617,GO:0009987,GO:0010941,GO:0016020,GO:0016301,GO:0016310,GO:0016740,GO:0016772,GO:0016773,GO:0019538,GO:0030054,GO:0031347,GO:0031348,GO:0033612,GO:…	-	-	-	-	-	-	-	-	-	-	LRRNT_2,LRR_6,LRR_8,Pkinase,Pkinase_Tyr
ASEP0014508-RA	29730.Gorai.N001000.1	8.04e-83	256.0	28JZ2@1|root,2QSDG@2759|Eukaryota,37QGX@33090|Viridiplantae,3G9EJ@35493|Streptophyta	35493|Streptophyta	S	Protein of unknown function (DUF3755)	-	-	-	-	-	-	-	-	-	-	-	-	DUF3755
ASEP0014509-RA	4641.GSMUA_AchrUn_randomP00690_001	7.57e-190	570.0	KOG2632@1|root,KOG4293@1|root,KOG2632@2759|Eukaryota,KOG4293@2759|Eukaryota,37N2H@33090|Viridiplantae,3GHF9@35493|Streptophyta,3KNB2@4447|Liliopsida	35493|Streptophyta	T	Eukaryotic cytochrome b561	-	-	-	-	-	-	-	-	-	-	-	-	Cytochrom_B561,DOMON
ASEP0014500-RA	3641.EOX93690	1.65e-239	677.0	28PN1@1|root,2QWA2@2759|Eukaryota,37SV1@33090|Viridiplantae,3GGIF@35493|Streptophyta	35493|Streptophyta	J	Belongs to the Frigida family	-	-	-	-	-	-	-	-	-	-	-	-	Frigida
ASEP0014503-RA	4098.XP_009616149.1	6.76e-140	403.0	COG1234@1|root,2QVD0@2759|Eukaryota,37J4D@33090|Viridiplantae,3GGSH@35493|Streptophyta,44MJ6@71274|asterids	35493|Streptophyta	S	Nuclear ribonuclease	-	GO:0003674,GO:0003824,GO:0004518,GO:0004519,GO:0004521,GO:0004540,GO:0005575,GO:0005622,GO:0005623,GO:0005634,GO:0006139,GO:0006396,GO:0006399,GO:0006725,GO:0006807,GO:0008033,GO:0008150,GO:0008152,GO:0009987,GO:0010467,GO:0016070,GO:0016787,GO:0016788,GO:0016891,GO:0016893,GO:0031123,GO:0034414,GO:0034470,GO:0034641,GO:0034660,GO:0042779,GO:0042780,GO:0042781,GO:0043170,GO:0043226,GO:0043227,GO:…	3.1.26.11	ko:K00784	ko03013,map03013	-	-	-	ko00000,ko00001,ko01000,ko03016	-	-	-	Lactamase_B_2
ASEP0014506-RA	4081.Solyc09g042740.2.1	6.67e-243	712.0	KOG1922@1|root,KOG1922@2759|Eukaryota,37IIP@33090|Viridiplantae,3GANX@35493|Streptophyta,44MU3@71274|asterids	35493|Streptophyta	TZ	Belongs to the formin-like family	-	GO:0003674,GO:0003779,GO:0005488,GO:0005515,GO:0005575,GO:0005618,GO:0005623,GO:0005886,GO:0006996,GO:0007010,GO:0007015,GO:0008064,GO:0008092,GO:0008150,GO:0009987,GO:0010638,GO:0010639,GO:0016020,GO:0016043,GO:0030029,GO:0030036,GO:0030312,GO:0030832,GO:0030833,GO:0030834,GO:0030835,GO:0030837,GO:0030838,GO:0031333,GO:0031334,GO:0032271,GO:0032272,GO:0032273,GO:0032535,GO:0032956,GO:0032970,GO:…	-	ko:K02184	ko04320,map04320	-	-	-	ko00000,ko00001,ko04812	-	-	-	FH2
ASEP0014507-RA	981085.XP_010090751.1	4.46e-73	228.0	291PN@1|root,2R8JR@2759|Eukaryota,37PK5@33090|Viridiplantae,3G7R5@35493|Streptophyta,4JHN5@91835|fabids	35493|Streptophyta	S	mediator of RNA polymerase II transcription subunit	-	GO:0003674,GO:0005488,GO:0005515,GO:0005575,GO:0005622,GO:0005623,GO:0005634,GO:0005654,GO:0006355,GO:0006357,GO:0008134,GO:0008150,GO:0009889,GO:0009891,GO:0009893,GO:0010468,GO:0010556,GO:0010557,GO:0010604,GO:0010628,GO:0016592,GO:0019219,GO:0019222,GO:0031323,GO:0031325,GO:0031326,GO:0031328,GO:0031974,GO:0031981,GO:0032991,GO:0043226,GO:0043227,GO:0043229,GO:0043231,GO:0043233,GO:0044422,GO:…	-	-	-	-	-	-	-	-	-	-	-
ASEP0014510-RA	3656.XP_008460095.1	3.74e-198	565.0	COG2801@1|root,KOG0017@2759|Eukaryota,37M4T@33090|Viridiplantae,3G733@35493|Streptophyta,4JIC8@91835|fabids	35493|Streptophyta	G	May be involved in modulation of pathogen defense and leaf cell death	-	GO:0005575,GO:0005623,GO:0005886,GO:0006950,GO:0006952,GO:0008150,GO:0016020,GO:0044464,GO:0050896,GO:0071944	-	ko:K08472	-	-	-	-	ko00000,ko04030	-	-	-	Mlo
ASEP0014443-RA	264402.Cagra.5961s0002.1.p	1.06e-39	163.0	28KA9@1|root,2QSR0@2759|Eukaryota,37IP3@33090|Viridiplantae,3G828@35493|Streptophyta,3I1V7@3699|Brassicales	35493|Streptophyta	-	-	-	GO:0000123,GO:0000228,GO:0000785,GO:0000790,GO:0000812,GO:0005575,GO:0005622,GO:0005623,GO:0005634,GO:0005654,GO:0005694,GO:0006325,GO:0006464,GO:0006473,GO:0006475,GO:0006807,GO:0006996,GO:0008150,GO:0008152,GO:0009987,GO:0016043,GO:0016569,GO:0016570,GO:0016573,GO:0016604,GO:0016607,GO:0018193,GO:0018205,GO:0018393,GO:0018394,GO:0019538,GO:0031248,GO:0031974,GO:0031981,GO:0032991,GO:0035267,GO:…	-	-	-	-	-	-	-	-	-	-	HSA,Myb_DNA-bind_6
ASEP0014446-RA	4098.XP_009608000.1	1.3e-47	179.0	28KA9@1|root,2QSR0@2759|Eukaryota,37IP3@33090|Viridiplantae,3G828@35493|Streptophyta,44NHT@71274|asterids	35493|Streptophyta	-	-	-	GO:0000123,GO:0000228,GO:0000785,GO:0000790,GO:0000812,GO:0005575,GO:0005622,GO:0005623,GO:0005634,GO:0005654,GO:0005694,GO:0006325,GO:0006464,GO:0006473,GO:0006475,GO:0006807,GO:0006996,GO:0008150,GO:0008152,GO:0009987,GO:0016043,GO:0016569,GO:0016570,GO:0016573,GO:0016604,GO:0016607,GO:0018193,GO:0018205,GO:0018393,GO:0018394,GO:0019538,GO:0031248,GO:0031974,GO:0031981,GO:0032991,GO:0035267,GO:…	-	-	-	-	-	-	-	-	-	-	HSA,Myb_DNA-bind_6
ASEP0014448-RA	90675.XP_010513805.1	1.56e-20	97.8	28KA9@1|root,2QSR0@2759|Eukaryota,37IP3@33090|Viridiplantae,3G828@35493|Streptophyta,3I1V7@3699|Brassicales	35493|Streptophyta	-	-	-	GO:0000123,GO:0000228,GO:0000785,GO:0000790,GO:0000812,GO:0005575,GO:0005622,GO:0005623,GO:0005634,GO:0005654,GO:0005694,GO:0006325,GO:0006464,GO:0006473,GO:0006475,GO:0006807,GO:0006996,GO:0008150,GO:0008152,GO:0009987,GO:0016043,GO:0016569,GO:0016570,GO:0016573,GO:0016604,GO:0016607,GO:0018193,GO:0018205,GO:0018393,GO:0018394,GO:0019538,GO:0031248,GO:0031974,GO:0031981,GO:0032991,GO:0035267,GO:…	-	-	-	-	-	-	-	-	-	-	HSA,Myb_DNA-bind_6
ASEP0014450-RA	4565.Traes_3AL_06889C77D.1	2.71e-32	128.0	28KA9@1|root,2QSR0@2759|Eukaryota,37IP3@33090|Viridiplantae,3G828@35493|Streptophyta,3KRR7@4447|Liliopsida,3I7Z8@38820|Poales	35493|Streptophyta	S	HSA	-	GO:0000123,GO:0000228,GO:0000785,GO:0000790,GO:0000812,GO:0005575,GO:0005622,GO:0005623,GO:0005634,GO:0005654,GO:0005694,GO:0006325,GO:0006464,GO:0006473,GO:0006475,GO:0006807,GO:0006996,GO:0008150,GO:0008152,GO:0009987,GO:0016043,GO:0016569,GO:0016570,GO:0016573,GO:0016604,GO:0016607,GO:0018193,GO:0018205,GO:0018393,GO:0018394,GO:0019538,GO:0031248,GO:0031974,GO:0031981,GO:0032991,GO:0035267,GO:…	-	-	-	-	-	-	-	-	-	-	HSA,Myb_DNA-bind_6
ASEP0014453-RA	4096.XP_009792131.1	1.2e-79	244.0	COG5274@1|root,KOG0537@2759|Eukaryota,37UZ2@33090|Viridiplantae,3GISV@35493|Streptophyta,44PDY@71274|asterids	35493|Streptophyta	C	Cytochrome b5	-	-	-	-	-	-	-	-	-	-	-	-	Cyt-b5
ASEP0014445-RA	2711.XP_006488583.1	6.31e-160	466.0	KOG1192@1|root,KOG1192@2759|Eukaryota,37M7J@33090|Viridiplantae,3GEXZ@35493|Streptophyta	35493|Streptophyta	CG	UDP-Glycosyltransferase	-	GO:0003674,GO:0003824,GO:0005575,GO:0005622,GO:0005623,GO:0005634,GO:0005737,GO:0005829,GO:0008150,GO:0008194,GO:0009909,GO:0016740,GO:0016757,GO:0016758,GO:0035251,GO:0043226,GO:0043227,GO:0043229,GO:0043231,GO:0044424,GO:0044444,GO:0044464,GO:0046527,GO:0048580,GO:0048831,GO:0050789,GO:0050793,GO:0051239,GO:0065007,GO:0080043,GO:0080044,GO:2000026,GO:2000241	2.4.1.324	ko:K21374	-	-	-	-	ko00000,ko01000,ko01003	-	GT1	-	UDPGT
ASEP0014447-RA	29760.VIT_06s0004g07240.t01	5.57e-58	196.0	KOG1192@1|root,KOG1192@2759|Eukaryota,37M7J@33090|Viridiplantae,3GEXZ@35493|Streptophyta	35493|Streptophyta	CG	UDP-Glycosyltransferase	-	-	2.4.1.324	ko:K21374	-	-	-	-	ko00000,ko01000,ko01003	-	GT1	-	UDPGT
ASEP0014449-RA	3760.EMJ06428	1.42e-19	90.9	KOG1192@1|root,KOG1192@2759|Eukaryota,37M7J@33090|Viridiplantae,3GEXZ@35493|Streptophyta,4JN4F@91835|fabids	35493|Streptophyta	CG	UDP-glycosyltransferase 87A1-like	-	-	2.4.1.324	ko:K21374	-	-	-	-	ko00000,ko01000,ko01003	-	GT1	-	UDPGT
ASEP0014452-RA	29760.VIT_07s0005g06500.t01	0.0	1121.0	COG0515@1|root,2QW5Y@2759|Eukaryota,37MHW@33090|Viridiplantae,3GGGV@35493|Streptophyta	35493|Streptophyta	T	LRR receptor-like serine threonine-protein kinase	-	-	-	-	-	-	-	-	-	-	-	-	LRR_4,LRR_8,Malectin_like,Pkinase,Pkinase_Tyr
ASEP0014531-RA	29760.VIT_04s0044g02010.t01	3.59e-137	396.0	COG3491@1|root,KOG0143@2759|Eukaryota,37RIX@33090|Viridiplantae,3GD3R@35493|Streptophyta	35493|Streptophyta	Q	Belongs to the iron ascorbate-dependent oxidoreductase family	-	GO:0001101,GO:0003674,GO:0003824,GO:0006082,GO:0006629,GO:0006720,GO:0006721,GO:0007154,GO:0007165,GO:0008150,GO:0008152,GO:0008299,GO:0008610,GO:0009056,GO:0009058,GO:0009314,GO:0009416,GO:0009628,GO:0009685,GO:0009686,GO:0009719,GO:0009725,GO:0009739,GO:0009740,GO:0009755,GO:0009850,GO:0009852,GO:0009987,GO:0010033,GO:0010476,GO:0010817,GO:0016053,GO:0016101,GO:0016102,GO:0016114,GO:0016491,GO:…	-	-	-	-	-	-	-	-	-	-	2OG-FeII_Oxy,DIOX_N
ASEP0014532-RA	3649.evm.model.supercontig_2.290	4.94e-316	866.0	COG2124@1|root,KOG0156@2759|Eukaryota,37IMZ@33090|Viridiplantae,3GEUG@35493|Streptophyta,3HRNC@3699|Brassicales	35493|Streptophyta	Q	Belongs to the cytochrome P450 family	c4H	GO:0003674,GO:0003824,GO:0004497,GO:0005488,GO:0005515,GO:0005575,GO:0005618,GO:0005622,GO:0005623,GO:0005737,GO:0005773,GO:0005774,GO:0005783,GO:0005794,GO:0005886,GO:0005911,GO:0006725,GO:0006732,GO:0006733,GO:0006743,GO:0006744,GO:0007275,GO:0008150,GO:0008152,GO:0009058,GO:0009108,GO:0009505,GO:0009506,GO:0009555,GO:0009628,GO:0009698,GO:0009808,GO:0009987,GO:0012505,GO:0016020,GO:0016491,GO:…	1.14.13.11	ko:K00487	ko00130,ko00360,ko00940,ko00941,ko00945,ko01100,ko01110,ko01220,map00130,map00360,map00940,map00941,map00945,map01100,map01110,map01220	M00039,M00137,M00350	R02253,R08815	RC00490	ko00000,ko00001,ko00002,ko00199,ko01000	-	-	-	p450
ASEP0014533-RA	71139.XP_010067612.1	9.65e-57	196.0	2CMJS@1|root,2QQKB@2759|Eukaryota,37P65@33090|Viridiplantae,3GFDA@35493|Streptophyta	35493|Streptophyta	K	Transcription factor	-	GO:0003674,GO:0003700,GO:0005488,GO:0005515,GO:0005575,GO:0005622,GO:0005623,GO:0005634,GO:0005654,GO:0005737,GO:0006355,GO:0008150,GO:0009889,GO:0010468,GO:0010556,GO:0019219,GO:0019222,GO:0031323,GO:0031326,GO:0031974,GO:0031981,GO:0043226,GO:0043227,GO:0043229,GO:0043231,GO:0043233,GO:0043621,GO:0044422,GO:0044424,GO:0044428,GO:0044444,GO:0044446,GO:0044464,GO:0048471,GO:0050789,GO:0050794,GO:…	-	-	-	-	-	-	-	-	-	-	bZIP_1
ASEP0014535-RA	4432.XP_010252076.1	4.99e-153	433.0	28JEF@1|root,2QUZN@2759|Eukaryota,37JJB@33090|Viridiplantae,3GXCJ@35493|Streptophyta	35493|Streptophyta	S	atexp8,atexpa8,athexp alpha 1.11,exp8,expa8	EXP2	GO:0005575,GO:0005618,GO:0005623,GO:0006949,GO:0008150,GO:0009653,GO:0009987,GO:0016020,GO:0030312,GO:0032502,GO:0044464,GO:0048646,GO:0048856,GO:0071944	-	ko:K20628	-	-	-	-	ko00000	-	-	-	DPBB_1,Pollen_allerg_1
ASEP0014536-RA	29760.VIT_13s0067g02700.t01	5.39e-74	224.0	COG4830@1|root,KOG1768@2759|Eukaryota,37UMY@33090|Viridiplantae,3GIQF@35493|Streptophyta	35493|Streptophyta	J	Belongs to the eukaryotic ribosomal protein eS26 family	-	GO:0003674,GO:0003676,GO:0003723,GO:0003729,GO:0003735,GO:0005198,GO:0005488,GO:0005575,GO:0005622,GO:0005623,GO:0005737,GO:0005829,GO:0005840,GO:0005911,GO:0009506,GO:0009507,GO:0009536,GO:0015935,GO:0016020,GO:0022626,GO:0022627,GO:0030054,GO:0032991,GO:0043226,GO:0043227,GO:0043228,GO:0043229,GO:0043231,GO:0043232,GO:0044391,GO:0044422,GO:0044424,GO:0044444,GO:0044445,GO:0044446,GO:0044464,GO:…	-	ko:K02976	ko03010,map03010	M00177,M00179	-	-	br01610,ko00000,ko00001,ko00002,ko03011	-	-	-	Ribosomal_S26e
ASEP0014538-RA	102107.XP_008243181.1	1.52e-34	125.0	2CHJ1@1|root,2S3PD@2759|Eukaryota,37W8C@33090|Viridiplantae,3GKA8@35493|Streptophyta,4JUEX@91835|fabids	35493|Streptophyta	S	EPIDERMAL PATTERNING FACTOR-like protein	-	GO:0007275,GO:0008150,GO:0009653,GO:0009791,GO:0009888,GO:0009987,GO:0010016,GO:0010052,GO:0010103,GO:0010374,GO:0030154,GO:0032501,GO:0032502,GO:0048367,GO:0048731,GO:0048856,GO:0048869,GO:0090558,GO:0090626,GO:0090627,GO:0090698	-	-	-	-	-	-	-	-	-	-	EPF
ASEP0014539-RA	3641.EOY34678	5.36e-191	543.0	KOG0583@1|root,KOG0583@2759|Eukaryota,37P9S@33090|Viridiplantae,3GBZB@35493|Streptophyta	35493|Streptophyta	T	Non-specific serine threonine protein kinase	-	GO:0003674,GO:0003824,GO:0004672,GO:0004674,GO:0005575,GO:0005622,GO:0005623,GO:0006464,GO:0006468,GO:0006793,GO:0006796,GO:0006807,GO:0007154,GO:0007165,GO:0008150,GO:0008152,GO:0009268,GO:0009628,GO:0009987,GO:0016301,GO:0016310,GO:0016740,GO:0016772,GO:0016773,GO:0018105,GO:0018107,GO:0018193,GO:0018209,GO:0018210,GO:0019538,GO:0023052,GO:0035556,GO:0036211,GO:0043170,GO:0043412,GO:0044237,GO:…	2.7.11.1,2.7.11.11	ko:K07198,ko:K12761	ko04068,ko04113,ko04138,ko04140,ko04150,ko04151,ko04152,ko04211,ko04213,ko04371,ko04530,ko04710,ko04714,ko04910,ko04920,ko04921,ko04922,ko04931,ko04932,ko05410,ko05418,map04068,map04113,map04138,map04140,map04150,map04151,map04152,map04211,map04213,map04371,map04530,map04710,map04714,map04910,map04920,map04921,map04922,map04931,map04932,map05410,map05418	-	-	-	ko00000,ko00001,ko01000,ko01001,ko03029,ko04131	-	-	-	NAF,Pkinase
ASEP0014540-RA	29760.VIT_06s0004g07840.t01	2.3e-95	297.0	KOG3005@1|root,KOG3005@2759|Eukaryota,37QNW@33090|Viridiplantae,3G78J@35493|Streptophyta	35493|Streptophyta	L	Catalytic subunit of a heterodimeric structure-specific endonuclease that resolves DNA secondary structures generated during DNA repair and recombination. Has endonuclease activity towards branched DNA substrates, introducing single-strand cuts in duplex DNA close to junctions with ss-DNA	-	GO:0000228,GO:0000723,GO:0001325,GO:0003674,GO:0003824,GO:0004518,GO:0004519,GO:0004520,GO:0004536,GO:0005575,GO:0005622,GO:0005623,GO:0005634,GO:0005654,GO:0005694,GO:0006139,GO:0006259,GO:0006725,GO:0006807,GO:0006996,GO:0008150,GO:0008152,GO:0008821,GO:0009893,GO:0009987,GO:0010604,GO:0010638,GO:0016043,GO:0016787,GO:0016788,GO:0016888,GO:0016889,GO:0016893,GO:0016894,GO:0017108,GO:0019219,GO:…	-	ko:K15078	ko03460,map03460	-	-	-	ko00000,ko00001,ko01000,ko03400	-	-	-	GIY-YIG
ASEP0014534-RA	3988.XP_002526326.1	2.49e-42	145.0	COG0090@1|root,KOG2309@2759|Eukaryota,37IFW@33090|Viridiplantae,3GBRR@35493|Streptophyta,4JSIN@91835|fabids	35493|Streptophyta	J	60S ribosomal protein	-	GO:0002181,GO:0003674,GO:0003676,GO:0003723,GO:0003735,GO:0005198,GO:0005488,GO:0005575,GO:0005622,GO:0005623,GO:0005737,GO:0005829,GO:0005840,GO:0006412,GO:0006518,GO:0006807,GO:0008150,GO:0008152,GO:0009058,GO:0009059,GO:0009987,GO:0010467,GO:0015934,GO:0019538,GO:0022625,GO:0022626,GO:0032991,GO:0034641,GO:0034645,GO:0043043,GO:0043170,GO:0043226,GO:0043228,GO:0043229,GO:0043232,GO:0043603,GO:…	-	ko:K02938	ko03010,map03010	M00177	-	-	br01610,ko00000,ko00001,ko00002,ko03011	-	-	-	Ribosomal_L2,Ribosomal_L2_C
ASEP0014537-RA	3694.POPTR_0019s14900.1	6.83e-72	234.0	29KH0@1|root,2RTS2@2759|Eukaryota,37JBV@33090|Viridiplantae,3GIFM@35493|Streptophyta,4JH16@91835|fabids	35493|Streptophyta	S	DNA-binding domain	-	GO:0006355,GO:0008150,GO:0009889,GO:0009890,GO:0009892,GO:0010468,GO:0010556,GO:0010558,GO:0010605,GO:0010629,GO:0019219,GO:0019222,GO:0031323,GO:0031324,GO:0031326,GO:0031327,GO:0044087,GO:0045892,GO:0045934,GO:0048519,GO:0048523,GO:0050789,GO:0050794,GO:0051171,GO:0051172,GO:0051252,GO:0051253,GO:0060255,GO:0065007,GO:0080090,GO:1902679,GO:1903338,GO:1903506,GO:1903507,GO:2000112,GO:2000113,GO:…	-	-	-	-	-	-	-	-	-	-	DNA_binding_2,Ovate
ASEP0014541-RA	218851.Aquca_005_00162.1	4.56e-227	637.0	KOG0583@1|root,KOG0583@2759|Eukaryota,37HZS@33090|Viridiplantae,3G841@35493|Streptophyta	35493|Streptophyta	T	Non-specific serine threonine protein kinase	CIPK2	GO:0003674,GO:0003824,GO:0004672,GO:0004674,GO:0005575,GO:0005622,GO:0005623,GO:0006464,GO:0006468,GO:0006793,GO:0006796,GO:0006807,GO:0007154,GO:0007165,GO:0008150,GO:0008152,GO:0009987,GO:0016301,GO:0016310,GO:0016740,GO:0016772,GO:0016773,GO:0018105,GO:0018107,GO:0018193,GO:0018209,GO:0018210,GO:0019538,GO:0023052,GO:0035556,GO:0036211,GO:0043170,GO:0043412,GO:0044237,GO:0044238,GO:0044260,GO:…	2.7.11.1,2.7.11.11	ko:K07198,ko:K12761	ko04068,ko04113,ko04138,ko04140,ko04150,ko04151,ko04152,ko04211,ko04213,ko04371,ko04530,ko04710,ko04714,ko04910,ko04920,ko04921,ko04922,ko04931,ko04932,ko05410,ko05418,map04068,map04113,map04138,map04140,map04150,map04151,map04152,map04211,map04213,map04371,map04530,map04710,map04714,map04910,map04920,map04921,map04922,map04931,map04932,map05410,map05418	-	-	-	ko00000,ko00001,ko01000,ko01001,ko03029,ko04131	-	-	-	NAF,Pkinase
ASEP0014521-RA	4432.XP_010278941.1	7.04e-126	376.0	2CM9M@1|root,2QPQ1@2759|Eukaryota,37N17@33090|Viridiplantae,3G7WP@35493|Streptophyta	35493|Streptophyta	-	-	-	-	-	-	-	-	-	-	-	-	-	-	-
ASEP0014522-RA	29760.VIT_06s0004g08290.t01	4.81e-130	377.0	COG5176@1|root,KOG1588@2759|Eukaryota,37J0D@33090|Viridiplantae,3GAGF@35493|Streptophyta	35493|Streptophyta	A	KH domain-containing protein	-	GO:0003674,GO:0003676,GO:0003677,GO:0003723,GO:0003729,GO:0005488,GO:0005575,GO:0005622,GO:0005623,GO:0005634,GO:0005737,GO:0005829,GO:0008150,GO:0043226,GO:0043227,GO:0043229,GO:0043231,GO:0044424,GO:0044444,GO:0044464,GO:0048519,GO:0048577,GO:0048579,GO:0048580,GO:0048581,GO:0048583,GO:0048585,GO:0048586,GO:0048587,GO:0050789,GO:0050793,GO:0051093,GO:0051239,GO:0051241,GO:0065007,GO:0097159,GO:…	-	ko:K14945	-	-	-	-	ko00000,ko03041	-	-	-	KH_1,STAR_dimer
ASEP0014523-RA	225117.XP_009355044.1	1.16e-30	108.0	2CVDF@1|root,2S4G5@2759|Eukaryota,37WAG@33090|Viridiplantae,3GK77@35493|Streptophyta,4JQJC@91835|fabids	35493|Streptophyta	S	Cytochrome b-c1 complex subunit	-	GO:0005575,GO:0005622,GO:0005623,GO:0005737,GO:0005739,GO:0005740,GO:0005743,GO:0016020,GO:0019866,GO:0031090,GO:0031966,GO:0031967,GO:0031975,GO:0043226,GO:0043227,GO:0043229,GO:0043231,GO:0044422,GO:0044424,GO:0044429,GO:0044444,GO:0044446,GO:0044464	-	-	-	-	-	-	-	-	-	-	Cyt_b-c1_8
ASEP0014525-RA	4098.XP_009592168.1	1.94e-267	754.0	COG0515@1|root,2QT13@2759|Eukaryota,37JF2@33090|Viridiplantae,3G9X6@35493|Streptophyta,44PIK@71274|asterids	35493|Streptophyta	T	inactive receptor kinase At5g58300	-	GO:0005575,GO:0005623,GO:0005886,GO:0016020,GO:0044464,GO:0071944	-	-	-	-	-	-	-	-	-	-	LRRNT_2,LRR_1,LRR_4,LRR_8,Pkinase,Pkinase_Tyr
ASEP0014526-RA	981085.XP_010097872.1	1.72e-98	289.0	COG5078@1|root,KOG0417@2759|Eukaryota,37MPZ@33090|Viridiplantae,3G8EJ@35493|Streptophyta,4JFV8@91835|fabids	35493|Streptophyta	O	Belongs to the ubiquitin-conjugating enzyme family	-	GO:0003674,GO:0003824,GO:0004842,GO:0005488,GO:0005515,GO:0006464,GO:0006508,GO:0006511,GO:0006807,GO:0008150,GO:0008152,GO:0009056,GO:0009057,GO:0009987,GO:0016567,GO:0016740,GO:0019538,GO:0019787,GO:0019899,GO:0019941,GO:0030163,GO:0031625,GO:0032446,GO:0036211,GO:0043170,GO:0043412,GO:0043632,GO:0044237,GO:0044238,GO:0044248,GO:0044257,GO:0044260,GO:0044265,GO:0044267,GO:0044389,GO:0051603,GO:…	2.3.2.23	ko:K06689	ko04013,ko04120,ko04141,ko04624,map04013,map04120,map04141,map04624	-	-	-	ko00000,ko00001,ko01000,ko04121	-	-	-	UQ_con
ASEP0014527-RA	225117.XP_009358484.1	2.81e-33	132.0	290FS@1|root,2R7AV@2759|Eukaryota,37V58@33090|Viridiplantae,3GI10@35493|Streptophyta,4JQ73@91835|fabids	35493|Streptophyta	K	Pathogenesis-related genes transcriptional activator PTI6-like	-	-	-	ko:K13434	ko04626,map04626	-	-	-	ko00000,ko00001,ko03000	-	-	-	AP2
ASEP0014529-RA	3649.evm.model.supercontig_2.290	0.0	939.0	COG2124@1|root,KOG0156@2759|Eukaryota,37IMZ@33090|Viridiplantae,3GEUG@35493|Streptophyta,3HRNC@3699|Brassicales	35493|Streptophyta	Q	Belongs to the cytochrome P450 family	c4H	GO:0003674,GO:0003824,GO:0004497,GO:0005488,GO:0005515,GO:0005575,GO:0005618,GO:0005622,GO:0005623,GO:0005737,GO:0005773,GO:0005774,GO:0005783,GO:0005794,GO:0005886,GO:0005911,GO:0006725,GO:0006732,GO:0006733,GO:0006743,GO:0006744,GO:0007275,GO:0008150,GO:0008152,GO:0009058,GO:0009108,GO:0009505,GO:0009506,GO:0009555,GO:0009628,GO:0009698,GO:0009808,GO:0009987,GO:0012505,GO:0016020,GO:0016491,GO:…	1.14.13.11	ko:K00487	ko00130,ko00360,ko00940,ko00941,ko00945,ko01100,ko01110,ko01220,map00130,map00360,map00940,map00941,map00945,map01100,map01110,map01220	M00039,M00137,M00350	R02253,R08815	RC00490	ko00000,ko00001,ko00002,ko00199,ko01000	-	-	-	p450
ASEP0014524-RA	218851.Aquca_016_00427.1	9.46e-159	444.0	COG0197@1|root,KOG0857@2759|Eukaryota,37R0X@33090|Viridiplantae,3GA33@35493|Streptophyta	35493|Streptophyta	J	60S ribosomal Protein	-	GO:0000027,GO:0003674,GO:0003676,GO:0003723,GO:0003735,GO:0005198,GO:0005488,GO:0005575,GO:0005622,GO:0005623,GO:0005737,GO:0005829,GO:0005840,GO:0006412,GO:0006518,GO:0006807,GO:0006996,GO:0008150,GO:0008152,GO:0009058,GO:0009059,GO:0009987,GO:0010467,GO:0015934,GO:0016043,GO:0019538,GO:0022607,GO:0022613,GO:0022618,GO:0022625,GO:0022626,GO:0032991,GO:0034622,GO:0034641,GO:0034645,GO:0042254,GO:…	-	ko:K02866	ko03010,map03010	M00177,M00179	-	-	br01610,ko00000,ko00001,ko00002,ko03011	-	-	-	Ribosomal_L16
ASEP0014528-RA	4432.XP_010253045.1	4.18e-285	792.0	COG0513@1|root,KOG0331@2759|Eukaryota,37JNI@33090|Viridiplantae,3GE8G@35493|Streptophyta	35493|Streptophyta	A	Belongs to the DEAD box helicase family	-	-	3.6.4.13	ko:K12823	ko03040,ko05202,ko05205,map03040,map05202,map05205	-	-	-	ko00000,ko00001,ko01000,ko03009,ko03041	-	-	-	DEAD,Helicase_C
ASEP0014530-RA	29760.VIT_09s0002g05290.t01	3.36e-50	171.0	COG3491@1|root,KOG0143@2759|Eukaryota,37IDH@33090|Viridiplantae,3GCJN@35493|Streptophyta	35493|Streptophyta	Q	Belongs to the iron ascorbate-dependent oxidoreductase family	-	GO:0001101,GO:0003674,GO:0003824,GO:0006082,GO:0006629,GO:0006720,GO:0006721,GO:0007154,GO:0007165,GO:0008150,GO:0008152,GO:0008299,GO:0008610,GO:0009058,GO:0009314,GO:0009416,GO:0009628,GO:0009685,GO:0009686,GO:0009719,GO:0009725,GO:0009739,GO:0009740,GO:0009755,GO:0009987,GO:0010033,GO:0010476,GO:0010817,GO:0016053,GO:0016101,GO:0016102,GO:0016114,GO:0016491,GO:0016705,GO:0016706,GO:0016707,GO:…	-	-	-	-	-	-	-	-	-	-	2OG-FeII_Oxy,DIOX_N
ASEP0014544-RA	29760.VIT_06s0004g07730.t01	7.09e-291	827.0	28JSH@1|root,2QS6A@2759|Eukaryota,37SJG@33090|Viridiplantae,3G9B0@35493|Streptophyta	35493|Streptophyta	S	Protein TIC110, chloroplastic-like	-	GO:0005575,GO:0005622,GO:0005623,GO:0005737,GO:0006605,GO:0006810,GO:0006886,GO:0006996,GO:0008104,GO:0008150,GO:0009507,GO:0009526,GO:0009528,GO:0009536,GO:0009657,GO:0009658,GO:0009706,GO:0009941,GO:0009987,GO:0015031,GO:0015833,GO:0016020,GO:0016043,GO:0017038,GO:0019866,GO:0031090,GO:0031897,GO:0031967,GO:0031969,GO:0031975,GO:0032991,GO:0033036,GO:0033365,GO:0034613,GO:0042170,GO:0042886,GO:…	-	-	-	-	-	-	-	-	-	-	Tic110
ASEP0014545-RA	29760.VIT_06s0004g07710.t01	5.76e-198	568.0	COG0101@1|root,KOG2553@2759|Eukaryota,37QHX@33090|Viridiplantae,3GEFR@35493|Streptophyta	35493|Streptophyta	J	tRNA pseudouridine synthase	-	GO:0001522,GO:0003674,GO:0003824,GO:0006139,GO:0006396,GO:0006399,GO:0006400,GO:0006725,GO:0006807,GO:0008033,GO:0008150,GO:0008152,GO:0009451,GO:0009982,GO:0009987,GO:0010467,GO:0016070,GO:0016853,GO:0016866,GO:0031119,GO:0034470,GO:0034641,GO:0034660,GO:0043170,GO:0043412,GO:0044237,GO:0044238,GO:0046483,GO:0071704,GO:0090304,GO:1901360	5.4.99.12	ko:K06173	-	-	-	-	ko00000,ko01000,ko03016	-	-	-	PseudoU_synth_1
ASEP0014547-RA	85681.XP_006431974.1	1.11e-36	135.0	2AW3S@1|root,2RZXW@2759|Eukaryota,37UZ4@33090|Viridiplantae,3GIQK@35493|Streptophyta	35493|Streptophyta	S	LURP-one-related	-	GO:0005575,GO:0005623,GO:0005886,GO:0016020,GO:0044464,GO:0071944	-	-	-	-	-	-	-	-	-	-	LOR
ASEP0014548-RA	4098.XP_009606502.1	0.0	931.0	COG0475@1|root,KOG1650@2759|Eukaryota,37SDD@33090|Viridiplantae,3GEFH@35493|Streptophyta,44QIV@71274|asterids	35493|Streptophyta	P	Sodium/hydrogen exchanger family	-	GO:0005575,GO:0005623,GO:0006810,GO:0006811,GO:0006812,GO:0006885,GO:0008150,GO:0012505,GO:0015672,GO:0042592,GO:0044464,GO:0048878,GO:0050801,GO:0051179,GO:0051234,GO:0055067,GO:0055080,GO:0065007,GO:0065008,GO:0098771	-	-	-	-	-	-	-	-	-	-	Na_H_Exchanger
ASEP0014549-RA	29730.Gorai.012G079700.1	1.82e-101	309.0	COG3240@1|root,2QSNM@2759|Eukaryota,37S5N@33090|Viridiplantae,3G9TQ@35493|Streptophyta	35493|Streptophyta	I	Belongs to the 'GDSL' lipolytic enzyme family	-	-	-	-	-	-	-	-	-	-	-	-	Lipase_GDSL
ASEP0014552-RA	29760.VIT_06s0004g07420.t01	6.44e-198	597.0	COG2132@1|root,KOG2053@1|root,KOG1263@2759|Eukaryota,KOG2053@2759|Eukaryota,37MJ9@33090|Viridiplantae,3GA7P@35493|Streptophyta	35493|Streptophyta	Z	Phagocyte signaling-impaired protein	-	GO:0000323,GO:0002376,GO:0005575,GO:0005622,GO:0005623,GO:0005737,GO:0005764,GO:0005773,GO:0005829,GO:0005911,GO:0006464,GO:0006473,GO:0006474,GO:0006807,GO:0006810,GO:0006897,GO:0006909,GO:0006911,GO:0006955,GO:0008150,GO:0008152,GO:0009506,GO:0009987,GO:0010324,GO:0010467,GO:0016043,GO:0016192,GO:0017196,GO:0018193,GO:0018206,GO:0019538,GO:0030054,GO:0031248,GO:0031365,GO:0031414,GO:0031416,GO:…	-	ko:K17973	-	-	-	-	ko00000,ko03029	-	-	-	NatB_MDM20
ASEP0014553-RA	4155.Migut.N00760.1.p	2.15e-21	100.0	COG2132@1|root,KOG1263@2759|Eukaryota,37I5E@33090|Viridiplantae,3G8X8@35493|Streptophyta,44GQF@71274|asterids	35493|Streptophyta	Q	Lignin degradation and detoxification of lignin-derived products	-	GO:0003674,GO:0003824,GO:0008150,GO:0008152,GO:0016491,GO:0016722,GO:0055114	1.10.3.2	ko:K05909	-	-	-	-	ko00000,ko01000	-	-	-	Cu-oxidase,Cu-oxidase_2,Cu-oxidase_3
ASEP0014543-RA	3983.cassava4.1_020042m	1e-31	113.0	2D94D@1|root,2S5CW@2759|Eukaryota,37W0U@33090|Viridiplantae,3GK9P@35493|Streptophyta,4JQU0@91835|fabids	35493|Streptophyta	-	-	DPL1	-	-	-	-	-	-	-	-	-	-	-	-
ASEP0014550-RA	57918.XP_004294760.1	8.91e-263	742.0	KOG2344@1|root,KOG2344@2759|Eukaryota,37I3J@33090|Viridiplantae,3GD6Y@35493|Streptophyta,4JMWT@91835|fabids	35493|Streptophyta	U	Exocyst subunit exo70 family protein	-	GO:0000145,GO:0001101,GO:0002237,GO:0002238,GO:0002831,GO:0002833,GO:0003674,GO:0005488,GO:0005515,GO:0005575,GO:0005576,GO:0005615,GO:0005622,GO:0005623,GO:0005634,GO:0005737,GO:0005829,GO:0005886,GO:0005938,GO:0006810,GO:0006887,GO:0006950,GO:0006952,GO:0008150,GO:0009414,GO:0009415,GO:0009605,GO:0009607,GO:0009617,GO:0009620,GO:0009628,GO:0009787,GO:0009789,GO:0009966,GO:0009967,GO:0009987,GO:…	-	ko:K07195	ko04910,map04910	-	-	-	ko00000,ko00001,ko03036,ko04131	-	-	-	Exo70
ASEP0014551-RA	3649.evm.model.supercontig_2.354	4.49e-141	423.0	COG5391@1|root,KOG2273@2759|Eukaryota,37NRV@33090|Viridiplantae,3GD19@35493|Streptophyta,3HNSZ@3699|Brassicales	35493|Streptophyta	U	sorting nexin	-	GO:0000139,GO:0003674,GO:0005488,GO:0005515,GO:0005543,GO:0005575,GO:0005622,GO:0005623,GO:0005737,GO:0005768,GO:0005770,GO:0005771,GO:0005794,GO:0005802,GO:0005829,GO:0006807,GO:0006810,GO:0006897,GO:0006996,GO:0007034,GO:0007275,GO:0008150,GO:0008152,GO:0008289,GO:0009791,GO:0009987,GO:0010008,GO:0010467,GO:0012505,GO:0016020,GO:0016043,GO:0016050,GO:0016192,GO:0019538,GO:0019898,GO:0030904,GO:…	-	ko:K17917	ko04144,map04144	-	-	-	ko00000,ko00001,ko04131	-	-	-	PX,Vps5
ASEP0014554-RA	3827.XP_004490660.1	3.13e-170	484.0	KOG0760@1|root,KOG0760@2759|Eukaryota,37J9K@33090|Viridiplantae,3G816@35493|Streptophyta,4JKP1@91835|fabids	35493|Streptophyta	C	Belongs to the mitochondrial carrier (TC 2.A.29) family	-	GO:0000041,GO:0003674,GO:0005215,GO:0005381,GO:0005575,GO:0005622,GO:0005623,GO:0005737,GO:0005739,GO:0005740,GO:0005743,GO:0006139,GO:0006396,GO:0006725,GO:0006807,GO:0006810,GO:0006811,GO:0006812,GO:0006826,GO:0006839,GO:0008150,GO:0008152,GO:0008324,GO:0008380,GO:0009987,GO:0010467,GO:0015075,GO:0015093,GO:0015318,GO:0015684,GO:0016020,GO:0016021,GO:0016070,GO:0019866,GO:0022857,GO:0022890,GO:…	-	ko:K15113	-	-	-	-	ko00000,ko02000,ko03029	2.A.29.5	-	-	Mito_carr
ASEP0014564-RA	29760.VIT_06s0004g06940.t01	2.33e-169	481.0	KOG1558@1|root,KOG1558@2759|Eukaryota,37SJU@33090|Viridiplantae,3GEU4@35493|Streptophyta	35493|Streptophyta	P	zinc transporter 6	ZIP6	GO:0000041,GO:0003674,GO:0005215,GO:0005385,GO:0005575,GO:0005623,GO:0005886,GO:0006810,GO:0006811,GO:0006812,GO:0006829,GO:0008150,GO:0008324,GO:0009605,GO:0009607,GO:0009624,GO:0015075,GO:0015318,GO:0016020,GO:0022857,GO:0022890,GO:0030001,GO:0034220,GO:0043207,GO:0044464,GO:0046873,GO:0046915,GO:0050896,GO:0051179,GO:0051234,GO:0051704,GO:0051707,GO:0055085,GO:0070838,GO:0071577,GO:0071944,GO:…	-	ko:K14709	-	-	-	-	ko00000,ko02000	2.A.5.1,2.A.5.3,2.A.5.6	-	-	Zip
ASEP0014565-RA	3641.EOY34541	7.93e-27	107.0	KOG0800@1|root,KOG0800@2759|Eukaryota,37VC7@33090|Viridiplantae,3GJCJ@35493|Streptophyta	35493|Streptophyta	O	RING-H2 finger protein	-	GO:0003674,GO:0003824,GO:0004842,GO:0006464,GO:0006508,GO:0006511,GO:0006807,GO:0008150,GO:0008152,GO:0009056,GO:0009057,GO:0009987,GO:0010498,GO:0016567,GO:0016740,GO:0019538,GO:0019787,GO:0019941,GO:0030163,GO:0032446,GO:0036211,GO:0043161,GO:0043170,GO:0043412,GO:0043632,GO:0044237,GO:0044238,GO:0044248,GO:0044257,GO:0044260,GO:0044265,GO:0044267,GO:0051603,GO:0061630,GO:0061659,GO:0070647,GO:…	-	-	-	-	-	-	-	-	-	-	zf-RING_2
ASEP0014573-RA	102107.XP_008221163.1	7e-80	238.0	KOG1705@1|root,KOG1705@2759|Eukaryota,37UJZ@33090|Viridiplantae,3GITN@35493|Streptophyta,4JPKW@91835|fabids	35493|Streptophyta	S	PHD finger-like domain-containing protein	-	-	-	ko:K12834	ko03040,map03040	M00352	-	-	ko00000,ko00001,ko00002,ko03041	-	-	-	PHF5
ASEP0014574-RA	3983.cassava4.1_019710m	1.88e-82	243.0	KOG1705@1|root,KOG1705@2759|Eukaryota,37UJZ@33090|Viridiplantae,3GITN@35493|Streptophyta,4JPKW@91835|fabids	35493|Streptophyta	S	PHD finger-like domain-containing protein	-	-	-	ko:K12834	ko03040,map03040	M00352	-	-	ko00000,ko00001,ko00002,ko03041	-	-	-	PHF5
ASEP0014575-RA	3988.XP_002525657.1	1.48e-225	632.0	COG3239@1|root,2QTIC@2759|Eukaryota,37SCD@33090|Viridiplantae,3GEBN@35493|Streptophyta,4JRTW@91835|fabids	35493|Streptophyta	I	Omega-3 fatty acid desaturase, endoplasmic	FAD3	GO:0003674,GO:0003824,GO:0005575,GO:0005622,GO:0005623,GO:0005737,GO:0005783,GO:0005789,GO:0006082,GO:0006629,GO:0006631,GO:0006633,GO:0006636,GO:0008150,GO:0008152,GO:0008610,GO:0009058,GO:0009628,GO:0009987,GO:0012505,GO:0016020,GO:0016053,GO:0016491,GO:0016705,GO:0019752,GO:0031984,GO:0032787,GO:0033559,GO:0042175,GO:0042389,GO:0043226,GO:0043227,GO:0043229,GO:0043231,GO:0043436,GO:0044237,GO:…	1.14.19.25,1.14.19.35,1.14.19.36	ko:K10257	-	-	-	-	ko00000,ko01000,ko01004	-	-	-	DUF3474,FA_desaturase
ASEP0014566-RA	29760.VIT_06s0004g06930.t01	4.81e-67	214.0	KOG0800@1|root,KOG0800@2759|Eukaryota,37TX0@33090|Viridiplantae,3GH2E@35493|Streptophyta	35493|Streptophyta	O	RING-H2 finger protein	-	GO:0003674,GO:0003824,GO:0004842,GO:0005488,GO:0005515,GO:0005575,GO:0005622,GO:0005623,GO:0005737,GO:0005768,GO:0005769,GO:0005798,GO:0005886,GO:0006464,GO:0006508,GO:0006511,GO:0006807,GO:0006950,GO:0006952,GO:0006970,GO:0008150,GO:0008152,GO:0009056,GO:0009057,GO:0009628,GO:0009889,GO:0009987,GO:0010033,GO:0010200,GO:0010243,GO:0010498,GO:0012505,GO:0016020,GO:0016567,GO:0016740,GO:0019222,GO:…	-	-	-	-	-	-	-	-	-	-	zf-RING_2
ASEP0014567-RA	29760.VIT_06s0004g06920.t01	0.0	1164.0	COG0406@1|root,KOG0234@2759|Eukaryota,37ME5@33090|Viridiplantae,3GGS5@35493|Streptophyta	35493|Streptophyta	G	6-phosphofructo-2-kinase fructose-2	-	GO:0005575,GO:0005622,GO:0005623,GO:0005737,GO:0005829,GO:0005886,GO:0005975,GO:0005996,GO:0006000,GO:0006002,GO:0006003,GO:0006793,GO:0006796,GO:0008150,GO:0008152,GO:0009987,GO:0016020,GO:0019318,GO:0019637,GO:0043609,GO:0044237,GO:0044238,GO:0044281,GO:0044424,GO:0044444,GO:0044464,GO:0050789,GO:0065007,GO:0071704,GO:0071944,GO:1901135	2.7.1.105,3.1.3.46	ko:K01103	ko00051,ko04066,ko04152,map00051,map04066,map04152	-	R02731	RC00152	ko00000,ko00001,ko01000	-	-	-	6PF2K,CBM_20,His_Phos_1
ASEP0014568-RA	3694.POPTR_0001s28570.1	3.37e-129	386.0	2CMDD@1|root,2QQ13@2759|Eukaryota,37IDN@33090|Viridiplantae,3GBB7@35493|Streptophyta,4JDVE@91835|fabids	35493|Streptophyta	S	Protein CHUP1, chloroplastic-like	-	-	-	-	-	-	-	-	-	-	-	-	-
ASEP0014569-RA	3641.EOY07136	0.0	1024.0	COG3961@1|root,KOG1184@2759|Eukaryota,37IDM@33090|Viridiplantae,3G7QC@35493|Streptophyta	35493|Streptophyta	EH	Belongs to the TPP enzyme family	PDC3	GO:0001666,GO:0003674,GO:0003824,GO:0005575,GO:0005622,GO:0005623,GO:0005737,GO:0005829,GO:0006950,GO:0008150,GO:0009628,GO:0016020,GO:0016829,GO:0016830,GO:0016831,GO:0034059,GO:0036293,GO:0044424,GO:0044444,GO:0044464,GO:0050896,GO:0070482	4.1.1.1	ko:K01568	ko00010,ko01100,ko01110,ko01130,map00010,map01100,map01110,map01130	-	R00014,R00755	RC00027,RC00375,RC02744	ko00000,ko00001,ko01000	-	-	-	TPP_enzyme_C,TPP_enzyme_M,TPP_enzyme_N
ASEP0014570-RA	3656.XP_008457356.1	1.92e-100	297.0	COG5171@1|root,KOG0864@2759|Eukaryota,37S4Z@33090|Viridiplantae,3G8DW@35493|Streptophyta,4JKXY@91835|fabids	35493|Streptophyta	U	Ran-binding protein 1 homolog	-	GO:0000060,GO:0000082,GO:0000226,GO:0000278,GO:0003674,GO:0005488,GO:0005515,GO:0005575,GO:0005622,GO:0005623,GO:0005634,GO:0005737,GO:0006403,GO:0006405,GO:0006508,GO:0006511,GO:0006606,GO:0006807,GO:0006810,GO:0006886,GO:0006913,GO:0006996,GO:0007010,GO:0007017,GO:0007049,GO:0007051,GO:0008104,GO:0008150,GO:0008152,GO:0008536,GO:0009056,GO:0009057,GO:0009987,GO:0015031,GO:0015833,GO:0015931,GO:…	-	ko:K15306	ko05166,ko05203,map05166,map05203	-	-	-	ko00000,ko00001	-	-	-	Ran_BP1
ASEP0014571-RA	3750.XP_008356312.1	6.25e-141	419.0	KOG0198@1|root,KOG0198@2759|Eukaryota,37M7U@33090|Viridiplantae,3GFGU@35493|Streptophyta,4JFBA@91835|fabids	35493|Streptophyta	T	Belongs to the protein kinase superfamily	-	GO:0000003,GO:0000165,GO:0000186,GO:0000746,GO:0000747,GO:0000749,GO:0000750,GO:0000935,GO:0001932,GO:0001934,GO:0003674,GO:0003824,GO:0004672,GO:0004674,GO:0004709,GO:0005575,GO:0005622,GO:0005623,GO:0005737,GO:0005886,GO:0006464,GO:0006468,GO:0006793,GO:0006796,GO:0006807,GO:0006950,GO:0007154,GO:0007165,GO:0007186,GO:0008150,GO:0008152,GO:0009893,GO:0009966,GO:0009967,GO:0009987,GO:0010033,GO:…	-	-	-	-	-	-	-	-	-	-	Pkinase
ASEP0014572-RA	3702.ATMG00560.1	1.67e-92	286.0	COG0090@1|root,KOG0438@2759|Eukaryota,37TIQ@33090|Viridiplantae,3GHDG@35493|Streptophyta	35493|Streptophyta	J	Ribosomal protein L2	-	GO:0000313,GO:0000315,GO:0003674,GO:0003676,GO:0003723,GO:0003729,GO:0005488,GO:0005575,GO:0005622,GO:0005623,GO:0005737,GO:0005739,GO:0005759,GO:0005761,GO:0005762,GO:0005840,GO:0006412,GO:0006518,GO:0006807,GO:0008150,GO:0008152,GO:0009058,GO:0009059,GO:0009987,GO:0010467,GO:0015934,GO:0019538,GO:0031974,GO:0032543,GO:0032991,GO:0034641,GO:0034645,GO:0043043,GO:0043170,GO:0043226,GO:0043227,GO:…	-	-	-	-	-	-	-	-	-	-	Ribosomal_L2
ASEP0014556-RA	4155.Migut.G00331.1.p	1.26e-74	228.0	COG5596@1|root,KOG3225@2759|Eukaryota,37NXU@33090|Viridiplantae,3GIH7@35493|Streptophyta,44B9P@71274|asterids	35493|Streptophyta	U	Mitochondrial import inner membrane translocase subunit	-	GO:0000003,GO:0003006,GO:0007275,GO:0008104,GO:0008150,GO:0009790,GO:0009791,GO:0009793,GO:0010154,GO:0022414,GO:0032501,GO:0032502,GO:0033036,GO:0033365,GO:0034613,GO:0048316,GO:0048608,GO:0048731,GO:0048856,GO:0051179,GO:0051641,GO:0061458,GO:0070727	-	ko:K17790	-	-	-	-	ko00000,ko02000,ko03029	3.A.8.1	-	-	Tim17
ASEP0014557-RA	29760.VIT_06s0004g07130.t01	9.25e-196	547.0	COG0451@1|root,KOG1502@2759|Eukaryota,37PD3@33090|Viridiplantae,3G9HI@35493|Streptophyta	35493|Streptophyta	V	Cinnamoyl-CoA reductase	-	-	-	-	-	-	-	-	-	-	-	-	Epimerase
ASEP0014558-RA	85681.XP_006425132.1	6.81e-62	201.0	KOG3160@1|root,KOG3160@2759|Eukaryota,37KZ7@33090|Viridiplantae,3GA7J@35493|Streptophyta	35493|Streptophyta	O	lysosomal thiol	-	-	-	ko:K08059	ko04612,map04612	-	-	-	ko00000,ko00001	-	-	-	GILT
ASEP0014559-RA	29760.VIT_06s0004g07060.t01	0.0	1787.0	COG0476@1|root,KOG2012@2759|Eukaryota,37Q5I@33090|Viridiplantae,3GC9V@35493|Streptophyta	35493|Streptophyta	O	Belongs to the ubiquitin-activating E1 family	UBA1	GO:0003674,GO:0003824,GO:0004842,GO:0005575,GO:0005622,GO:0005623,GO:0005634,GO:0005737,GO:0005829,GO:0005886,GO:0005911,GO:0006464,GO:0006807,GO:0006950,GO:0006974,GO:0008150,GO:0008152,GO:0009506,GO:0009605,GO:0009607,GO:0009987,GO:0010035,GO:0010038,GO:0016020,GO:0016567,GO:0016740,GO:0019538,GO:0019787,GO:0030054,GO:0032446,GO:0033554,GO:0036211,GO:0042221,GO:0043170,GO:0043207,GO:0043226,GO:…	6.2.1.45	ko:K03178	ko04120,ko05012,map04120,map05012	-	-	-	ko00000,ko00001,ko01000,ko04121,ko04147	-	-	-	E1_4HB,E1_FCCH,E1_UFD,ThiF,UBA_e1_thiolCys
ASEP0014560-RA	981085.XP_010089528.1	1.74e-201	590.0	COG0515@1|root,2QQVC@2759|Eukaryota,37K4S@33090|Viridiplantae,3GCTY@35493|Streptophyta,4JFFK@91835|fabids	35493|Streptophyta	T	receptor-like serine threonine-protein kinase	-	-	2.7.11.1	ko:K04733	ko04010,ko04064,ko04620,ko04621,ko04624,ko04722,ko05133,ko05140,ko05142,ko05145,ko05152,ko05162,ko05164,map04010,map04064,map04620,map04621,map04624,map04722,map05133,map05140,map05142,map05145,map05152,map05162,map05164	M00686	-	-	ko00000,ko00001,ko00002,ko01000,ko01001	-	-	-	LRRNT_2,LRR_8,Pkinase_Tyr
ASEP0014562-RA	85681.XP_006425111.1	5.69e-74	227.0	KOG2612@1|root,KOG2612@2759|Eukaryota,37MU1@33090|Viridiplantae,3GFQA@35493|Streptophyta	35493|Streptophyta	K	SAGA-associated factor 11	-	-	-	ko:K11363	-	-	-	-	ko00000,ko03021,ko03036	-	-	-	Sgf11
ASEP0014555-RA	29760.VIT_06s0004g07210.t01	1.17e-27	102.0	COG5641@1|root,KOG1601@2759|Eukaryota,37UC2@33090|Viridiplantae,3GIA4@35493|Streptophyta	35493|Streptophyta	K	Zinc finger protein CONSTANS-like	-	GO:0005575,GO:0005622,GO:0005623,GO:0005634,GO:0006355,GO:0006605,GO:0006810,GO:0006886,GO:0008104,GO:0008150,GO:0009889,GO:0010468,GO:0010556,GO:0015031,GO:0015833,GO:0019219,GO:0019222,GO:0031323,GO:0031326,GO:0033036,GO:0033365,GO:0034613,GO:0042886,GO:0043226,GO:0043227,GO:0043229,GO:0043231,GO:0044424,GO:0044464,GO:0045036,GO:0045184,GO:0046907,GO:0050789,GO:0050794,GO:0051171,GO:0051179,GO:…	-	-	-	-	-	-	-	-	-	-	CCT
ASEP0014561-RA	29760.VIT_06s0004g07010.t01	8.23e-235	664.0	28JKY@1|root,2QS05@2759|Eukaryota,37QJN@33090|Viridiplantae,3G7ZX@35493|Streptophyta	35493|Streptophyta	S	Pentatricopeptide repeat-containing protein At2g30100	-	GO:0003674,GO:0003676,GO:0003723,GO:0003824,GO:0004518,GO:0004519,GO:0005488,GO:0005575,GO:0005622,GO:0005623,GO:0006139,GO:0006725,GO:0006807,GO:0008150,GO:0008152,GO:0009451,GO:0009987,GO:0016070,GO:0016787,GO:0016788,GO:0034641,GO:0043170,GO:0043226,GO:0043227,GO:0043229,GO:0043231,GO:0043412,GO:0044237,GO:0044238,GO:0044424,GO:0044464,GO:0046483,GO:0071704,GO:0090304,GO:0090305,GO:0097159,GO:…	-	-	-	-	-	-	-	-	-	-	PPR
ASEP0014589-RA	4098.XP_009607907.1	2.38e-183	568.0	COG4886@1|root,2QPYS@2759|Eukaryota,37Q18@33090|Viridiplantae,3GA2W@35493|Streptophyta,44R14@71274|asterids	35493|Streptophyta	T	Leucine Rich Repeat	EFR	GO:0002218,GO:0002253,GO:0002376,GO:0002682,GO:0002684,GO:0002764,GO:0003674,GO:0003824,GO:0004672,GO:0004888,GO:0005575,GO:0005623,GO:0005886,GO:0006464,GO:0006468,GO:0006793,GO:0006796,GO:0006807,GO:0006950,GO:0006952,GO:0006955,GO:0007154,GO:0007165,GO:0008150,GO:0008152,GO:0008219,GO:0009595,GO:0009605,GO:0009607,GO:0009617,GO:0009626,GO:0009987,GO:0010204,GO:0010359,GO:0012501,GO:0012505,GO:…	2.7.11.1	ko:K04730,ko:K13428	ko04010,ko04064,ko04620,ko04624,ko04626,ko04722,ko05133,ko05140,ko05142,ko05145,ko05152,ko05162,ko05169,map04010,map04064,map04620,map04624,map04626,map04722,map05133,map05140,map05142,map05145,map05152,map05162,map05169	M00686	-	-	ko00000,ko00001,ko00002,ko01000,ko01001	-	-	-	LRRNT_2,LRR_1,LRR_8,Pkinase,Pkinase_Tyr
ASEP0014590-RA	4081.Solyc06g076910.1.1	2.36e-170	535.0	COG4886@1|root,2QPYS@2759|Eukaryota,37Q18@33090|Viridiplantae,3GA2W@35493|Streptophyta,44R14@71274|asterids	35493|Streptophyta	T	Leucine Rich Repeat	EFR	GO:0002218,GO:0002253,GO:0002376,GO:0002682,GO:0002684,GO:0002764,GO:0003674,GO:0003824,GO:0004672,GO:0004888,GO:0005575,GO:0005623,GO:0005886,GO:0006464,GO:0006468,GO:0006793,GO:0006796,GO:0006807,GO:0006950,GO:0006952,GO:0006955,GO:0007154,GO:0007165,GO:0008150,GO:0008152,GO:0008219,GO:0009595,GO:0009605,GO:0009607,GO:0009617,GO:0009626,GO:0009987,GO:0010204,GO:0010359,GO:0012501,GO:0012505,GO:…	2.7.11.1	ko:K04730,ko:K13428	ko04010,ko04064,ko04620,ko04624,ko04626,ko04722,ko05133,ko05140,ko05142,ko05145,ko05152,ko05162,ko05169,map04010,map04064,map04620,map04624,map04626,map04722,map05133,map05140,map05142,map05145,map05152,map05162,map05169	M00686	-	-	ko00000,ko00001,ko00002,ko01000,ko01001	-	-	-	LRRNT_2,LRR_1,LRR_8,Pkinase,Pkinase_Tyr
ASEP0014592-RA	4098.XP_009592353.1	1.13e-123	381.0	28PAW@1|root,2QQB3@2759|Eukaryota,37SRY@33090|Viridiplantae,3GCA4@35493|Streptophyta,44BAM@71274|asterids	35493|Streptophyta	S	Tetratricopeptide repeat (TPR)-like superfamily protein	-	-	-	-	-	-	-	-	-	-	-	-	TPR_17,TPR_19
ASEP0014595-RA	3656.XP_008464053.1	5.19e-108	325.0	COG0088@1|root,KOG1624@2759|Eukaryota,37KFZ@33090|Viridiplantae,3GG3G@35493|Streptophyta,4JN67@91835|fabids	35493|Streptophyta	J	50S ribosomal protein L4	-	GO:0000311,GO:0000313,GO:0000315,GO:0003674,GO:0003676,GO:0003723,GO:0003727,GO:0003735,GO:0005198,GO:0005488,GO:0005575,GO:0005622,GO:0005623,GO:0005634,GO:0005737,GO:0005829,GO:0005840,GO:0006412,GO:0006518,GO:0006807,GO:0008150,GO:0008152,GO:0008187,GO:0008266,GO:0009058,GO:0009059,GO:0009507,GO:0009532,GO:0009534,GO:0009535,GO:0009536,GO:0009547,GO:0009570,GO:0009579,GO:0009987,GO:0010467,GO:…	-	ko:K02926	ko03010,map03010	M00178	-	-	br01610,ko00000,ko00001,ko00002,ko03011	-	-	-	Ribosomal_L4
ASEP0014597-RA	57918.XP_004294237.1	0.0	926.0	COG1472@1|root,2QQ55@2759|Eukaryota,37ND7@33090|Viridiplantae,3G8MZ@35493|Streptophyta,4JGDS@91835|fabids	35493|Streptophyta	G	Belongs to the glycosyl hydrolase 3 family	-	GO:0000272,GO:0000323,GO:0003674,GO:0003824,GO:0004553,GO:0005575,GO:0005622,GO:0005623,GO:0005737,GO:0005764,GO:0005773,GO:0005886,GO:0005975,GO:0005976,GO:0008150,GO:0008152,GO:0008422,GO:0009056,GO:0009057,GO:0009251,GO:0015926,GO:0016020,GO:0016052,GO:0016787,GO:0016798,GO:0043170,GO:0043226,GO:0043227,GO:0043229,GO:0043231,GO:0044042,GO:0044238,GO:0044424,GO:0044444,GO:0044464,GO:0071704,GO:…	3.2.1.21	ko:K01188,ko:K05349	ko00460,ko00500,ko00940,ko01100,ko01110,map00460,map00500,map00940,map01100,map01110	-	R00026,R02558,R02887,R02985,R03527,R04949,R04998,R10035,R10039,R10040	RC00049,RC00059,RC00171,RC00262,RC00397,RC00451,RC00714,RC00746,RC01248	ko00000,ko00001,ko01000	-	GH1,GH3	-	Glyco_hydro_3,Glyco_hydro_3_C
ASEP0014598-RA	29760.VIT_06s0004g06110.t01	9.22e-242	682.0	COG1472@1|root,2QQ55@2759|Eukaryota,37ND7@33090|Viridiplantae,3G8MZ@35493|Streptophyta	35493|Streptophyta	G	Belongs to the glycosyl hydrolase 3 family	-	GO:0000272,GO:0000323,GO:0003674,GO:0003824,GO:0004553,GO:0005575,GO:0005622,GO:0005623,GO:0005737,GO:0005764,GO:0005773,GO:0005886,GO:0005975,GO:0005976,GO:0008150,GO:0008152,GO:0008422,GO:0009056,GO:0009057,GO:0009251,GO:0015926,GO:0016020,GO:0016052,GO:0016787,GO:0016798,GO:0043170,GO:0043226,GO:0043227,GO:0043229,GO:0043231,GO:0044042,GO:0044238,GO:0044424,GO:0044444,GO:0044464,GO:0071704,GO:…	3.2.1.21	ko:K01188,ko:K05349	ko00460,ko00500,ko00940,ko01100,ko01110,map00460,map00500,map00940,map01100,map01110	-	R00026,R02558,R02887,R02985,R03527,R04949,R04998,R10035,R10039,R10040	RC00049,RC00059,RC00171,RC00262,RC00397,RC00451,RC00714,RC00746,RC01248	ko00000,ko00001,ko01000	-	GH1,GH3	-	Glyco_hydro_3,Glyco_hydro_3_C
ASEP0014600-RA	3641.EOY33796	0.0	970.0	COG1472@1|root,2QQ55@2759|Eukaryota,37ND7@33090|Viridiplantae,3G8MZ@35493|Streptophyta	35493|Streptophyta	G	Belongs to the glycosyl hydrolase 3 family	-	GO:0000272,GO:0000323,GO:0003674,GO:0003824,GO:0004553,GO:0005575,GO:0005622,GO:0005623,GO:0005737,GO:0005764,GO:0005773,GO:0005886,GO:0005975,GO:0005976,GO:0008150,GO:0008152,GO:0008422,GO:0009056,GO:0009057,GO:0009251,GO:0015926,GO:0016020,GO:0016052,GO:0016787,GO:0016798,GO:0043170,GO:0043226,GO:0043227,GO:0043229,GO:0043231,GO:0044042,GO:0044238,GO:0044424,GO:0044444,GO:0044464,GO:0071704,GO:…	3.2.1.21	ko:K01188,ko:K05349	ko00460,ko00500,ko00940,ko01100,ko01110,map00460,map00500,map00940,map01100,map01110	-	R00026,R02558,R02887,R02985,R03527,R04949,R04998,R10035,R10039,R10040	RC00049,RC00059,RC00171,RC00262,RC00397,RC00451,RC00714,RC00746,RC01248	ko00000,ko00001,ko01000	-	GH1,GH3	-	Glyco_hydro_3,Glyco_hydro_3_C
ASEP0014591-RA	29760.VIT_06s0004g06300.t01	5.28e-163	476.0	COG1474@1|root,KOG2227@2759|Eukaryota,37JC8@33090|Viridiplantae,3GBN4@35493|Streptophyta	35493|Streptophyta	DL	Cell division control protein	CDC6	GO:0006139,GO:0006259,GO:0006260,GO:0006261,GO:0006725,GO:0006807,GO:0007049,GO:0008150,GO:0008152,GO:0009058,GO:0009059,GO:0009987,GO:0022402,GO:0034641,GO:0034645,GO:0042023,GO:0043170,GO:0044237,GO:0044238,GO:0044249,GO:0044260,GO:0044786,GO:0046483,GO:0071704,GO:0090304,GO:1901360,GO:1901576	-	ko:K02213	ko04110,ko04111,ko04113,map04110,map04111,map04113	-	-	-	ko00000,ko00001,ko03032	-	-	-	AAA_22,Cdc6_C
ASEP0014593-RA	85681.XP_006420685.1	0.0	1446.0	COG1112@1|root,KOG1801@2759|Eukaryota,37RMF@33090|Viridiplantae,3G7ST@35493|Streptophyta	35493|Streptophyta	A	superfamily. Protein	-	GO:0003674,GO:0003678,GO:0003724,GO:0003824,GO:0004003,GO:0004004,GO:0004386,GO:0005488,GO:0005515,GO:0005575,GO:0005622,GO:0005623,GO:0005634,GO:0005657,GO:0005694,GO:0005737,GO:0006139,GO:0006259,GO:0006260,GO:0006261,GO:0006281,GO:0006283,GO:0006289,GO:0006351,GO:0006353,GO:0006355,GO:0006357,GO:0006364,GO:0006366,GO:0006369,GO:0006378,GO:0006396,GO:0006397,GO:0006399,GO:0006725,GO:0006807,GO:…	-	ko:K10706	-	-	-	-	ko00000,ko01000,ko03021	-	-	-	AAA_11,AAA_12,AAA_19,UvrD-helicase
ASEP0014594-RA	4006.Lus10018214	6.76e-78	238.0	KOG2934@1|root,KOG2934@2759|Eukaryota,37TRA@33090|Viridiplantae,3GF9T@35493|Streptophyta,4JNTP@91835|fabids	35493|Streptophyta	S	Josephin-like	-	GO:0003674,GO:0003824,GO:0004843,GO:0006464,GO:0006508,GO:0006807,GO:0008150,GO:0008152,GO:0008233,GO:0008234,GO:0009987,GO:0016579,GO:0016787,GO:0019538,GO:0019783,GO:0036211,GO:0036459,GO:0043170,GO:0043412,GO:0044237,GO:0044238,GO:0044260,GO:0044267,GO:0070011,GO:0070646,GO:0070647,GO:0071704,GO:0101005,GO:0140096,GO:1901564	3.4.19.12	ko:K15235	-	-	-	-	ko00000,ko01000,ko01002,ko04121	-	-	-	Josephin
ASEP0014599-RA	4098.XP_009601546.1	4.31e-89	283.0	2C5NK@1|root,2S2YF@2759|Eukaryota,37UCV@33090|Viridiplantae,3GHX0@35493|Streptophyta,44MIV@71274|asterids	35493|Streptophyta	S	F-box-like	-	-	-	-	-	-	-	-	-	-	-	-	F-box,F-box-like,FBA_1,FBA_3
ASEP0014603-RA	3760.EMJ06148	0.0	1924.0	COG4581@1|root,KOG0947@2759|Eukaryota,37QN2@33090|Viridiplantae,3G9CD@35493|Streptophyta,4JJ06@91835|fabids	35493|Streptophyta	A	Helicase	-	GO:0000184,GO:0000288,GO:0000291,GO:0000956,GO:0003674,GO:0003724,GO:0003824,GO:0004004,GO:0004386,GO:0005575,GO:0005622,GO:0005623,GO:0005737,GO:0005773,GO:0005829,GO:0006139,GO:0006401,GO:0006402,GO:0006725,GO:0006807,GO:0006810,GO:0006811,GO:0006812,GO:0006813,GO:0008026,GO:0008150,GO:0008152,GO:0008186,GO:0009056,GO:0009057,GO:0009892,GO:0009987,GO:0010035,GO:0010038,GO:0010468,GO:0010605,GO:…	-	ko:K12599	ko03018,map03018	M00392	-	-	ko00000,ko00001,ko00002,ko01000,ko03019	-	-	-	DEAD,DSHCT,Helicase_C,rRNA_proc-arch
ASEP0014605-RA	3659.XP_004171881.1	5.58e-83	297.0	KOG0297@1|root,KOG0297@2759|Eukaryota,37RSY@33090|Viridiplantae,3G8U2@35493|Streptophyta,4JMAZ@91835|fabids	35493|Streptophyta	O	Ring finger	-	GO:0000228,GO:0000793,GO:0000794,GO:0001701,GO:0001756,GO:0001932,GO:0002020,GO:0002791,GO:0002793,GO:0003002,GO:0003007,GO:0003008,GO:0003012,GO:0003013,GO:0003015,GO:0003300,GO:0003674,GO:0003779,GO:0003824,GO:0004672,GO:0004674,GO:0004713,GO:0005198,GO:0005200,GO:0005488,GO:0005509,GO:0005515,GO:0005516,GO:0005575,GO:0005622,GO:0005623,GO:0005634,GO:0005694,GO:0005737,GO:0005856,GO:0005859,GO:…	-	-	-	-	-	-	-	-	-	-	-
ASEP0014606-RA	4081.Solyc03g025730.2.1	8.73e-314	855.0	COG5023@1|root,KOG1375@2759|Eukaryota,37IAA@33090|Viridiplantae,3GEU0@35493|Streptophyta,44GSS@71274|asterids	35493|Streptophyta	Z	Tubulin is the major constituent of microtubules. It binds two moles of GTP, one at an exchangeable site on the beta chain and one at a non-exchangeable site on the alpha chain	-	-	-	ko:K07375	ko04145,ko04540,ko05130,map04145,map04540,map05130	-	-	-	ko00000,ko00001,ko03036,ko04147,ko04812	-	-	-	Tubulin,Tubulin_C
ASEP0014607-RA	225117.XP_009374322.1	1.28e-57	183.0	2CF64@1|root,2S1C1@2759|Eukaryota,37VU1@33090|Viridiplantae,3GJPF@35493|Streptophyta,4JQBE@91835|fabids	35493|Streptophyta	S	Mitochondrial 28S ribosomal protein S34	-	-	-	ko:K17412	-	-	-	-	br01610,ko00000,ko03011	-	-	-	MRP-S34
ASEP0014609-RA	4113.PGSC0003DMT400053691	9.69e-33	117.0	KOG3480@1|root,KOG3480@2759|Eukaryota,37W37@33090|Viridiplantae,3GKC0@35493|Streptophyta,44U0H@71274|asterids	35493|Streptophyta	U	Mitochondrial import inner membrane translocase subunit	-	GO:0003674,GO:0005215,GO:0005575,GO:0005622,GO:0005623,GO:0005737,GO:0005739,GO:0005740,GO:0005743,GO:0006605,GO:0006626,GO:0006810,GO:0006839,GO:0006886,GO:0006996,GO:0007005,GO:0007006,GO:0007007,GO:0008104,GO:0008150,GO:0008565,GO:0009987,GO:0015031,GO:0015833,GO:0016020,GO:0016043,GO:0017038,GO:0019866,GO:0031090,GO:0031966,GO:0031967,GO:0031975,GO:0033036,GO:0033365,GO:0034613,GO:0042886,GO:…	-	ko:K17778	-	-	-	-	ko00000,ko02000,ko03029	3.A.8.1	-	-	zf-Tim10_DDP
ASEP0014601-RA	3694.POPTR_0009s04730.1	1.2e-88	274.0	KOG0724@1|root,KOG0724@2759|Eukaryota,37HXQ@33090|Viridiplantae,3GBWK@35493|Streptophyta,4JFV4@91835|fabids	35493|Streptophyta	K	transcription factor	-	-	-	-	-	-	-	-	-	-	-	-	Myb_DNA-binding
ASEP0014602-RA	2711.XP_006488476.1	9.04e-40	157.0	29I3G@1|root,2RRAB@2759|Eukaryota,37SU8@33090|Viridiplantae,3GH9G@35493|Streptophyta	35493|Streptophyta	S	UPF0503 protein At3g09070, chloroplastic-like	-	-	-	-	-	-	-	-	-	-	-	-	DUF740
ASEP0014604-RA	981085.XP_010104700.1	5.6e-298	818.0	COG0148@1|root,KOG2670@2759|Eukaryota,37JMA@33090|Viridiplantae,3GAVY@35493|Streptophyta,4JNK5@91835|fabids	35493|Streptophyta	G	Cytosolic enolase	-	GO:0005575,GO:0005622,GO:0005623,GO:0005634,GO:0005737,GO:0005829,GO:0043226,GO:0043227,GO:0043229,GO:0043231,GO:0044424,GO:0044444,GO:0044464	4.2.1.11	ko:K01689	ko00010,ko00680,ko01100,ko01110,ko01120,ko01130,ko01200,ko01230,ko03018,ko04066,map00010,map00680,map01100,map01110,map01120,map01130,map01200,map01230,map03018,map04066	M00001,M00002,M00003,M00346,M00394	R00658	RC00349	ko00000,ko00001,ko00002,ko01000,ko03019,ko04147	-	-	-	Enolase_C,Enolase_N
ASEP0014608-RA	4432.XP_010262702.1	6.25e-45	148.0	COG1761@1|root,KOG3438@2759|Eukaryota,37VCU@33090|Viridiplantae,3GJPB@35493|Streptophyta	35493|Streptophyta	K	DNA-directed RNA polymerases I and III subunit	-	-	-	ko:K03020	ko00230,ko00240,ko01100,ko03020,ko04623,ko05169,map00230,map00240,map01100,map03020,map04623,map05169	M00181,M00182	R00435,R00441,R00442,R00443	RC02795	br01611,ko00000,ko00001,ko00002,ko03021	-	-	-	RNA_pol_L_2
ASEP0014611-RA	225117.XP_009341422.1	2.04e-275	753.0	COG5277@1|root,KOG0676@2759|Eukaryota,37I8J@33090|Viridiplantae,3G790@35493|Streptophyta,4JKTT@91835|fabids	35493|Streptophyta	Z	Belongs to the actin family	-	-	-	ko:K10355	-	-	-	-	ko00000,ko04812	-	-	-	Actin
ASEP0014612-RA	4096.XP_009773919.1	1.49e-114	340.0	KOG2056@1|root,KOG2056@2759|Eukaryota,37RB8@33090|Viridiplantae,3G96M@35493|Streptophyta,44G5R@71274|asterids	35493|Streptophyta	F	ENTH domain	-	-	-	ko:K12471	ko04144,map04144	-	-	-	ko00000,ko00001,ko04131	-	-	-	ENTH
ASEP0014613-RA	218851.Aquca_027_00351.1	3.32e-36	154.0	2CMNA@1|root,2QQYR@2759|Eukaryota,37JCG@33090|Viridiplantae,3GFEX@35493|Streptophyta	35493|Streptophyta	S	Protein of unknown function (DUF3741)	-	-	-	-	-	-	-	-	-	-	-	-	DUF3741,DUF4378
ASEP0014615-RA	4155.Migut.J01517.1.p	9.45e-225	637.0	COG0536@1|root,KOG1489@2759|Eukaryota,37N5G@33090|Viridiplantae,3G859@35493|Streptophyta,44I7R@71274|asterids	35493|Streptophyta	S	GTP1/OBG	-	-	-	ko:K03979	-	-	-	-	ko00000,ko01000,ko03009	-	-	-	GTP1_OBG,MMR_HSR1
ASEP0014616-RA	2711.XP_006488335.1	4.45e-91	278.0	COG0515@1|root,KOG1187@2759|Eukaryota,37J3B@33090|Viridiplantae,3GDZ7@35493|Streptophyta	35493|Streptophyta	T	Belongs to the protein kinase superfamily	-	GO:0003674,GO:0003824,GO:0004672,GO:0004674,GO:0004675,GO:0004888,GO:0006464,GO:0006468,GO:0006793,GO:0006796,GO:0006807,GO:0007154,GO:0007165,GO:0007166,GO:0007167,GO:0007178,GO:0008150,GO:0008152,GO:0009987,GO:0010119,GO:0016301,GO:0016310,GO:0016740,GO:0016772,GO:0016773,GO:0019199,GO:0019538,GO:0023052,GO:0036211,GO:0038023,GO:0043170,GO:0043412,GO:0044237,GO:0044238,GO:0044260,GO:0044267,GO:…	-	-	-	-	-	-	-	-	-	-	Pkinase,Pkinase_Tyr
ASEP0014614-RA	4098.XP_009607989.1	3.32e-100	316.0	COG0666@1|root,KOG4177@2759|Eukaryota,37I9Z@33090|Viridiplantae,3GA4K@35493|Streptophyta,44ISW@71274|asterids	35493|Streptophyta	M	ankyrin repeat-containing protein	-	GO:0001508,GO:0002027,GO:0003008,GO:0003012,GO:0003013,GO:0003015,GO:0003205,GO:0003230,GO:0003279,GO:0003283,GO:0003674,GO:0005488,GO:0005515,GO:0005575,GO:0005622,GO:0005623,GO:0005737,GO:0005829,GO:0005886,GO:0005911,GO:0006810,GO:0006811,GO:0006812,GO:0006816,GO:0006873,GO:0006874,GO:0006875,GO:0006888,GO:0006928,GO:0006936,GO:0006937,GO:0006941,GO:0006942,GO:0007009,GO:0007154,GO:0007165,GO:…	-	ko:K21440	-	-	-	-	ko00000,ko04131	-	-	-	Ank_2,Ank_4
ASEP0014617-RA	29760.VIT_06s0004g04820.t01	6.65e-209	589.0	COG0515@1|root,KOG1187@2759|Eukaryota,37M3T@33090|Viridiplantae,3GA1J@35493|Streptophyta	35493|Streptophyta	T	receptor-like protein kinase	-	-	2.7.11.1	ko:K04733	ko04010,ko04064,ko04620,ko04621,ko04624,ko04722,ko05133,ko05140,ko05142,ko05145,ko05152,ko05162,ko05164,map04010,map04064,map04620,map04621,map04624,map04722,map05133,map05140,map05142,map05145,map05152,map05162,map05164	M00686	-	-	ko00000,ko00001,ko00002,ko01000,ko01001	-	-	-	Pkinase,Pkinase_Tyr
ASEP0014618-RA	3694.POPTR_0009s03690.1	1.16e-56	179.0	2BDFH@1|root,2S0DG@2759|Eukaryota,37UX9@33090|Viridiplantae,3GIV5@35493|Streptophyta,4JPFA@91835|fabids	35493|Streptophyta	S	Flowering-promoting factor 1-like	-	-	-	-	-	-	-	-	-	-	-	-	-
ASEP0014619-RA	29730.Gorai.003G131000.1	2.86e-172	482.0	28JEF@1|root,2QR06@2759|Eukaryota,37JKQ@33090|Viridiplantae,3GATN@35493|Streptophyta	35493|Streptophyta	S	atexp4,atexpa4,athexp alpha 1.6,expa4	EXPA6	GO:0005575,GO:0005618,GO:0005622,GO:0005623,GO:0005737,GO:0005829,GO:0005911,GO:0006949,GO:0008150,GO:0009505,GO:0009506,GO:0009653,GO:0009987,GO:0016020,GO:0030054,GO:0030312,GO:0032502,GO:0044424,GO:0044444,GO:0044464,GO:0048646,GO:0048856,GO:0055044,GO:0071944	-	-	-	-	-	-	-	-	-	-	DPBB_1,Pollen_allerg_1
ASEP0014621-RA	3694.POPTR_0001s24800.1	2.09e-136	400.0	COG0705@1|root,KOG2289@2759|Eukaryota,37S6H@33090|Viridiplantae,3G799@35493|Streptophyta,4JGGB@91835|fabids	35493|Streptophyta	T	Inactive rhomboid protein	-	GO:0000139,GO:0002791,GO:0002792,GO:0005575,GO:0005622,GO:0005623,GO:0005737,GO:0005783,GO:0005789,GO:0005794,GO:0006928,GO:0008150,GO:0008283,GO:0009894,GO:0009966,GO:0009987,GO:0010646,GO:0012505,GO:0016020,GO:0016477,GO:0019222,GO:0023051,GO:0030162,GO:0031090,GO:0031323,GO:0031329,GO:0031984,GO:0032268,GO:0032879,GO:0032880,GO:0040011,GO:0042058,GO:0042175,GO:0042176,GO:0043226,GO:0043227,GO:…	-	-	-	-	-	-	-	-	-	-	Rhomboid
ASEP0014622-RA	29760.VIT_06s0004g04940.t01	4.23e-227	654.0	2CMAF@1|root,2QPSZ@2759|Eukaryota,37MPA@33090|Viridiplantae,3G74I@35493|Streptophyta	35493|Streptophyta	K	Telomere repeat-binding protein	-	GO:0000160,GO:0000228,GO:0000723,GO:0000781,GO:0000782,GO:0000783,GO:0000784,GO:0001101,GO:0003674,GO:0003676,GO:0003677,GO:0003690,GO:0003691,GO:0005488,GO:0005575,GO:0005622,GO:0005623,GO:0005634,GO:0005635,GO:0005694,GO:0005737,GO:0005886,GO:0006139,GO:0006259,GO:0006725,GO:0006807,GO:0006950,GO:0006970,GO:0006996,GO:0007154,GO:0007165,GO:0008150,GO:0008152,GO:0008301,GO:0009628,GO:0009651,GO:…	-	-	-	-	-	-	-	-	-	-	-
ASEP0014623-RA	4098.XP_009606498.1	2.8e-210	629.0	28K9J@1|root,2QSQ6@2759|Eukaryota,37J2K@33090|Viridiplantae,3G71V@35493|Streptophyta,44F97@71274|asterids	35493|Streptophyta	K	Belongs to the GRAS family	-	GO:0003674,GO:0003676,GO:0003677,GO:0003700,GO:0005488,GO:0005575,GO:0005622,GO:0005623,GO:0005634,GO:0005737,GO:0005829,GO:0006355,GO:0008150,GO:0009410,GO:0009889,GO:0009891,GO:0009893,GO:0010468,GO:0010556,GO:0010557,GO:0010604,GO:0010628,GO:0019219,GO:0019222,GO:0031323,GO:0031325,GO:0031326,GO:0031328,GO:0042221,GO:0043226,GO:0043227,GO:0043229,GO:0043231,GO:0043565,GO:0044424,GO:0044444,GO:…	-	-	-	-	-	-	-	-	-	-	GRAS
ASEP0014624-RA	4006.Lus10016519	1.3e-22	98.6	28NDV@1|root,2QUZA@2759|Eukaryota,37IFH@33090|Viridiplantae,3GEAM@35493|Streptophyta,4JDDA@91835|fabids	35493|Streptophyta	K	Belongs to the GRAS family	-	-	-	-	-	-	-	-	-	-	-	-	GRAS
ASEP0014625-RA	3988.XP_002533749.1	5.35e-159	483.0	28NDV@1|root,2QUZA@2759|Eukaryota,37IFH@33090|Viridiplantae,3GEAM@35493|Streptophyta,4JDDA@91835|fabids	35493|Streptophyta	K	Belongs to the GRAS family	-	-	-	-	-	-	-	-	-	-	-	-	GRAS
ASEP0014626-RA	3760.EMJ03211	3.16e-210	595.0	COG0626@1|root,KOG0053@2759|Eukaryota,37HJ8@33090|Viridiplantae,3GEKB@35493|Streptophyta,4JGA4@91835|fabids	35493|Streptophyta	E	Cystathionine beta-lyase	CBL	GO:0000096,GO:0000097,GO:0003674,GO:0003824,GO:0003962,GO:0004121,GO:0004123,GO:0005488,GO:0005575,GO:0005622,GO:0005623,GO:0005737,GO:0006082,GO:0006520,GO:0006534,GO:0006555,GO:0006790,GO:0006807,GO:0008144,GO:0008150,GO:0008152,GO:0008652,GO:0009058,GO:0009066,GO:0009067,GO:0009069,GO:0009070,GO:0009086,GO:0009092,GO:0009507,GO:0009532,GO:0009536,GO:0009570,GO:0009987,GO:0016053,GO:0016740,GO:…	4.4.1.8	ko:K01760	ko00270,ko00450,ko01100,ko01110,ko01230,map00270,map00450,map01100,map01110,map01230	M00017	R00782,R01286,R02408,R04941	RC00056,RC00069,RC00382,RC00488,RC00710,RC01245,RC02303	ko00000,ko00001,ko00002,ko01000	-	-	-	Cys_Met_Meta_PP
ASEP0014629-RA	3988.XP_002533749.1	2.76e-161	489.0	28NDV@1|root,2QUZA@2759|Eukaryota,37IFH@33090|Viridiplantae,3GEAM@35493|Streptophyta,4JDDA@91835|fabids	35493|Streptophyta	K	Belongs to the GRAS family	-	-	-	-	-	-	-	-	-	-	-	-	GRAS
ASEP0014630-RA	3659.XP_004163226.1	1.25e-47	159.0	2APG8@1|root,2RZGQ@2759|Eukaryota,37V29@33090|Viridiplantae,3GIYJ@35493|Streptophyta,4JPW1@91835|fabids	35493|Streptophyta	-	-	-	-	-	ko:K12593	ko03018,map03018	-	-	-	ko00000,ko00001,ko03019	-	-	-	MPP6
ASEP0014631-RA	3988.XP_002533749.1	4.17e-157	478.0	28NDV@1|root,2QUZA@2759|Eukaryota,37IFH@33090|Viridiplantae,3GEAM@35493|Streptophyta,4JDDA@91835|fabids	35493|Streptophyta	K	Belongs to the GRAS family	-	-	-	-	-	-	-	-	-	-	-	-	GRAS
ASEP0014632-RA	3659.XP_004163226.1	1.3e-44	151.0	2APG8@1|root,2RZGQ@2759|Eukaryota,37V29@33090|Viridiplantae,3GIYJ@35493|Streptophyta,4JPW1@91835|fabids	35493|Streptophyta	-	-	-	-	-	ko:K12593	ko03018,map03018	-	-	-	ko00000,ko00001,ko03019	-	-	-	MPP6
ASEP0014576-RA	71139.XP_010032132.1	1.14e-94	286.0	KOG3162@1|root,KOG3162@2759|Eukaryota,37T75@33090|Viridiplantae,3G778@35493|Streptophyta	35493|Streptophyta	J	Belongs to the bacterial ribosomal protein bS18 family	-	-	-	-	-	-	-	-	-	-	-	-	Ribosomal_S18
ASEP0014581-RA	981085.XP_010104628.1	1.66e-125	359.0	COG0652@1|root,KOG0865@2759|Eukaryota,37MAX@33090|Viridiplantae,3GAUA@35493|Streptophyta,4JSBS@91835|fabids	35493|Streptophyta	O	PPIases accelerate the folding of proteins. It catalyzes the cis-trans isomerization of proline imidic peptide bonds in oligopeptides	-	GO:0000413,GO:0003674,GO:0003755,GO:0003824,GO:0005488,GO:0005575,GO:0005622,GO:0005623,GO:0005737,GO:0005768,GO:0005770,GO:0005771,GO:0005783,GO:0005794,GO:0005795,GO:0005829,GO:0005911,GO:0006464,GO:0006807,GO:0007275,GO:0008144,GO:0008150,GO:0008152,GO:0009506,GO:0009507,GO:0009536,GO:0009987,GO:0012505,GO:0016018,GO:0016020,GO:0016853,GO:0016859,GO:0018193,GO:0018208,GO:0019538,GO:0022622,GO:…	5.2.1.8	ko:K01802	-	-	-	-	ko00000,ko01000	-	-	-	Pro_isomerase
ASEP0014582-RA	4096.XP_009770741.1	9.36e-93	285.0	2CHKY@1|root,2QV09@2759|Eukaryota,37PVI@33090|Viridiplantae,3GGBI@35493|Streptophyta,44FY5@71274|asterids	35493|Streptophyta	S	Late embryogenesis abundant protein	-	-	-	-	-	-	-	-	-	-	-	-	LEA_2
ASEP0014585-RA	4432.XP_010253862.1	5.56e-130	374.0	KOG1039@1|root,KOG1039@2759|Eukaryota,37Q1Q@33090|Viridiplantae,3GCZI@35493|Streptophyta	35493|Streptophyta	O	RING U-box superfamily protein	-	GO:0001101,GO:0003674,GO:0003824,GO:0004842,GO:0005575,GO:0005622,GO:0005623,GO:0005737,GO:0005829,GO:0006464,GO:0006508,GO:0006511,GO:0006807,GO:0006950,GO:0006970,GO:0008150,GO:0008152,GO:0009056,GO:0009057,GO:0009628,GO:0009651,GO:0009719,GO:0009725,GO:0009737,GO:0009787,GO:0009789,GO:0009966,GO:0009967,GO:0009987,GO:0010033,GO:0010646,GO:0010647,GO:0016567,GO:0016740,GO:0019538,GO:0019787,GO:…	-	-	-	-	-	-	-	-	-	-	zf-C3HC4_3
ASEP0014577-RA	3641.EOY33712	2.42e-258	726.0	KOG0169@1|root,KOG0169@2759|Eukaryota,37JZJ@33090|Viridiplantae,3GFY8@35493|Streptophyta	35493|Streptophyta	I	Phosphoinositide phospholipase C	-	GO:0000003,GO:0001101,GO:0003006,GO:0003674,GO:0003824,GO:0004620,GO:0004629,GO:0005575,GO:0005623,GO:0005886,GO:0006950,GO:0006952,GO:0006970,GO:0007049,GO:0007154,GO:0007165,GO:0007275,GO:0008081,GO:0008150,GO:0009266,GO:0009409,GO:0009414,GO:0009415,GO:0009553,GO:0009555,GO:0009556,GO:0009605,GO:0009607,GO:0009617,GO:0009628,GO:0009651,GO:0009719,GO:0009725,GO:0009737,GO:0009738,GO:0009755,GO:…	3.1.4.11	ko:K05857	ko00562,ko01100,ko04020,ko04070,ko04919,ko04933,map00562,map01100,map04020,map04070,map04919,map04933	M00130	R03332,R03435,R10952	RC00017,RC00425	ko00000,ko00001,ko00002,ko01000,ko04131	-	-	-	C2,EF-hand_like,PI-PLC-X,PI-PLC-Y
ASEP0014578-RA	3641.EOY33716	0.0	917.0	KOG0169@1|root,KOG0169@2759|Eukaryota,37JZJ@33090|Viridiplantae,3G7IB@35493|Streptophyta	35493|Streptophyta	I	Phosphoinositide phospholipase C	-	-	3.1.4.11	ko:K05857	ko00562,ko01100,ko04020,ko04070,ko04919,ko04933,map00562,map01100,map04020,map04070,map04919,map04933	M00130	R03332,R03435,R10952	RC00017,RC00425	ko00000,ko00001,ko00002,ko01000,ko04131	-	-	-	C2,EF-hand_like,PI-PLC-X,PI-PLC-Y
ASEP0014579-RA	981085.XP_010104626.1	4.14e-205	569.0	COG0214@1|root,KOG1606@2759|Eukaryota,37KWB@33090|Viridiplantae,3G7GA@35493|Streptophyta,4JJ42@91835|fabids	35493|Streptophyta	H	Belongs to the PdxS SNZ family	-	-	4.3.3.6	ko:K06215	ko00750,map00750	-	R07456	RC00010,RC01783,RC03043	ko00000,ko00001,ko01000	-	-	-	SOR_SNZ
ASEP0014580-RA	225117.XP_009347260.1	6.47e-231	650.0	KOG2458@1|root,KOG2458@2759|Eukaryota,37P4A@33090|Viridiplantae,3GF1A@35493|Streptophyta,4JH9D@91835|fabids	35493|Streptophyta	S	Putative lipopolysaccharide-modifying enzyme.	-	-	-	ko:K13667	ko00514,map00514	-	R09315	-	ko00000,ko00001,ko01000,ko01003	-	GT90	-	Glyco_transf_90
ASEP0014584-RA	102107.XP_008220754.1	0.0	2119.0	COG1131@1|root,KOG0065@2759|Eukaryota,37P62@33090|Viridiplantae,3G8YT@35493|Streptophyta,4JJDP@91835|fabids	35493|Streptophyta	Q	Belongs to the ABC transporter superfamily. ABCG family. PDR (TC 3.A.1.205) subfamily	-	GO:0003674,GO:0003824,GO:0005215,GO:0005575,GO:0005623,GO:0005886,GO:0005911,GO:0006810,GO:0006855,GO:0008150,GO:0009506,GO:0015399,GO:0015405,GO:0015893,GO:0016020,GO:0016021,GO:0016462,GO:0016787,GO:0016817,GO:0016818,GO:0016887,GO:0017111,GO:0022804,GO:0022857,GO:0030054,GO:0031224,GO:0042221,GO:0042493,GO:0042623,GO:0042626,GO:0043492,GO:0044425,GO:0044464,GO:0050896,GO:0051179,GO:0051234,GO:…	-	-	-	-	-	-	-	-	-	-	ABC2_membrane,ABC_tran,ABC_trans_N,PDR_assoc
ASEP0014586-RA	71139.XP_010033013.1	1.09e-297	816.0	COG0004@1|root,KOG0682@2759|Eukaryota,37HQP@33090|Viridiplantae,3GF1W@35493|Streptophyta	35493|Streptophyta	P	ammonium transporter 1 member	-	GO:0003674,GO:0005215,GO:0005575,GO:0005623,GO:0005886,GO:0005887,GO:0006810,GO:0006811,GO:0006812,GO:0008150,GO:0008324,GO:0008519,GO:0015075,GO:0015695,GO:0015696,GO:0016020,GO:0016021,GO:0022857,GO:0031224,GO:0031226,GO:0034220,GO:0044425,GO:0044459,GO:0044464,GO:0051179,GO:0051234,GO:0055085,GO:0071702,GO:0071705,GO:0071944,GO:0072488,GO:0098655	-	ko:K03320	-	-	-	-	ko00000,ko02000	1.A.11	-	-	Ammonium_transp
ASEP0014587-RA	4096.XP_009769939.1	5.37e-304	838.0	COG3511@1|root,2QPJ0@2759|Eukaryota,37HUZ@33090|Viridiplantae,3GH2N@35493|Streptophyta,44G6U@71274|asterids	35493|Streptophyta	M	Non-specific phospholipase C1	-	GO:0003674,GO:0003824,GO:0003993,GO:0004620,GO:0004629,GO:0006629,GO:0006644,GO:0006793,GO:0006796,GO:0008081,GO:0008150,GO:0008152,GO:0009056,GO:0009395,GO:0009405,GO:0009987,GO:0016042,GO:0016298,GO:0016311,GO:0016787,GO:0016788,GO:0016791,GO:0019637,GO:0034480,GO:0035821,GO:0042578,GO:0044003,GO:0044237,GO:0044238,GO:0044242,GO:0044248,GO:0044255,GO:0044403,GO:0044419,GO:0046434,GO:0051701,GO:…	3.1.4.3	ko:K01114	ko00562,ko00564,ko00565,ko01100,ko01110,ko02024,ko04919,map00562,map00564,map00565,map01100,map01110,map02024,map04919	-	R01312,R02027,R02052,R03332,R07381	RC00017,RC00425	ko00000,ko00001,ko01000,ko02042	-	-	-	Phosphoesterase
ASEP0014588-RA	29760.VIT_06s0004g06500.t01	0.0	1179.0	KOG0443@1|root,KOG0443@2759|Eukaryota,37S5D@33090|Viridiplantae,3GF6C@35493|Streptophyta	35493|Streptophyta	Z	actin filament capping	VLN1	GO:0003674,GO:0003779,GO:0005488,GO:0005515,GO:0005575,GO:0005622,GO:0005623,GO:0005856,GO:0006996,GO:0007010,GO:0007015,GO:0008064,GO:0008092,GO:0008150,GO:0009987,GO:0010639,GO:0015629,GO:0016043,GO:0030029,GO:0030036,GO:0030832,GO:0030833,GO:0030834,GO:0030835,GO:0030837,GO:0031333,GO:0032271,GO:0032272,GO:0032432,GO:0032535,GO:0032956,GO:0032970,GO:0033043,GO:0043226,GO:0043228,GO:0043229,GO:…	-	ko:K05761,ko:K05768,ko:K08017	ko04666,ko04810,ko05203,map04666,map04810,map05203	-	-	-	ko00000,ko00001,ko04147,ko04812	-	-	-	Gelsolin,VHP
ASEP0014662-RA	3641.EOY34117	5.9e-80	240.0	COG5262@1|root,KOG1756@2759|Eukaryota,37U41@33090|Viridiplantae,3GI2A@35493|Streptophyta	35493|Streptophyta	B	histone h2a	-	GO:0000228,GO:0000785,GO:0000790,GO:0003674,GO:0003676,GO:0003677,GO:0005488,GO:0005575,GO:0005622,GO:0005623,GO:0005634,GO:0005694,GO:0006325,GO:0006342,GO:0006355,GO:0006996,GO:0008150,GO:0009889,GO:0009890,GO:0009892,GO:0009987,GO:0010468,GO:0010556,GO:0010558,GO:0010605,GO:0010629,GO:0016043,GO:0016458,GO:0019219,GO:0019222,GO:0031323,GO:0031324,GO:0031326,GO:0031327,GO:0031974,GO:0031981,GO:…	-	ko:K11251	ko04217,ko05034,ko05322,map04217,map05034,map05322	-	-	-	ko00000,ko00001,ko03036,ko04147	-	-	-	Histone,Histone_H2A_C
ASEP0014667-RA	218851.Aquca_010_00696.1	1.14e-88	260.0	COG0096@1|root,KOG1754@2759|Eukaryota,37TR4@33090|Viridiplantae,3GHZ8@35493|Streptophyta	35493|Streptophyta	J	Belongs to the universal ribosomal protein uS8 family	-	GO:0003674,GO:0003735,GO:0005198,GO:0005575,GO:0005622,GO:0005623,GO:0005737,GO:0005829,GO:0005840,GO:0015935,GO:0022626,GO:0022627,GO:0032991,GO:0043226,GO:0043228,GO:0043229,GO:0043232,GO:0044391,GO:0044422,GO:0044424,GO:0044444,GO:0044445,GO:0044446,GO:0044464,GO:1990904	-	ko:K02957	ko03010,map03010	M00177	-	-	br01610,ko00000,ko00001,ko00002,ko03011	-	-	-	Ribosomal_S8
ASEP0014670-RA	4098.XP_009627872.1	1.26e-42	156.0	KOG4161@1|root,KOG4161@2759|Eukaryota,37W74@33090|Viridiplantae,3GJKN@35493|Streptophyta,44K8A@71274|asterids	35493|Streptophyta	BK	Methyl-CpG binding domain	MBD7	GO:0000166,GO:0003674,GO:0003676,GO:0003677,GO:0005488,GO:0005515,GO:0005575,GO:0005622,GO:0005623,GO:0005634,GO:0005694,GO:0008150,GO:0008327,GO:0009628,GO:0009893,GO:0010369,GO:0010604,GO:0019219,GO:0019222,GO:0019899,GO:0031323,GO:0031325,GO:0036094,GO:0043226,GO:0043227,GO:0043228,GO:0043229,GO:0043231,GO:0043232,GO:0043565,GO:0044422,GO:0044424,GO:0044427,GO:0044446,GO:0044464,GO:0045935,GO:…	-	-	-	-	-	-	-	-	-	-	MBD
ASEP0014673-RA	29760.VIT_06s0004g04140.t01	1.67e-84	260.0	COG5147@1|root,KOG0048@2759|Eukaryota,37S61@33090|Viridiplantae,3GD07@35493|Streptophyta	35493|Streptophyta	K	Transcription factor	-	GO:0000981,GO:0000988,GO:0000989,GO:0001067,GO:0001076,GO:0001101,GO:0001134,GO:0001135,GO:0003674,GO:0003676,GO:0003677,GO:0003700,GO:0005488,GO:0005575,GO:0005622,GO:0005623,GO:0005634,GO:0006355,GO:0006357,GO:0008150,GO:0009719,GO:0009723,GO:0009725,GO:0009739,GO:0009751,GO:0009753,GO:0009889,GO:0009987,GO:0010033,GO:0010035,GO:0010038,GO:0010200,GO:0010243,GO:0010468,GO:0010556,GO:0014070,GO:…	-	ko:K09422	-	-	-	-	ko00000,ko03000	-	-	-	Myb_DNA-binding
ASEP0014674-RA	29730.Gorai.013G141500.1	6.81e-221	627.0	COG2124@1|root,KOG0156@2759|Eukaryota,37QY3@33090|Viridiplantae,3GHDP@35493|Streptophyta	35493|Streptophyta	Q	Belongs to the cytochrome P450 family	-	-	1.14.14.1	ko:K07408,ko:K14985	ko00140,ko00380,ko00830,ko00980,ko00981,ko01100,ko04913,ko05204,map00140,map00380,map00830,map00980,map00981,map01100,map04913,map05204	-	R02354,R02355,R03089,R03408,R03629,R07000,R07001,R07021,R07022,R07079,R07080,R07081,R07085,R07087,R07098,R07099,R08143,R08390,R08392,R09418,R09423,R09442	RC00046,RC00661,RC00704,RC00723,RC00724,RC01444,RC01445,RC01693,RC01727,RC01732,RC01733,RC02531	ko00000,ko00001,ko00199,ko01000	-	-	-	p450
ASEP0014675-RA	4432.XP_010243747.1	1.01e-108	324.0	2CMCW@1|root,2QPZQ@2759|Eukaryota,37KI5@33090|Viridiplantae,3GFFN@35493|Streptophyta	35493|Streptophyta	S	Dirigent proteins impart stereoselectivity on the phenoxy radical-coupling reaction, yielding optically active lignans from two molecules of coniferyl alcohol in the biosynthesis of lignans, flavonolignans, and alkaloids and thus plays a central role in plant secondary metabolism	-	-	-	-	-	-	-	-	-	-	-	-	Dirigent
ASEP0014663-RA	4432.XP_010270732.1	0.0	1288.0	COG0438@1|root,KOG0853@2759|Eukaryota,37J9F@33090|Viridiplantae,3G79M@35493|Streptophyta	35493|Streptophyta	M	Sucrose-cleaving enzyme that provides UDP-glucose and fructose for various metabolic pathways	-	GO:0003674,GO:0003824,GO:0005575,GO:0005618,GO:0005623,GO:0008150,GO:0008194,GO:0016157,GO:0016740,GO:0016757,GO:0016758,GO:0030312,GO:0033036,GO:0033037,GO:0035251,GO:0044464,GO:0046527,GO:0051179,GO:0052545,GO:0071944,GO:0080165	2.4.1.13	ko:K00695	ko00500,ko01100,map00500,map01100	-	R00806	RC00005,RC00028,RC02748	ko00000,ko00001,ko01000,ko01003	-	GT4	-	Glycos_transf_1,Sucrose_synth
ASEP0014664-RA	225117.XP_009353717.1	4.72e-73	221.0	KOG1744@1|root,KOG1744@2759|Eukaryota,37TXA@33090|Viridiplantae,3GHYP@35493|Streptophyta	35493|Streptophyta	B	histone H2B	-	-	-	ko:K11252	ko05034,ko05203,ko05322,map05034,map05203,map05322	-	-	-	ko00000,ko00001,ko03036,ko04147	-	-	-	Histone
ASEP0014665-RA	225117.XP_009353717.1	4.72e-73	221.0	KOG1744@1|root,KOG1744@2759|Eukaryota,37TXA@33090|Viridiplantae,3GHYP@35493|Streptophyta	35493|Streptophyta	B	histone H2B	-	-	-	ko:K11252	ko05034,ko05203,ko05322,map05034,map05203,map05322	-	-	-	ko00000,ko00001,ko03036,ko04147	-	-	-	Histone
ASEP0014666-RA	4096.XP_009793874.1	4.94e-74	224.0	KOG1744@1|root,KOG1744@2759|Eukaryota,37TXA@33090|Viridiplantae,3GHYP@35493|Streptophyta	35493|Streptophyta	B	histone H2B	-	-	-	ko:K11252	ko05034,ko05203,ko05322,map05034,map05203,map05322	-	-	-	ko00000,ko00001,ko03036,ko04147	-	-	-	Histone
ASEP0014669-RA	4432.XP_010260064.1	3.54e-33	122.0	KOG1721@1|root,KOG1721@2759|Eukaryota,37UFH@33090|Viridiplantae,3GIUM@35493|Streptophyta	35493|Streptophyta	S	Zinc finger protein	-	GO:0003674,GO:0003700,GO:0005575,GO:0005622,GO:0005623,GO:0005634,GO:0006355,GO:0008150,GO:0009889,GO:0009987,GO:0010033,GO:0010035,GO:0010038,GO:0010045,GO:0010200,GO:0010243,GO:0010468,GO:0010556,GO:0019219,GO:0019222,GO:0031323,GO:0031326,GO:0042221,GO:0042493,GO:0043226,GO:0043227,GO:0043229,GO:0043231,GO:0044424,GO:0044464,GO:0050789,GO:0050793,GO:0050794,GO:0050896,GO:0051171,GO:0051239,GO:…	-	-	-	-	-	-	-	-	-	-	zf-C2H2_6
ASEP0014671-RA	29760.VIT_06s0004g04160.t01	2.35e-173	495.0	KOG4585@1|root,KOG4585@2759|Eukaryota,37IH6@33090|Viridiplantae,3G9BT@35493|Streptophyta	35493|Streptophyta	L	nuclease HARBI1	-	-	-	-	-	-	-	-	-	-	-	-	DDE_Tnp_4
ASEP0014672-RA	29760.VIT_06s0004g04150.t01	5.04e-133	394.0	28KVF@1|root,2QUB8@2759|Eukaryota,37NZ5@33090|Viridiplantae,3G72I@35493|Streptophyta	35493|Streptophyta	S	Protein UPSTREAM OF	-	-	-	-	-	-	-	-	-	-	-	-	DUF966
ASEP0014676-RA	3641.EOY34163	4.65e-59	195.0	KOG1603@1|root,KOG1603@2759|Eukaryota,37V1A@33090|Viridiplantae,3GHDR@35493|Streptophyta	35493|Streptophyta	P	heavy metal-associated domain containing protein, expressed	-	-	-	-	-	-	-	-	-	-	-	-	HMA
ASEP0014634-RA	4432.XP_010256881.1	1e-15	71.2	2BY5Y@1|root,2S9X0@2759|Eukaryota,37XAD@33090|Viridiplantae,3GMMJ@35493|Streptophyta	35493|Streptophyta	-	-	-	-	-	-	-	-	-	-	-	-	-	-	-
ASEP0014635-RA	29760.VIT_06s0004g05100.t01	1.62e-279	813.0	COG5099@1|root,KOG1488@2759|Eukaryota,37HNU@33090|Viridiplantae,3GAB4@35493|Streptophyta	35493|Streptophyta	J	pumilio homolog	-	GO:0003674,GO:0003676,GO:0003723,GO:0003729,GO:0003730,GO:0005488,GO:0005575,GO:0005622,GO:0005623,GO:0005737,GO:0005829,GO:0005886,GO:0016020,GO:0044424,GO:0044444,GO:0044464,GO:0071944,GO:0097159,GO:1901363	-	ko:K17943	-	-	-	-	ko00000	-	-	-	NABP,PUF
ASEP0014637-RA	4098.XP_009622489.1	7.85e-65	207.0	COG0484@1|root,KOG0714@2759|Eukaryota,37P3V@33090|Viridiplantae,3GG7B@35493|Streptophyta,44J9W@71274|asterids	35493|Streptophyta	O	DnaJ molecular chaperone homology domain	-	-	-	-	-	-	-	-	-	-	-	-	DnaJ
ASEP0014639-RA	29760.VIT_06s0004g05220.t01	2.46e-80	284.0	KOG2146@1|root,KOG2146@2759|Eukaryota,37PRG@33090|Viridiplantae,3GEWM@35493|Streptophyta	35493|Streptophyta	A	Serine arginine repetitive matrix protein	-	-	-	ko:K13171	ko03013,ko03015,map03013,map03015	M00430	-	-	ko00000,ko00001,ko00002,ko03019,ko03041	-	-	-	PWI
ASEP0014640-RA	29760.VIT_06s0004g05250.t01	5.5e-184	530.0	KOG2246@1|root,KOG2246@2759|Eukaryota,37R55@33090|Viridiplantae,3G86M@35493|Streptophyta	35493|Streptophyta	G	BEST Arabidopsis thaliana protein match is fringe-related protein (TAIR AT2G37730.1)	-	-	-	-	-	-	-	-	-	-	-	-	DUF604
ASEP0014641-RA	4098.XP_009599862.1	5.84e-165	475.0	COG0631@1|root,KOG0698@2759|Eukaryota,37M3H@33090|Viridiplantae,3GABN@35493|Streptophyta,44MTC@71274|asterids	35493|Streptophyta	T	Sigma factor PP2C-like phosphatases	-	GO:0000003,GO:0001101,GO:0003006,GO:0003674,GO:0003824,GO:0004721,GO:0004722,GO:0005575,GO:0005622,GO:0005623,GO:0005634,GO:0005737,GO:0005794,GO:0005801,GO:0005829,GO:0006464,GO:0006470,GO:0006793,GO:0006796,GO:0006807,GO:0006950,GO:0006996,GO:0007275,GO:0007568,GO:0008150,GO:0008152,GO:0009414,GO:0009415,GO:0009628,GO:0009657,GO:0009658,GO:0009719,GO:0009725,GO:0009737,GO:0009787,GO:0009788,GO:…	3.1.3.16	ko:K14497	ko04016,ko04075,ko04931,map04016,map04075,map04931	-	-	-	ko00000,ko00001,ko01000	-	-	-	PP2C
ASEP0014643-RA	29760.VIT_06s0004g05490.t01	5.14e-160	466.0	28KCW@1|root,2QSTT@2759|Eukaryota,37Q9F@33090|Viridiplantae,3GBDK@35493|Streptophyta	35493|Streptophyta	-	-	-	-	-	-	-	-	-	-	-	-	-	-	-
ASEP0014633-RA	3694.POPTR_0009s03900.1	1.07e-255	711.0	COG2124@1|root,KOG0157@2759|Eukaryota,37P67@33090|Viridiplantae,3G9AX@35493|Streptophyta,4JK4W@91835|fabids	35493|Streptophyta	Q	Belongs to the cytochrome P450 family	CYP707A2	GO:0000003,GO:0003006,GO:0003674,GO:0003824,GO:0004497,GO:0006066,GO:0006082,GO:0006629,GO:0006694,GO:0006714,GO:0006720,GO:0006721,GO:0007275,GO:0008150,GO:0008152,GO:0008202,GO:0008610,GO:0009058,GO:0009314,GO:0009416,GO:0009628,GO:0009639,GO:0009687,GO:0009791,GO:0009987,GO:0010114,GO:0010154,GO:0010162,GO:0010268,GO:0010295,GO:0010431,GO:0010817,GO:0016125,GO:0016128,GO:0016129,GO:0016131,GO:…	1.14.13.93	ko:K09843	ko00906,map00906	-	R07202	RC00257	ko00000,ko00001,ko00199,ko01000	-	-	-	p450
ASEP0014636-RA	4098.XP_009621939.1	3.46e-34	125.0	2C1KQ@1|root,2S1K9@2759|Eukaryota,37VKB@33090|Viridiplantae,3GJJX@35493|Streptophyta,44KRV@71274|asterids	35493|Streptophyta	-	-	-	-	-	-	-	-	-	-	-	-	-	-	-
ASEP0014638-RA	3649.evm.model.supercontig_81.98	6.89e-149	433.0	KOG2652@1|root,KOG2652@2759|Eukaryota,37TAG@33090|Viridiplantae,3GGW2@35493|Streptophyta,3HPZD@3699|Brassicales	35493|Streptophyta	K	Transcription initiation factor IIA large subunit-like	-	GO:0000428,GO:0000976,GO:0000977,GO:0000979,GO:0001012,GO:0001046,GO:0001047,GO:0001067,GO:0003674,GO:0003676,GO:0003677,GO:0003690,GO:0005488,GO:0005515,GO:0005575,GO:0005622,GO:0005623,GO:0005634,GO:0005654,GO:0005667,GO:0005672,GO:0006139,GO:0006351,GO:0006352,GO:0006366,GO:0006367,GO:0006725,GO:0006807,GO:0008134,GO:0008150,GO:0008152,GO:0009058,GO:0009059,GO:0009987,GO:0010467,GO:0016043,GO:…	-	ko:K03122	ko03022,ko05203,map03022,map05203	-	-	-	ko00000,ko00001,ko03021	-	-	-	TFIIA
ASEP0014642-RA	4155.Migut.D00873.1.p	4.99e-183	510.0	COG3000@1|root,KOG0873@2759|Eukaryota,37QDS@33090|Viridiplantae,3GCH0@35493|Streptophyta,44E8I@71274|asterids	35493|Streptophyta	I	Belongs to the sterol desaturase family	SMO2-2	GO:0000003,GO:0000254,GO:0003006,GO:0003674,GO:0003824,GO:0004497,GO:0005575,GO:0005622,GO:0005623,GO:0005737,GO:0005783,GO:0005789,GO:0006629,GO:0006694,GO:0007275,GO:0008150,GO:0008152,GO:0008202,GO:0008610,GO:0009058,GO:0009507,GO:0009526,GO:0009536,GO:0009790,GO:0009791,GO:0009793,GO:0009941,GO:0009987,GO:0010154,GO:0012505,GO:0016020,GO:0016125,GO:0016126,GO:0016491,GO:0016705,GO:0016709,GO:…	-	ko:K14424	ko00100,ko01100,ko01110,map00100,map01100,map01110	-	R07485,R07490	RC01867	ko00000,ko00001	-	-	-	FA_hydroxylase
ASEP0014644-RA	4096.XP_009771906.1	5.35e-217	599.0	COG0639@1|root,KOG0374@2759|Eukaryota,37IYN@33090|Viridiplantae,3G8UW@35493|Streptophyta,44HG7@71274|asterids	35493|Streptophyta	T	Serine threonine-protein phosphatase PP1 isozyme 2	-	GO:0000164,GO:0003674,GO:0003824,GO:0004721,GO:0004722,GO:0005575,GO:0005622,GO:0005623,GO:0005737,GO:0006464,GO:0006470,GO:0006793,GO:0006796,GO:0006807,GO:0008150,GO:0008152,GO:0008287,GO:0009987,GO:0016311,GO:0016787,GO:0016788,GO:0016791,GO:0019538,GO:0032991,GO:0036211,GO:0042578,GO:0043170,GO:0043412,GO:0044237,GO:0044238,GO:0044260,GO:0044267,GO:0044424,GO:0044444,GO:0044464,GO:0071704,GO:…	3.1.3.16	ko:K06269	ko03015,ko04022,ko04024,ko04113,ko04114,ko04218,ko04261,ko04270,ko04390,ko04510,ko04611,ko04720,ko04728,ko04750,ko04810,ko04910,ko04921,ko04931,ko05031,ko05034,ko05168,ko05205,map03015,map04022,map04024,map04113,map04114,map04218,map04261,map04270,map04390,map04510,map04611,map04720,map04728,map04750,map04810,map04910,map04921,map04931,map05031,map05034,map05168,map05205	-	-	-	ko00000,ko00001,ko01000,ko01009,ko03019,ko03021,ko03041	-	-	-	Metallophos,STPPase_N
ASEP0014646-RA	3983.cassava4.1_027442m	8.8e-131	388.0	KOG1192@1|root,KOG1192@2759|Eukaryota,37P6G@33090|Viridiplantae,3GH1F@35493|Streptophyta,4JT89@91835|fabids	35493|Streptophyta	CG	UDP-glycosyltransferase 76E2-like	-	GO:0003674,GO:0003824,GO:0005575,GO:0005622,GO:0005623,GO:0008194,GO:0016740,GO:0016757,GO:0016758,GO:0035251,GO:0043226,GO:0043227,GO:0043229,GO:0043231,GO:0044424,GO:0044464,GO:0046527,GO:0047254,GO:0080043,GO:0080044	1.14.14.1,2.4.1.202	ko:K07408,ko:K13227,ko:K13493	ko00140,ko00380,ko00402,ko00830,ko00908,ko00980,ko01100,ko01110,ko04913,ko05204,map00140,map00380,map00402,map00830,map00908,map00980,map01100,map01110,map04913,map05204	-	R02354,R02355,R03089,R03408,R03629,R04579,R07000,R07001,R07021,R07022,R07079,R07080,R07081,R07085,R07087,R07098,R07099,R07426,R08075,R08390,R08392,R09418,R09423,R09442	RC00005,RC00046,RC00049,RC00122,RC00661,RC00704,RC00723,RC00724,RC01444,RC01445,RC01727,RC01732,RC01733,RC02531	ko00000,ko00001,ko00199,ko01000,ko01003	-	GT1	-	UDPGT
ASEP0014647-RA	29730.Gorai.004G006500.1	9.84e-78	234.0	COG0071@1|root,KOG0710@2759|Eukaryota	2759|Eukaryota	O	response to heat	-	-	-	ko:K13993	ko04141,map04141	-	-	-	ko00000,ko00001,ko03110	-	-	-	HSP20
ASEP0014650-RA	29730.Gorai.004G006500.1	2.31e-76	231.0	COG0071@1|root,KOG0710@2759|Eukaryota	2759|Eukaryota	O	response to heat	-	-	-	ko:K13993	ko04141,map04141	-	-	-	ko00000,ko00001,ko03110	-	-	-	HSP20
ASEP0014651-RA	29730.Gorai.004G006500.1	1.7e-78	236.0	COG0071@1|root,KOG0710@2759|Eukaryota	2759|Eukaryota	O	response to heat	-	-	-	ko:K13993	ko04141,map04141	-	-	-	ko00000,ko00001,ko03110	-	-	-	HSP20
ASEP0014652-RA	29730.Gorai.004G006500.1	7.21e-78	234.0	COG0071@1|root,KOG0710@2759|Eukaryota	2759|Eukaryota	O	response to heat	-	-	-	ko:K13993	ko04141,map04141	-	-	-	ko00000,ko00001,ko03110	-	-	-	HSP20
ASEP0014654-RA	981085.XP_010106453.1	4.29e-248	707.0	KOG0167@1|root,KOG0167@2759|Eukaryota,37I20@33090|Viridiplantae,3GAWQ@35493|Streptophyta,4JMUZ@91835|fabids	35493|Streptophyta	L	RING-type E3 ubiquitin transferase	-	GO:0002682,GO:0002683,GO:0003674,GO:0003676,GO:0003723,GO:0003735,GO:0003824,GO:0004842,GO:0005102,GO:0005198,GO:0005488,GO:0005515,GO:0005575,GO:0005622,GO:0005623,GO:0005634,GO:0005737,GO:0005829,GO:0005840,GO:0006464,GO:0006807,GO:0006950,GO:0006952,GO:0008150,GO:0008152,GO:0009605,GO:0009607,GO:0009617,GO:0009987,GO:0010941,GO:0015934,GO:0016567,GO:0016740,GO:0019538,GO:0019787,GO:0019843,GO:…	2.7.11.1	ko:K04733,ko:K08332	ko04010,ko04064,ko04620,ko04621,ko04624,ko04722,ko05133,ko05140,ko05142,ko05145,ko05152,ko05162,ko05164,map04010,map04064,map04620,map04621,map04624,map04722,map05133,map05140,map05142,map05145,map05152,map05162,map05164	M00686	-	-	ko00000,ko00001,ko00002,ko01000,ko01001,ko03029,ko04131	-	-	-	Arm,U-box
ASEP0014656-RA	102107.XP_008223265.1	1.43e-169	494.0	KOG1471@1|root,KOG1471@2759|Eukaryota,37PBT@33090|Viridiplantae,3G7A6@35493|Streptophyta,4JE8D@91835|fabids	35493|Streptophyta	I	CRAL/TRIO domain	-	-	-	-	-	-	-	-	-	-	-	-	CRAL_TRIO
ASEP0014657-RA	102107.XP_008223213.1	3.95e-65	198.0	COG2036@1|root,KOG3467@2759|Eukaryota,37UE8@33090|Viridiplantae,3GIMJ@35493|Streptophyta,4JPPN@91835|fabids	35493|Streptophyta	B	Core component of nucleosome. Nucleosomes wrap and compact DNA into chromatin, limiting DNA accessibility to the cellular machineries which require DNA as a template. Histones thereby play a central role in transcription regulation, DNA repair, DNA replication and chromosomal stability. DNA accessibility is regulated via a complex set of post-translational modifications of histones, also called h…	-	GO:0000228,GO:0000785,GO:0000786,GO:0000788,GO:0000790,GO:0003674,GO:0003676,GO:0003677,GO:0005488,GO:0005515,GO:0005575,GO:0005622,GO:0005623,GO:0005634,GO:0005694,GO:0006323,GO:0006325,GO:0006333,GO:0006334,GO:0006996,GO:0008150,GO:0009987,GO:0016043,GO:0022607,GO:0031497,GO:0031974,GO:0031981,GO:0032991,GO:0032993,GO:0034622,GO:0034728,GO:0042393,GO:0043226,GO:0043227,GO:0043228,GO:0043229,GO:…	-	ko:K11254	ko05034,ko05203,ko05322,map05034,map05203,map05322	-	-	-	ko00000,ko00001,ko03036	-	-	-	CENP-T_C
ASEP0014645-RA	3694.POPTR_0016s00240.1	6.7e-132	376.0	COG1100@1|root,KOG0087@2759|Eukaryota,37J9I@33090|Viridiplantae,3G78Y@35493|Streptophyta,4JMPS@91835|fabids	35493|Streptophyta	U	Rab subfamily of small GTPases	-	GO:0005575,GO:0005622,GO:0005623,GO:0005737,GO:0005768,GO:0005829,GO:0005886,GO:0005911,GO:0008150,GO:0009504,GO:0009506,GO:0009987,GO:0012505,GO:0016020,GO:0030054,GO:0031410,GO:0031982,GO:0042546,GO:0043226,GO:0043227,GO:0043229,GO:0044085,GO:0044424,GO:0044444,GO:0044464,GO:0055044,GO:0071554,GO:0071840,GO:0071944,GO:0097708	-	ko:K07904,ko:K07905,ko:K07976	ko04144,ko04152,ko04961,ko04962,ko04972,map04144,map04152,map04961,map04962,map04972	-	-	-	ko00000,ko00001,ko04031,ko04131,ko04147	-	-	-	Ras
ASEP0014649-RA	15368.BRADI1G66640.1	3.26e-50	177.0	COG0666@1|root,KOG4177@2759|Eukaryota,37S48@33090|Viridiplantae,3GERG@35493|Streptophyta,3KWWG@4447|Liliopsida,3I5UD@38820|Poales	35493|Streptophyta	O	Ankyrin repeat	-	-	2.3.2.27	ko:K19044	-	-	-	-	ko00000,ko01000,ko04121	-	-	-	Ank,Ank_2,Ank_3,Ank_4,Ank_5
ASEP0014653-RA	4098.XP_009618898.1	7.35e-177	506.0	COG0666@1|root,KOG4177@2759|Eukaryota,37S48@33090|Viridiplantae,3GERG@35493|Streptophyta,44DMQ@71274|asterids	35493|Streptophyta	O	E3 ubiquitin-protein ligase XBAT31	-	GO:0003674,GO:0003824,GO:0004842,GO:0006464,GO:0006807,GO:0006950,GO:0006952,GO:0008150,GO:0008152,GO:0009605,GO:0009607,GO:0009617,GO:0009987,GO:0016567,GO:0016740,GO:0019538,GO:0019787,GO:0032446,GO:0036211,GO:0042742,GO:0043170,GO:0043207,GO:0043412,GO:0044237,GO:0044238,GO:0044260,GO:0044267,GO:0050896,GO:0051704,GO:0051707,GO:0051865,GO:0070647,GO:0071704,GO:0098542,GO:0140096,GO:1901564	2.3.2.27	ko:K19044	-	-	-	-	ko00000,ko01000,ko04121	-	-	-	Ank,Ank_2,Ank_3,Ank_4,Ank_5
ASEP0014655-RA	3983.cassava4.1_023410m	1.61e-61	199.0	28MZX@1|root,2RZ2B@2759|Eukaryota,37UJ5@33090|Viridiplantae,3GIY2@35493|Streptophyta,4JPN4@91835|fabids	35493|Streptophyta	K	WUSCHEL-related homeobox	WOX2	GO:0000003,GO:0000578,GO:0003006,GO:0003674,GO:0003700,GO:0006355,GO:0007275,GO:0007389,GO:0008150,GO:0008284,GO:0009628,GO:0009653,GO:0009790,GO:0009791,GO:0009793,GO:0009798,GO:0009880,GO:0009889,GO:0009942,GO:0009987,GO:0010154,GO:0010468,GO:0010556,GO:0010654,GO:0019219,GO:0019222,GO:0022414,GO:0030154,GO:0031323,GO:0031326,GO:0032501,GO:0032502,GO:0042127,GO:0045165,GO:0048316,GO:0048366,GO:…	-	-	-	-	-	-	-	-	-	-	Homeobox
ASEP0014658-RA	3988.XP_002531375.1	1.02e-72	229.0	KOG0533@1|root,KOG0533@2759|Eukaryota,37PB4@33090|Viridiplantae,3GGKC@35493|Streptophyta,4JNP7@91835|fabids	35493|Streptophyta	A	THO complex subunit	-	-	-	ko:K12881	ko03013,ko03015,ko03040,ko05168,map03013,map03015,map03040,map05168	M00406,M00430	-	-	ko00000,ko00001,ko00002,ko03019,ko03041	-	-	-	FoP_duplication,RRM_1
ASEP0014659-RA	3712.Bo3g017650.1	1.23e-70	215.0	KOG1744@1|root,KOG1744@2759|Eukaryota,37TXA@33090|Viridiplantae,3GINB@35493|Streptophyta	35493|Streptophyta	B	Histone H2B	-	-	-	ko:K11252	ko05034,ko05203,ko05322,map05034,map05203,map05322	-	-	-	ko00000,ko00001,ko03036,ko04147	-	-	-	Histone
ASEP0014661-RA	4432.XP_010253266.1	1.48e-85	253.0	KOG1735@1|root,KOG1735@2759|Eukaryota,37TT8@33090|Viridiplantae,3GHY6@35493|Streptophyta	35493|Streptophyta	Z	Belongs to the actin-binding proteins ADF family	-	-	-	ko:K05765	ko04360,ko04666,ko04810,ko05133,map04360,map04666,map04810,map05133	-	-	-	ko00000,ko00001,ko04131,ko04147,ko04812	-	-	-	Cofilin_ADF
ASEP0014677-RA	3649.evm.model.supercontig_1.318	1.11e-69	211.0	COG0255@1|root,KOG3436@2759|Eukaryota,37UFK@33090|Viridiplantae,3GIS2@35493|Streptophyta,3I026@3699|Brassicales	35493|Streptophyta	J	60s ribosomal protein	-	GO:0000463,GO:0000470,GO:0003674,GO:0003676,GO:0003723,GO:0003729,GO:0003735,GO:0005198,GO:0005488,GO:0005575,GO:0005622,GO:0005623,GO:0005737,GO:0005829,GO:0005840,GO:0006139,GO:0006364,GO:0006396,GO:0006412,GO:0006518,GO:0006725,GO:0006807,GO:0008150,GO:0008152,GO:0009058,GO:0009059,GO:0009987,GO:0010467,GO:0015934,GO:0016070,GO:0016072,GO:0019538,GO:0022613,GO:0022625,GO:0022626,GO:0032991,GO:…	-	ko:K02918	ko03010,map03010	M00177	-	-	br01610,ko00000,ko00001,ko00002,ko03011	-	-	-	Ribosomal_L29
ASEP0014678-RA	29760.VIT_06s0004g03990.t01	1.97e-146	420.0	28JDX@1|root,2QRSW@2759|Eukaryota,37P03@33090|Viridiplantae,3GEJ0@35493|Streptophyta	35493|Streptophyta	S	Nudix hydrolase	-	GO:0003674,GO:0003824,GO:0005575,GO:0005622,GO:0005623,GO:0005737,GO:0005829,GO:0008150,GO:0009987,GO:0016462,GO:0016787,GO:0016817,GO:0016818,GO:0042221,GO:0044424,GO:0044444,GO:0044464,GO:0050896,GO:0051716,GO:0052751,GO:0060359,GO:0070887,GO:0071242,GO:1901698,GO:1901699	-	-	-	-	-	-	-	-	-	-	-
ASEP0014679-RA	3641.EOY34170	2.71e-131	399.0	COG0666@1|root,KOG0504@2759|Eukaryota,37HUN@33090|Viridiplantae,3G7GD@35493|Streptophyta	35493|Streptophyta	S	ankyrin repeat-containing protein	-	-	-	-	-	-	-	-	-	-	-	-	Ank_2,Ank_3,Ank_4,Ank_5,PGG
ASEP0014680-RA	29760.VIT_06s0004g03970.t01	0.0	966.0	KOG2235@1|root,KOG2235@2759|Eukaryota,37P6N@33090|Viridiplantae,3GBTF@35493|Streptophyta	35493|Streptophyta	L	E3 UFM1-protein ligase 1 homolog	-	-	-	-	-	-	-	-	-	-	-	-	E3_UFM1_ligase
ASEP0014682-RA	29760.VIT_11s0016g04350.t01	1.41e-165	483.0	COG2520@1|root,KOG2078@2759|Eukaryota,37SDP@33090|Viridiplantae,3GAE6@35493|Streptophyta	35493|Streptophyta	A	Specifically methylates the N1 position of guanosine-37 in various cytoplasmic and mitochondrial tRNAs. Methylation is not dependent on the nature of the nucleoside 5' of the target nucleoside. This is the first step in the biosynthesis of wybutosine (yW), a modified base adjacent to the anticodon of tRNAs and required for accurate decoding	-	GO:0005575,GO:0005622,GO:0005623,GO:0005737,GO:0005829,GO:0044424,GO:0044444,GO:0044464	2.1.1.228	ko:K15429	-	-	R00597	RC00003,RC00334	ko00000,ko01000,ko03016	-	-	-	Met_10
ASEP0014683-RA	57918.XP_004294627.1	0.0	1162.0	COG0515@1|root,KOG1187@2759|Eukaryota,37M3Z@33090|Viridiplantae,3GBWT@35493|Streptophyta,4JHZI@91835|fabids	35493|Streptophyta	T	Belongs to the protein kinase superfamily	-	GO:0000902,GO:0003674,GO:0003824,GO:0004672,GO:0005575,GO:0005623,GO:0005886,GO:0005911,GO:0006464,GO:0006468,GO:0006793,GO:0006796,GO:0006807,GO:0008150,GO:0008152,GO:0009506,GO:0009653,GO:0009719,GO:0009725,GO:0009741,GO:0009826,GO:0009987,GO:0010033,GO:0014070,GO:0016020,GO:0016043,GO:0016049,GO:0016301,GO:0016310,GO:0016740,GO:0016772,GO:0016773,GO:0019538,GO:0030054,GO:0032502,GO:0032989,GO:…	-	-	-	-	-	-	-	-	-	-	Malectin_like,Pkinase_Tyr
ASEP0014686-RA	29760.VIT_06s0004g03810.t01	0.0	1471.0	COG5059@1|root,KOG0243@2759|Eukaryota,37NTB@33090|Viridiplantae,3GAER@35493|Streptophyta	35493|Streptophyta	Z	Belongs to the TRAFAC class myosin-kinesin ATPase superfamily. Kinesin family	-	GO:0000226,GO:0000278,GO:0000281,GO:0000902,GO:0000910,GO:0000911,GO:0003674,GO:0003774,GO:0003777,GO:0003824,GO:0005575,GO:0005622,GO:0005623,GO:0005819,GO:0005856,GO:0005871,GO:0005874,GO:0005875,GO:0005886,GO:0006928,GO:0006996,GO:0007010,GO:0007017,GO:0007018,GO:0007049,GO:0007051,GO:0007052,GO:0008150,GO:0008574,GO:0009653,GO:0009826,GO:0009987,GO:0015630,GO:0016020,GO:0016043,GO:0016049,GO:…	-	ko:K10398	-	-	-	-	ko00000,ko03036,ko04812	-	-	-	Kinesin
ASEP0014681-RA	29760.VIT_06s0004g03940.t01	0.0	1037.0	COG5601@1|root,KOG2151@2759|Eukaryota,37J4W@33090|Viridiplantae,3GDS0@35493|Streptophyta	35493|Streptophyta	DK	NOT transcription complex subunit VIP2	VIP2	GO:0000288,GO:0000932,GO:0000956,GO:0003674,GO:0003676,GO:0003723,GO:0003729,GO:0005488,GO:0005575,GO:0005622,GO:0005623,GO:0005634,GO:0005737,GO:0006139,GO:0006259,GO:0006355,GO:0006401,GO:0006402,GO:0006417,GO:0006725,GO:0006807,GO:0008150,GO:0008152,GO:0009056,GO:0009057,GO:0009889,GO:0009890,GO:0009892,GO:0009987,GO:0010468,GO:0010556,GO:0010558,GO:0010605,GO:0010608,GO:0010629,GO:0015074,GO:…	-	ko:K12605	ko03018,map03018	-	-	-	ko00000,ko00001,ko03019	-	-	-	NOT2_3_5
ASEP0014684-RA	102107.XP_008223213.1	3.95e-65	198.0	COG2036@1|root,KOG3467@2759|Eukaryota,37UE8@33090|Viridiplantae,3GIMJ@35493|Streptophyta,4JPPN@91835|fabids	35493|Streptophyta	B	Core component of nucleosome. Nucleosomes wrap and compact DNA into chromatin, limiting DNA accessibility to the cellular machineries which require DNA as a template. Histones thereby play a central role in transcription regulation, DNA repair, DNA replication and chromosomal stability. DNA accessibility is regulated via a complex set of post-translational modifications of histones, also called h…	-	GO:0000228,GO:0000785,GO:0000786,GO:0000788,GO:0000790,GO:0003674,GO:0003676,GO:0003677,GO:0005488,GO:0005515,GO:0005575,GO:0005622,GO:0005623,GO:0005634,GO:0005694,GO:0006323,GO:0006325,GO:0006333,GO:0006334,GO:0006996,GO:0008150,GO:0009987,GO:0016043,GO:0022607,GO:0031497,GO:0031974,GO:0031981,GO:0032991,GO:0032993,GO:0034622,GO:0034728,GO:0042393,GO:0043226,GO:0043227,GO:0043228,GO:0043229,GO:…	-	ko:K11254	ko05034,ko05203,ko05322,map05034,map05203,map05322	-	-	-	ko00000,ko00001,ko03036	-	-	-	CENP-T_C
ASEP0014685-RA	981085.XP_010093007.1	4.14e-40	145.0	2CXUA@1|root,2RZTI@2759|Eukaryota,37UXA@33090|Viridiplantae,3GIU5@35493|Streptophyta,4JPI1@91835|fabids	35493|Streptophyta	K	Zinc finger protein CONSTANS-like	-	GO:0003674,GO:0003700,GO:0005488,GO:0005515,GO:0005575,GO:0005622,GO:0005623,GO:0005634,GO:0006355,GO:0008150,GO:0009314,GO:0009416,GO:0009628,GO:0009889,GO:0009909,GO:0010468,GO:0010556,GO:0019219,GO:0019222,GO:0031323,GO:0031326,GO:0042802,GO:0043226,GO:0043227,GO:0043229,GO:0043231,GO:0044424,GO:0044464,GO:0048580,GO:0048831,GO:0050789,GO:0050793,GO:0050794,GO:0050896,GO:0051171,GO:0051239,GO:…	-	-	-	-	-	-	-	-	-	-	CCT
ASEP0014701-RA	4098.XP_009597491.1	1.23e-156	443.0	COG0685@1|root,2QR1E@2759|Eukaryota,37RD2@33090|Viridiplantae,3GADY@35493|Streptophyta,44GPX@71274|asterids	35493|Streptophyta	E	Belongs to the peroxidase family	APX1	GO:0000003,GO:0000302,GO:0003006,GO:0003674,GO:0003824,GO:0004130,GO:0004601,GO:0005575,GO:0005618,GO:0005622,GO:0005623,GO:0005737,GO:0005794,GO:0005829,GO:0005886,GO:0005911,GO:0006950,GO:0006970,GO:0006979,GO:0007275,GO:0008150,GO:0008152,GO:0009056,GO:0009266,GO:0009408,GO:0009506,GO:0009507,GO:0009532,GO:0009536,GO:0009570,GO:0009628,GO:0009636,GO:0009651,GO:0009719,GO:0009725,GO:0009735,GO:…	1.11.1.11	ko:K00434	ko00053,ko00480,map00053,map00480	-	R00644	RC00092	ko00000,ko00001,ko01000	-	-	-	peroxidase
ASEP0014702-RA	85681.XP_006424672.1	4.26e-240	663.0	KOG0660@1|root,KOG0660@2759|Eukaryota,37KID@33090|Viridiplantae,3GEFI@35493|Streptophyta	35493|Streptophyta	T	mitogen-activated protein kinase	MAPK1	GO:0000003,GO:0000165,GO:0001101,GO:0003006,GO:0003674,GO:0003824,GO:0004672,GO:0004674,GO:0004707,GO:0005575,GO:0005622,GO:0005623,GO:0005634,GO:0005737,GO:0006464,GO:0006468,GO:0006725,GO:0006790,GO:0006793,GO:0006796,GO:0006807,GO:0006935,GO:0006950,GO:0006970,GO:0006979,GO:0007154,GO:0007165,GO:0007275,GO:0008150,GO:0008152,GO:0009058,GO:0009266,GO:0009314,GO:0009403,GO:0009404,GO:0009409,GO:…	2.7.11.24	ko:K20536	ko04016,map04016	-	-	-	ko00000,ko00001,ko01000,ko01001	-	-	-	Pkinase
ASEP0014704-RA	4096.XP_009786974.1	1.18e-147	420.0	COG1394@1|root,KOG1647@2759|Eukaryota,37JBA@33090|Viridiplantae,3GGAJ@35493|Streptophyta,44D0S@71274|asterids	35493|Streptophyta	C	V-type proton ATPase subunit D-like	-	GO:0000325,GO:0005575,GO:0005622,GO:0005623,GO:0005737,GO:0005773,GO:0005774,GO:0005794,GO:0005886,GO:0012505,GO:0016020,GO:0031090,GO:0043226,GO:0043227,GO:0043229,GO:0043231,GO:0044422,GO:0044424,GO:0044437,GO:0044444,GO:0044446,GO:0044464,GO:0071944,GO:0098588,GO:0098805	-	ko:K02149	ko00190,ko01100,ko04145,ko04150,ko04721,ko04966,ko05110,ko05120,ko05323,map00190,map01100,map04145,map04150,map04721,map04966,map05110,map05120,map05323	M00160	-	-	ko00000,ko00001,ko00002	3.A.2.2	-	-	ATP-synt_D
ASEP0014707-RA	4096.XP_009776171.1	5.22e-56	198.0	COG5190@1|root,KOG0323@2759|Eukaryota,37JYQ@33090|Viridiplantae,3G7ZC@35493|Streptophyta,44RRG@71274|asterids	35493|Streptophyta	K	RNA polymerase II C-terminal domain phosphatase-like 4	-	-	3.1.3.16	ko:K18999	-	-	-	-	ko00000,ko01000,ko01009,ko03021	-	-	-	BRCT,NIF,PTCB-BRCT
ASEP0014700-RA	29760.VIT_06s0004g03580.t01	7.94e-298	861.0	COG5175@1|root,KOG2068@2759|Eukaryota,37QZV@33090|Viridiplantae,3GEQV@35493|Streptophyta	35493|Streptophyta	A	RNA binding (RRM RBD RNP motifs) family protein	-	-	2.3.2.27	ko:K10643	ko03018,map03018	-	-	-	ko00000,ko00001,ko01000,ko03019,ko04121	-	-	-	RRM_1,zf-RING_4
ASEP0014705-RA	29760.VIT_06s0004g03300.t01	0.0	1371.0	28K6K@1|root,2QSM5@2759|Eukaryota,37SX8@33090|Viridiplantae,3G80U@35493|Streptophyta	35493|Streptophyta	S	atrnl,rnl	-	GO:0000003,GO:0000278,GO:0000281,GO:0000394,GO:0000910,GO:0003006,GO:0003674,GO:0003676,GO:0003723,GO:0003729,GO:0003824,GO:0003972,GO:0005488,GO:0005575,GO:0005622,GO:0005623,GO:0005737,GO:0006139,GO:0006388,GO:0006396,GO:0006399,GO:0006725,GO:0006807,GO:0007049,GO:0007275,GO:0008033,GO:0008150,GO:0008152,GO:0008356,GO:0008380,GO:0008452,GO:0009790,GO:0009791,GO:0009793,GO:0009966,GO:0009987,GO:…	-	-	-	-	-	-	-	-	-	-	tRNA_lig_CPD
ASEP0014706-RA	3983.cassava4.1_017771m	3.69e-101	295.0	KOG3366@1|root,KOG3366@2759|Eukaryota,37NSN@33090|Viridiplantae,3GAYN@35493|Streptophyta,4JI66@91835|fabids	35493|Streptophyta	C	Mitochondrial membrane ATP synthase (F(1)F(0) ATP synthase or Complex V) produces ATP from ADP in the presence of a proton gradient across the membrane which is generated by electron transport complexes of the respiratory chain. F-type ATPases consist of two structural domains, F(1) - containing the extramembraneous catalytic core, and F(0) - containing the membrane proton channel, linked togethe…	-	GO:0000274,GO:0000276,GO:0003674,GO:0003735,GO:0005198,GO:0005488,GO:0005507,GO:0005575,GO:0005622,GO:0005623,GO:0005634,GO:0005730,GO:0005737,GO:0005739,GO:0005740,GO:0005743,GO:0005753,GO:0005773,GO:0005774,GO:0005829,GO:0005840,GO:0005844,GO:0006139,GO:0006163,GO:0006164,GO:0006725,GO:0006753,GO:0006754,GO:0006793,GO:0006796,GO:0006807,GO:0006810,GO:0006811,GO:0006812,GO:0006950,GO:0006970,GO:…	-	ko:K02138	ko00190,ko01100,ko04714,ko05010,ko05012,ko05016,map00190,map01100,map04714,map05010,map05012,map05016	M00158	-	-	ko00000,ko00001,ko00002	3.A.2.1	-	-	Mt_ATP-synt_D
ASEP0014708-RA	3983.cassava4.1_014913m	2.58e-111	326.0	COG1676@1|root,KOG4685@2759|Eukaryota,37T5C@33090|Viridiplantae,3G72R@35493|Streptophyta,4JFFQ@91835|fabids	35493|Streptophyta	J	tRNA-splicing endonuclease subunit	-	GO:0000003,GO:0000213,GO:0000214,GO:0000278,GO:0000281,GO:0000379,GO:0000394,GO:0000910,GO:0003006,GO:0003674,GO:0003824,GO:0004518,GO:0004519,GO:0004521,GO:0004540,GO:0004549,GO:0005575,GO:0005622,GO:0005623,GO:0005634,GO:0006139,GO:0006388,GO:0006396,GO:0006399,GO:0006725,GO:0006807,GO:0007049,GO:0007275,GO:0008033,GO:0008150,GO:0008152,GO:0008356,GO:0008380,GO:0009790,GO:0009791,GO:0009793,GO:…	3.1.27.9	ko:K15322	-	-	-	-	ko00000,ko03016	-	-	-	tRNA_int_endo,tRNA_int_endo_N
ASEP0014698-RA	29760.VIT_06s0004g03600.t01	3.99e-170	486.0	COG0468@1|root,KOG1433@2759|Eukaryota,37MU3@33090|Viridiplantae,3GH6W@35493|Streptophyta	35493|Streptophyta	L	DNA repair protein RAD51 homolog	-	GO:0000003,GO:0000150,GO:0000217,GO:0000280,GO:0000400,GO:0000707,GO:0000724,GO:0000725,GO:0000730,GO:0003674,GO:0003676,GO:0003677,GO:0003690,GO:0003697,GO:0003824,GO:0005488,GO:0005575,GO:0005622,GO:0005623,GO:0005634,GO:0005657,GO:0005694,GO:0006139,GO:0006259,GO:0006281,GO:0006302,GO:0006310,GO:0006312,GO:0006725,GO:0006807,GO:0006950,GO:0006974,GO:0006996,GO:0007049,GO:0007127,GO:0007131,GO:…	-	ko:K10869	ko03440,map03440	-	-	-	ko00000,ko00001,ko03400	-	-	-	Rad51
ASEP0014699-RA	4096.XP_009784819.1	2.76e-152	448.0	28UNB@1|root,2R1D7@2759|Eukaryota,37IQU@33090|Viridiplantae,3G7Q2@35493|Streptophyta,44NPI@71274|asterids	35493|Streptophyta	K	Ethylene-responsive transcription factor RAP2-7-like isoform X1	-	-	-	ko:K09284	-	-	-	-	ko00000,ko03000	-	-	-	AP2
ASEP0014695-RA	4096.XP_009783272.1	7.25e-97	295.0	COG0647@1|root,KOG1618@2759|Eukaryota,37R1D@33090|Viridiplantae,3GFBV@35493|Streptophyta,44GAG@71274|asterids	35493|Streptophyta	G	Haloacid dehalogenase-like hydrolase	-	-	-	-	-	-	-	-	-	-	-	-	Hydrolase_6,Hydrolase_like
ASEP0014696-RA	4113.PGSC0003DMT400016905	3.79e-178	507.0	COG0647@1|root,KOG1618@2759|Eukaryota,37R1D@33090|Viridiplantae,3GFBV@35493|Streptophyta,44GAG@71274|asterids	35493|Streptophyta	G	Haloacid dehalogenase-like hydrolase	-	-	-	-	-	-	-	-	-	-	-	-	Hydrolase_6,Hydrolase_like
ASEP0014697-RA	29760.VIT_06s0004g03620.t01	4.17e-241	665.0	KOG0660@1|root,KOG0660@2759|Eukaryota,37I3U@33090|Viridiplantae,3GGNA@35493|Streptophyta	35493|Streptophyta	T	mitogen-activated protein kinase	-	-	2.7.11.24	ko:K04371	ko01521,ko01522,ko01524,ko04010,ko04011,ko04012,ko04013,ko04014,ko04015,ko04022,ko04024,ko04062,ko04066,ko04068,ko04071,ko04072,ko04114,ko04140,ko04150,ko04151,ko04210,ko04214,ko04218,ko04261,ko04270,ko04320,ko04350,ko04360,ko04370,ko04371,ko04380,ko04510,ko04520,ko04540,ko04550,ko04611,ko04620,ko04621,ko04650,ko04657,ko04658,ko04659,ko04660,ko04662,ko04664,ko04666,ko04668,ko04713,ko04720,ko04722…	M00687	-	-	ko00000,ko00001,ko00002,ko01000,ko01001,ko03036,ko04147	-	-	-	Pkinase
ASEP0014709-RA	4432.XP_010244971.1	0.0	1911.0	COG0458@1|root,KOG0370@2759|Eukaryota,37HYE@33090|Viridiplantae,3G8AS@35493|Streptophyta	35493|Streptophyta	EF	Carbamoyl-phosphate synthase large chain	CARB	GO:0000050,GO:0003674,GO:0003824,GO:0004087,GO:0004088,GO:0005575,GO:0005622,GO:0005623,GO:0005737,GO:0005951,GO:0006082,GO:0006520,GO:0006525,GO:0006526,GO:0006807,GO:0006950,GO:0007154,GO:0008150,GO:0008152,GO:0008652,GO:0009058,GO:0009064,GO:0009084,GO:0009267,GO:0009507,GO:0009532,GO:0009536,GO:0009570,GO:0009605,GO:0009987,GO:0009991,GO:0016020,GO:0016036,GO:0016053,GO:0016874,GO:0016879,GO:…	6.3.5.5	ko:K01955	ko00240,ko00250,ko01100,map00240,map00250,map01100	M00051	R00256,R00575,R01395,R10948,R10949	RC00002,RC00010,RC00043,RC02750,RC02798,RC03314	ko00000,ko00001,ko00002,ko01000	-	-	-	CPSase_L_D2,CPSase_L_D3,MGS
ASEP0014713-RA	3694.POPTR_0009s05950.1	3.63e-184	530.0	2BZUX@1|root,2QRZP@2759|Eukaryota,37NDZ@33090|Viridiplantae,3GEG0@35493|Streptophyta,4JEEA@91835|fabids	35493|Streptophyta	S	Vicilin-like antimicrobial peptides	-	GO:0005575,GO:0005911,GO:0006950,GO:0006952,GO:0008150,GO:0009506,GO:0009605,GO:0009607,GO:0009620,GO:0030054,GO:0043207,GO:0050832,GO:0050896,GO:0051704,GO:0051707,GO:0055044,GO:0098542	-	ko:K17815	-	-	-	-	ko00000,ko01000,ko03400	-	-	-	Cupin_1
ASEP0014715-RA	29760.VIT_00s0194g00070.t01	2.13e-88	283.0	28MSX@1|root,2QUBA@2759|Eukaryota,37PF5@33090|Viridiplantae,3G7HX@35493|Streptophyta	35493|Streptophyta	K	Zinc finger protein CONSTANS-like	-	-	-	-	-	-	-	-	-	-	-	-	CCT,zf-B_box
ASEP0014710-RA	85681.XP_006426260.1	6.95e-287	803.0	KOG2406@1|root,KOG2406@2759|Eukaryota,37ICB@33090|Viridiplantae,3GF77@35493|Streptophyta	35493|Streptophyta	K	Protein SGT1 homolog	-	GO:0003674,GO:0003712,GO:0003713,GO:0005575,GO:0005622,GO:0005623,GO:0005634,GO:0006139,GO:0006351,GO:0006366,GO:0006725,GO:0006807,GO:0008150,GO:0008152,GO:0009058,GO:0009059,GO:0009889,GO:0009891,GO:0009893,GO:0009987,GO:0010467,GO:0010556,GO:0010557,GO:0010604,GO:0016070,GO:0018130,GO:0019219,GO:0019222,GO:0019438,GO:0031323,GO:0031325,GO:0031326,GO:0031328,GO:0032774,GO:0034641,GO:0034645,GO:…	-	-	-	-	-	-	-	-	-	-	SGT1
ASEP0014711-RA	102107.XP_008224574.1	4.22e-88	276.0	KOG4760@1|root,KOG4760@2759|Eukaryota,37M0V@33090|Viridiplantae,3G9FX@35493|Streptophyta,4JNN7@91835|fabids	35493|Streptophyta	S	exonuclease V	-	-	-	ko:K17815	-	-	-	-	ko00000,ko01000,ko03400	-	-	-	Exo5
ASEP0014712-RA	4096.XP_009783250.1	2.62e-133	409.0	COG1936@1|root,KOG4760@1|root,KOG3347@2759|Eukaryota,KOG4760@2759|Eukaryota,37M0V@33090|Viridiplantae,3G9FX@35493|Streptophyta,44H4K@71274|asterids	35493|Streptophyta	F	PD-(D/E)XK nuclease superfamily	-	-	-	ko:K17815	-	-	-	-	ko00000,ko01000,ko03400	-	-	-	Exo5
ASEP0014714-RA	3750.XP_008359123.1	1.52e-16	75.5	2C7NA@1|root,2S521@2759|Eukaryota,37WHN@33090|Viridiplantae,3GK84@35493|Streptophyta,4JQW9@91835|fabids	35493|Streptophyta	-	-	-	-	-	-	-	-	-	-	-	-	-	-	-
ASEP0014716-RA	29760.VIT_06s0004g03130.t01	1.74e-314	887.0	28JYJ@1|root,2QTCY@2759|Eukaryota,37M2J@33090|Viridiplantae,3GCUI@35493|Streptophyta	35493|Streptophyta	K	Auxin response factors (ARFs) are transcriptional factors that bind specifically to the DNA sequence 5'-TGTCTC-3' found in the auxin-responsive promoter elements (AuxREs)	ARF4	GO:0001708,GO:0003674,GO:0003700,GO:0005575,GO:0005622,GO:0005623,GO:0005634,GO:0006355,GO:0007275,GO:0008150,GO:0009791,GO:0009889,GO:0009987,GO:0010050,GO:0010158,GO:0010468,GO:0010556,GO:0019219,GO:0019222,GO:0030154,GO:0031323,GO:0031326,GO:0032501,GO:0032502,GO:0043226,GO:0043227,GO:0043229,GO:0043231,GO:0044424,GO:0044464,GO:0045165,GO:0048856,GO:0048869,GO:0050789,GO:0050794,GO:0051171,GO:…	-	-	-	-	-	-	-	-	-	-	AUX_IAA,Auxin_resp,B3
ASEP0014717-RA	4098.XP_009593270.1	1.12e-31	130.0	28VYP@1|root,2S1UU@2759|Eukaryota,37V0B@33090|Viridiplantae,3GJD3@35493|Streptophyta,44JKN@71274|asterids	35493|Streptophyta	-	-	-	-	-	-	-	-	-	-	-	-	-	-	-
ASEP0014718-RA	4432.XP_010264718.1	5.53e-118	353.0	28JTR@1|root,2QS7N@2759|Eukaryota,37Q3D@33090|Viridiplantae,3GDUN@35493|Streptophyta	35493|Streptophyta	U	Belongs to the syntaxin family	-	GO:0000149,GO:0003674,GO:0005484,GO:0005488,GO:0005515,GO:0005575,GO:0005622,GO:0005623,GO:0005737,GO:0006810,GO:0006906,GO:0006996,GO:0008150,GO:0009987,GO:0012505,GO:0016020,GO:0016043,GO:0016050,GO:0016192,GO:0022406,GO:0031201,GO:0032991,GO:0044424,GO:0044425,GO:0044444,GO:0044464,GO:0048278,GO:0048284,GO:0051179,GO:0051234,GO:0051640,GO:0051641,GO:0061024,GO:0061025,GO:0071840,GO:0090174,GO:…	-	ko:K08506	ko04130,map04130	-	-	-	ko00000,ko00001,ko04131	-	-	-	SNARE
ASEP0014719-RA	29760.VIT_06s0004g03070.t01	1.84e-145	431.0	KOG1721@1|root,KOG1721@2759|Eukaryota,37N8H@33090|Viridiplantae,3G7YF@35493|Streptophyta	35493|Streptophyta	S	Zinc finger protein	-	-	-	-	-	-	-	-	-	-	-	-	zf-C2H2_jaz
ASEP0014720-RA	29760.VIT_06s0004g03040.t01	5.51e-273	761.0	COG2319@1|root,KOG2394@2759|Eukaryota,37N67@33090|Viridiplantae,3GBWR@35493|Streptophyta	35493|Streptophyta	C	WD repeat-containing protein	-	-	-	-	-	-	-	-	-	-	-	-	WD40
ASEP0014721-RA	4098.XP_009596998.1	8.78e-219	614.0	KOG0585@1|root,KOG0585@2759|Eukaryota,37RDJ@33090|Viridiplantae,3GGWE@35493|Streptophyta,44QBG@71274|asterids	35493|Streptophyta	T	Protein kinase domain	-	GO:0003674,GO:0003824,GO:0004672,GO:0004674,GO:0005575,GO:0005622,GO:0005623,GO:0006464,GO:0006468,GO:0006793,GO:0006796,GO:0006807,GO:0007154,GO:0007165,GO:0008150,GO:0008152,GO:0009605,GO:0009607,GO:0009615,GO:0009987,GO:0016301,GO:0016310,GO:0016740,GO:0016772,GO:0016773,GO:0018105,GO:0018107,GO:0018193,GO:0018209,GO:0018210,GO:0019538,GO:0023052,GO:0030587,GO:0031156,GO:0032502,GO:0035556,GO:…	2.7.11.17	ko:K00908,ko:K07359	ko04140,ko04152,ko04211,ko04920,ko04921,ko05034,map04140,map04152,map04211,map04920,map04921,map05034	-	-	-	ko00000,ko00001,ko01000,ko01001	-	-	-	Pkinase
ASEP0014722-RA	29760.VIT_06s0004g02930.t01	1.24e-124	374.0	COG5183@1|root,KOG1609@2759|Eukaryota,37QRX@33090|Viridiplantae,3GARZ@35493|Streptophyta	35493|Streptophyta	A	zinc finger	-	-	-	-	-	-	-	-	-	-	-	-	RINGv
ASEP0014723-RA	71139.XP_010043742.1	3.47e-116	341.0	COG0009@1|root,KOG3051@2759|Eukaryota,37NBX@33090|Viridiplantae,3GAUJ@35493|Streptophyta	35493|Streptophyta	J	YrdC domain-containing protein	-	-	-	-	-	-	-	-	-	-	-	-	Sua5_yciO_yrdC
ASEP0014724-RA	29760.VIT_06s0004g02900.t01	0.0	1322.0	COG0821@1|root,2QSBY@2759|Eukaryota,37P9A@33090|Viridiplantae,3GCTI@35493|Streptophyta	35493|Streptophyta	I	4-hydroxy-3-methylbut-2-en-1-yl diphosphate synthase	-	GO:0001101,GO:0002376,GO:0003674,GO:0003824,GO:0005488,GO:0005575,GO:0005622,GO:0005623,GO:0005737,GO:0006081,GO:0006082,GO:0006090,GO:0006629,GO:0006644,GO:0006720,GO:0006793,GO:0006796,GO:0006950,GO:0006952,GO:0006955,GO:0007154,GO:0007165,GO:0008150,GO:0008152,GO:0008299,GO:0008610,GO:0008654,GO:0009058,GO:0009240,GO:0009507,GO:0009526,GO:0009532,GO:0009536,GO:0009570,GO:0009605,GO:0009607,GO:…	1.17.7.1,1.17.7.3	ko:K03526	ko00900,ko01100,ko01110,ko01130,map00900,map01100,map01110,map01130	M00096	R08689,R10859	RC01486	ko00000,ko00001,ko00002,ko01000	-	-	-	GcpE
ASEP0014725-RA	161934.XP_010689555.1	4.33e-13	71.2	2CYE4@1|root,2S3TU@2759|Eukaryota,37WBY@33090|Viridiplantae,3GKHD@35493|Streptophyta	35493|Streptophyta	S	Vegetative cell wall protein	-	-	-	-	-	-	-	-	-	-	-	-	-
ASEP0014726-RA	29760.VIT_06s0004g02880.t01	6.46e-149	447.0	COG0515@1|root,KOG1187@2759|Eukaryota,37TE0@33090|Viridiplantae,3GCJ4@35493|Streptophyta	35493|Streptophyta	T	receptor-like protein kinase	-	GO:0003674,GO:0003824,GO:0004672,GO:0004674,GO:0004675,GO:0004888,GO:0005488,GO:0005515,GO:0005575,GO:0005623,GO:0005886,GO:0006464,GO:0006468,GO:0006793,GO:0006796,GO:0006807,GO:0007154,GO:0007165,GO:0007166,GO:0007167,GO:0007178,GO:0008150,GO:0008152,GO:0009987,GO:0016020,GO:0016301,GO:0016310,GO:0016740,GO:0016772,GO:0016773,GO:0019199,GO:0019538,GO:0019899,GO:0019900,GO:0019901,GO:0023052,GO:…	-	-	-	-	-	-	-	-	-	-	Pkinase_Tyr
ASEP0014727-RA	3750.XP_008363507.1	3.35e-183	511.0	COG0580@1|root,KOG0223@2759|Eukaryota,37I73@33090|Viridiplantae,3G7V9@35493|Streptophyta	35493|Streptophyta	G	Belongs to the MIP aquaporin (TC 1.A.8) family	-	-	-	ko:K09872	-	-	-	-	ko00000,ko02000	1.A.8,1.A.8.11	-	-	MIP
ASEP0014732-RA	3983.cassava4.1_014913m	7.87e-98	292.0	COG1676@1|root,KOG4685@2759|Eukaryota,37T5C@33090|Viridiplantae,3G72R@35493|Streptophyta,4JFFQ@91835|fabids	35493|Streptophyta	J	tRNA-splicing endonuclease subunit	-	GO:0000003,GO:0000213,GO:0000214,GO:0000278,GO:0000281,GO:0000379,GO:0000394,GO:0000910,GO:0003006,GO:0003674,GO:0003824,GO:0004518,GO:0004519,GO:0004521,GO:0004540,GO:0004549,GO:0005575,GO:0005622,GO:0005623,GO:0005634,GO:0006139,GO:0006388,GO:0006396,GO:0006399,GO:0006725,GO:0006807,GO:0007049,GO:0007275,GO:0008033,GO:0008150,GO:0008152,GO:0008356,GO:0008380,GO:0009790,GO:0009791,GO:0009793,GO:…	3.1.27.9	ko:K15322	-	-	-	-	ko00000,ko03016	-	-	-	tRNA_int_endo,tRNA_int_endo_N
ASEP0014734-RA	3983.cassava4.1_014913m	5.86e-100	297.0	COG1676@1|root,KOG4685@2759|Eukaryota,37T5C@33090|Viridiplantae,3G72R@35493|Streptophyta,4JFFQ@91835|fabids	35493|Streptophyta	J	tRNA-splicing endonuclease subunit	-	GO:0000003,GO:0000213,GO:0000214,GO:0000278,GO:0000281,GO:0000379,GO:0000394,GO:0000910,GO:0003006,GO:0003674,GO:0003824,GO:0004518,GO:0004519,GO:0004521,GO:0004540,GO:0004549,GO:0005575,GO:0005622,GO:0005623,GO:0005634,GO:0006139,GO:0006388,GO:0006396,GO:0006399,GO:0006725,GO:0006807,GO:0007049,GO:0007275,GO:0008033,GO:0008150,GO:0008152,GO:0008356,GO:0008380,GO:0009790,GO:0009791,GO:0009793,GO:…	3.1.27.9	ko:K15322	-	-	-	-	ko00000,ko03016	-	-	-	tRNA_int_endo,tRNA_int_endo_N
ASEP0014731-RA	3988.XP_002522234.1	1.96e-123	352.0	COG0094@1|root,KOG0397@2759|Eukaryota,37J8Q@33090|Viridiplantae,3GEA6@35493|Streptophyta,4JEA4@91835|fabids	35493|Streptophyta	J	Belongs to the universal ribosomal protein uL5 family	-	GO:0000027,GO:0003674,GO:0003676,GO:0003723,GO:0003735,GO:0005198,GO:0005488,GO:0005575,GO:0005622,GO:0005623,GO:0005634,GO:0005730,GO:0005737,GO:0005773,GO:0005829,GO:0005840,GO:0005911,GO:0006412,GO:0006518,GO:0006807,GO:0006996,GO:0008150,GO:0008152,GO:0009058,GO:0009059,GO:0009506,GO:0009507,GO:0009536,GO:0009987,GO:0010467,GO:0015934,GO:0016043,GO:0019538,GO:0022607,GO:0022613,GO:0022618,GO:…	-	ko:K02868	ko03010,map03010	M00177	-	-	br01610,ko00000,ko00001,ko00002,ko03011	-	-	-	Ribosomal_L5,Ribosomal_L5_C
ASEP0014733-RA	4096.XP_009776171.1	7.58e-57	194.0	COG5190@1|root,KOG0323@2759|Eukaryota,37JYQ@33090|Viridiplantae,3G7ZC@35493|Streptophyta,44RRG@71274|asterids	35493|Streptophyta	K	RNA polymerase II C-terminal domain phosphatase-like 4	-	-	3.1.3.16	ko:K18999	-	-	-	-	ko00000,ko01000,ko01009,ko03021	-	-	-	BRCT,NIF,PTCB-BRCT
ASEP0014735-RA	4096.XP_009776171.1	7.58e-57	194.0	COG5190@1|root,KOG0323@2759|Eukaryota,37JYQ@33090|Viridiplantae,3G7ZC@35493|Streptophyta,44RRG@71274|asterids	35493|Streptophyta	K	RNA polymerase II C-terminal domain phosphatase-like 4	-	-	3.1.3.16	ko:K18999	-	-	-	-	ko00000,ko01000,ko01009,ko03021	-	-	-	BRCT,NIF,PTCB-BRCT
ASEP0014690-RA	4432.XP_010265589.1	0.0	1823.0	COG0086@1|root,KOG0261@2759|Eukaryota,37JQB@33090|Viridiplantae,3GEEW@35493|Streptophyta	35493|Streptophyta	K	DNA-dependent RNA polymerase catalyzes the transcription of DNA into RNA using the four ribonucleoside triphosphates as substrates	-	-	2.7.7.6	ko:K03018	ko00230,ko00240,ko01100,ko03020,ko04623,ko05169,map00230,map00240,map01100,map03020,map04623,map05169	M00181	R00435,R00441,R00442,R00443	RC02795	br01611,ko00000,ko00001,ko00002,ko01000,ko03021	-	-	-	RNA_pol_Rpb1_1,RNA_pol_Rpb1_2,RNA_pol_Rpb1_3,RNA_pol_Rpb1_4,RNA_pol_Rpb1_5
ASEP0014692-RA	4098.XP_009610317.1	6.58e-229	677.0	COG0086@1|root,KOG0261@2759|Eukaryota,37JQB@33090|Viridiplantae,3GEEW@35493|Streptophyta,44HPG@71274|asterids	35493|Streptophyta	K	DNA-directed RNA polymerase	-	-	2.7.7.6	ko:K03018	ko00230,ko00240,ko01100,ko03020,ko04623,ko05169,map00230,map00240,map01100,map03020,map04623,map05169	M00181	R00435,R00441,R00442,R00443	RC02795	br01611,ko00000,ko00001,ko00002,ko01000,ko03021	-	-	-	RNA_pol_Rpb1_1,RNA_pol_Rpb1_2,RNA_pol_Rpb1_3,RNA_pol_Rpb1_4,RNA_pol_Rpb1_5
ASEP0014687-RA	29760.VIT_06s0004g03800.t01	0.0	1202.0	KOG1927@1|root,KOG1927@2759|Eukaryota,37KKC@33090|Viridiplantae,3GGQX@35493|Streptophyta	35493|Streptophyta	K	protease binding	-	GO:0000228,GO:0000785,GO:0000790,GO:0002020,GO:0003674,GO:0005488,GO:0005515,GO:0005575,GO:0005622,GO:0005623,GO:0005634,GO:0005694,GO:0019899,GO:0031011,GO:0031974,GO:0031981,GO:0032991,GO:0033202,GO:0043226,GO:0043227,GO:0043228,GO:0043229,GO:0043231,GO:0043232,GO:0043233,GO:0044422,GO:0044424,GO:0044427,GO:0044428,GO:0044446,GO:0044454,GO:0044464,GO:0070013,GO:0070603,GO:0097346,GO:1902494,GO:…	-	ko:K11671	-	-	-	-	ko00000,ko03036	-	-	-	-
ASEP0014688-RA	29760.VIT_06s0004g03800.t01	0.0	1154.0	KOG1927@1|root,KOG1927@2759|Eukaryota,37KKC@33090|Viridiplantae,3GGQX@35493|Streptophyta	35493|Streptophyta	K	protease binding	-	GO:0000228,GO:0000785,GO:0000790,GO:0002020,GO:0003674,GO:0005488,GO:0005515,GO:0005575,GO:0005622,GO:0005623,GO:0005634,GO:0005694,GO:0019899,GO:0031011,GO:0031974,GO:0031981,GO:0032991,GO:0033202,GO:0043226,GO:0043227,GO:0043228,GO:0043229,GO:0043231,GO:0043232,GO:0043233,GO:0044422,GO:0044424,GO:0044427,GO:0044428,GO:0044446,GO:0044454,GO:0044464,GO:0070013,GO:0070603,GO:0097346,GO:1902494,GO:…	-	ko:K11671	-	-	-	-	ko00000,ko03036	-	-	-	-
ASEP0014689-RA	3641.EOY34224	1.52e-51	174.0	28MZX@1|root,2S13K@2759|Eukaryota,37VCP@33090|Viridiplantae,3GIZD@35493|Streptophyta	35493|Streptophyta	K	wuschel-related homeobox	-	GO:0000003,GO:0003002,GO:0003006,GO:0003674,GO:0003700,GO:0005575,GO:0005622,GO:0005623,GO:0005634,GO:0006355,GO:0007275,GO:0007389,GO:0008150,GO:0008283,GO:0009791,GO:0009798,GO:0009889,GO:0009908,GO:0009943,GO:0009947,GO:0009955,GO:0010468,GO:0010556,GO:0010865,GO:0019219,GO:0019222,GO:0022414,GO:0031323,GO:0031326,GO:0032501,GO:0032502,GO:0043226,GO:0043227,GO:0043229,GO:0043231,GO:0044424,GO:…	-	-	-	-	-	-	-	-	-	-	Homeobox
ASEP0014691-RA	29760.VIT_06s0004g03710.t01	1.12e-196	558.0	2C82H@1|root,2QPNN@2759|Eukaryota,37I39@33090|Viridiplantae,3GDTR@35493|Streptophyta	35493|Streptophyta	S	BTB POZ domain-containing protein	-	-	-	-	-	-	-	-	-	-	-	-	-
ASEP0014693-RA	29760.VIT_06s0004g03710.t01	6.46e-197	563.0	2C82H@1|root,2QPNN@2759|Eukaryota,37I39@33090|Viridiplantae,3GDTR@35493|Streptophyta	35493|Streptophyta	S	BTB POZ domain-containing protein	-	-	-	-	-	-	-	-	-	-	-	-	-
ASEP0014694-RA	4081.Solyc11g072660.1.1	8.13e-186	531.0	COG0515@1|root,KOG1187@2759|Eukaryota,37RHK@33090|Viridiplantae,3GBP6@35493|Streptophyta,44F3Q@71274|asterids	35493|Streptophyta	T	Protein kinase domain	-	GO:0003674,GO:0003824,GO:0004672,GO:0004674,GO:0004675,GO:0004888,GO:0005575,GO:0005623,GO:0005886,GO:0006464,GO:0006468,GO:0006793,GO:0006796,GO:0006807,GO:0007154,GO:0007165,GO:0007166,GO:0007167,GO:0007178,GO:0008150,GO:0008152,GO:0009987,GO:0016020,GO:0016301,GO:0016310,GO:0016740,GO:0016772,GO:0016773,GO:0019199,GO:0019538,GO:0023052,GO:0036211,GO:0038023,GO:0043170,GO:0043412,GO:0044237,GO:…	-	ko:K18873	ko04626,map04626	-	-	-	ko00000,ko00001	-	-	-	Pkinase,Pkinase_Tyr
ASEP0014741-RA	3983.cassava4.1_014913m	3.62e-50	166.0	COG1676@1|root,KOG4685@2759|Eukaryota,37T5C@33090|Viridiplantae,3G72R@35493|Streptophyta,4JFFQ@91835|fabids	35493|Streptophyta	J	tRNA-splicing endonuclease subunit	-	GO:0000003,GO:0000213,GO:0000214,GO:0000278,GO:0000281,GO:0000379,GO:0000394,GO:0000910,GO:0003006,GO:0003674,GO:0003824,GO:0004518,GO:0004519,GO:0004521,GO:0004540,GO:0004549,GO:0005575,GO:0005622,GO:0005623,GO:0005634,GO:0006139,GO:0006388,GO:0006396,GO:0006399,GO:0006725,GO:0006807,GO:0007049,GO:0007275,GO:0008033,GO:0008150,GO:0008152,GO:0008356,GO:0008380,GO:0009790,GO:0009791,GO:0009793,GO:…	3.1.27.9	ko:K15322	-	-	-	-	ko00000,ko03016	-	-	-	tRNA_int_endo,tRNA_int_endo_N
ASEP0014740-RA	3827.XP_004499613.1	2.11e-33	120.0	COG0094@1|root,KOG0397@2759|Eukaryota,37J8Q@33090|Viridiplantae,3GEA6@35493|Streptophyta,4JTIF@91835|fabids	35493|Streptophyta	J	60S ribosomal protein L11-like	-	GO:0000027,GO:0003674,GO:0003676,GO:0003723,GO:0003735,GO:0005198,GO:0005488,GO:0005575,GO:0005622,GO:0005623,GO:0005634,GO:0005730,GO:0005737,GO:0005773,GO:0005829,GO:0005840,GO:0005911,GO:0006412,GO:0006518,GO:0006807,GO:0006996,GO:0008150,GO:0008152,GO:0009058,GO:0009059,GO:0009506,GO:0009507,GO:0009536,GO:0009987,GO:0010467,GO:0015934,GO:0016043,GO:0019538,GO:0022607,GO:0022613,GO:0022618,GO:…	-	ko:K02868	ko03010,map03010	M00177	-	-	br01610,ko00000,ko00001,ko00002,ko03011	-	-	-	Ribosomal_L5,Ribosomal_L5_C
ASEP0014743-RA	3847.GLYMA10G06040.1	4.38e-108	312.0	COG0080@1|root,KOG0886@2759|Eukaryota,37NU6@33090|Viridiplantae,3G8Y0@35493|Streptophyta,4JD1X@91835|fabids	35493|Streptophyta	J	Belongs to the universal ribosomal protein uL11 family	-	GO:0000027,GO:0003674,GO:0003676,GO:0003723,GO:0003735,GO:0005198,GO:0005488,GO:0005575,GO:0005622,GO:0005623,GO:0005634,GO:0005730,GO:0005737,GO:0005773,GO:0005829,GO:0005840,GO:0005911,GO:0006412,GO:0006518,GO:0006807,GO:0006950,GO:0006996,GO:0008150,GO:0008152,GO:0008270,GO:0009058,GO:0009059,GO:0009266,GO:0009409,GO:0009506,GO:0009507,GO:0009536,GO:0009628,GO:0009987,GO:0010467,GO:0015934,GO:…	-	ko:K02870	ko03010,map03010	M00177	-	-	br01610,ko00000,ko00001,ko00002,ko03011	-	-	-	Ribosomal_L11,Ribosomal_L11_N
ASEP0014754-RA	3641.EOX96360	1.93e-37	129.0	2BVF6@1|root,2S276@2759|Eukaryota,37VJR@33090|Viridiplantae,3GJFT@35493|Streptophyta	35493|Streptophyta	S	BEST Arabidopsis thaliana protein match is	-	-	-	-	-	-	-	-	-	-	-	-	-
ASEP0014757-RA	3988.XP_002511618.1	3.52e-101	302.0	COG0406@1|root,KOG3734@2759|Eukaryota,37PM0@33090|Viridiplantae,3G7KU@35493|Streptophyta,4JKSF@91835|fabids	35493|Streptophyta	G	Histidine phosphatase superfamily (branch 1)	-	-	-	-	-	-	-	-	-	-	-	-	His_Phos_1
ASEP0014759-RA	29760.VIT_15s0021g01850.t01	6.54e-124	368.0	KOG1719@1|root,KOG1719@2759|Eukaryota	2759|Eukaryota	S	phosphatidylinositol-4,5-bisphosphate 5-phosphatase activity	PTPMT1	GO:0002791,GO:0002792,GO:0003674,GO:0003824,GO:0004439,GO:0004721,GO:0005575,GO:0005622,GO:0005623,GO:0005737,GO:0005739,GO:0005740,GO:0005743,GO:0006464,GO:0006470,GO:0006629,GO:0006644,GO:0006650,GO:0006655,GO:0006793,GO:0006796,GO:0006807,GO:0008138,GO:0008150,GO:0008152,GO:0008610,GO:0008654,GO:0008962,GO:0009058,GO:0009966,GO:0009987,GO:0010646,GO:0010648,GO:0010817,GO:0010941,GO:0016020,GO:…	1.6.5.3,1.6.99.3,3.1.3.16,3.1.3.48	ko:K03936,ko:K11339,ko:K14165,ko:K19527,ko:K20407	ko00190,ko01100,ko04150,ko04714,ko04723,ko04932,ko05010,ko05012,ko05016,map00190,map01100,map04150,map04714,map04723,map04932,map05010,map05012,map05016	M00143	R11945	RC00061	ko00000,ko00001,ko00002,ko01000,ko01009,ko03036,ko03400	3.D.1.6	-	-	DSPc
ASEP0014760-RA	3988.XP_002511601.1	0.0	994.0	2CMQ6@1|root,2QRCG@2759|Eukaryota,37KAF@33090|Viridiplantae,3GGTQ@35493|Streptophyta,4JEYP@91835|fabids	35493|Streptophyta	S	ARABIDILLO 1-like	-	GO:0003674,GO:0005488,GO:0005515,GO:0005575,GO:0005622,GO:0005623,GO:0005634,GO:0005737,GO:0007275,GO:0008134,GO:0008150,GO:0009791,GO:0022622,GO:0032501,GO:0032502,GO:0043226,GO:0043227,GO:0043229,GO:0043231,GO:0044424,GO:0044464,GO:0048364,GO:0048527,GO:0048528,GO:0048731,GO:0048856,GO:0090696,GO:0099402	-	-	-	-	-	-	-	-	-	-	Arm,F-box-like
ASEP0014761-RA	29730.Gorai.004G070200.1	3.28e-176	506.0	KOG4569@1|root,KOG4569@2759|Eukaryota,37NYU@33090|Viridiplantae,3GEMA@35493|Streptophyta	35493|Streptophyta	I	Phospholipase A(1) DAD1	-	-	3.1.1.32	ko:K16818	ko00564,ko00592,ko01100,ko01110,map00564,map00592,map01100,map01110	-	R01316,R02054,R04034,R07860	RC00020,RC00041	ko00000,ko00001,ko01000	-	-	-	Lipase_3
ASEP0014753-RA	4081.Solyc01g090760.2.1	2.29e-65	210.0	COG5641@1|root,KOG1601@2759|Eukaryota,37QCA@33090|Viridiplantae,3GGX7@35493|Streptophyta,44JFC@71274|asterids	35493|Streptophyta	K	Transcriptional activator that specifically binds 5'- GATA-3' or 5'-GAT-3' motifs within gene promoters	GATA2	GO:0000976,GO:0000977,GO:0000981,GO:0001012,GO:0001067,GO:0001085,GO:0001228,GO:0003674,GO:0003676,GO:0003677,GO:0003682,GO:0003690,GO:0003700,GO:0005488,GO:0005515,GO:0005575,GO:0005622,GO:0005623,GO:0005634,GO:0005667,GO:0006139,GO:0006351,GO:0006355,GO:0006357,GO:0006366,GO:0006725,GO:0006807,GO:0008134,GO:0008150,GO:0008152,GO:0009058,GO:0009059,GO:0009314,GO:0009416,GO:0009628,GO:0009889,GO:…	-	-	-	-	-	-	-	-	-	-	GATA
ASEP0014755-RA	29760.VIT_04s0044g01510.t01	1.57e-228	639.0	COG0123@1|root,KOG1343@2759|Eukaryota,37N54@33090|Viridiplantae,3GEM7@35493|Streptophyta	35493|Streptophyta	B	histone deacetylase	-	GO:0003674,GO:0003824,GO:0005488,GO:0005515,GO:0005575,GO:0005622,GO:0005623,GO:0005634,GO:0005737,GO:0005829,GO:0006464,GO:0006476,GO:0006807,GO:0008092,GO:0008150,GO:0008152,GO:0009507,GO:0009536,GO:0009987,GO:0015631,GO:0016787,GO:0016810,GO:0016811,GO:0019213,GO:0019538,GO:0019899,GO:0019902,GO:0019903,GO:0033558,GO:0035601,GO:0036211,GO:0042903,GO:0043014,GO:0043170,GO:0043226,GO:0043227,GO:…	-	-	-	-	-	-	-	-	-	-	Hist_deacetyl
ASEP0014756-RA	29730.Gorai.002G140500.1	2.5e-113	331.0	KOG4562@1|root,KOG4562@2759|Eukaryota,37NS9@33090|Viridiplantae,3GE6K@35493|Streptophyta	35493|Streptophyta	S	Melanoma-associated antigen	-	-	-	-	-	-	-	-	-	-	-	-	MAGE
ASEP0014745-RA	29760.VIT_06s0004g02820.t01	1.4e-146	442.0	KOG0997@1|root,KOG0997@2759|Eukaryota,37KB6@33090|Viridiplantae,3G922@35493|Streptophyta	35493|Streptophyta	S	Vacuolar fusion protein	-	GO:0005575,GO:0005622,GO:0005623,GO:0005737,GO:0005768,GO:0006810,GO:0006886,GO:0006996,GO:0007033,GO:0007034,GO:0007275,GO:0008104,GO:0008150,GO:0009987,GO:0012505,GO:0015031,GO:0015833,GO:0016043,GO:0016192,GO:0031410,GO:0031982,GO:0032501,GO:0032502,GO:0033036,GO:0034613,GO:0042886,GO:0043226,GO:0043227,GO:0043229,GO:0044424,GO:0044444,GO:0044464,GO:0045184,GO:0045324,GO:0046907,GO:0048731,GO:…	-	ko:K20195	ko04138,map04138	-	-	-	ko00000,ko00001,ko04131	-	-	-	Mon1
ASEP0014746-RA	4432.XP_010264682.1	1.19e-137	405.0	28KUZ@1|root,2QTBA@2759|Eukaryota,37I50@33090|Viridiplantae,3G99T@35493|Streptophyta	35493|Streptophyta	J	Double-stranded RNA-binding protein	DRB2	GO:0003674,GO:0003676,GO:0003723,GO:0003725,GO:0005488,GO:0005575,GO:0005622,GO:0005623,GO:0005737,GO:0006139,GO:0006325,GO:0006342,GO:0006355,GO:0006396,GO:0006725,GO:0006807,GO:0006996,GO:0008150,GO:0008152,GO:0009889,GO:0009890,GO:0009892,GO:0009987,GO:0010033,GO:0010467,GO:0010468,GO:0010556,GO:0010558,GO:0010605,GO:0010608,GO:0010629,GO:0014070,GO:0016043,GO:0016070,GO:0016441,GO:0016458,GO:…	-	-	-	-	-	-	-	-	-	-	dsrm
ASEP0014748-RA	3649.evm.model.supercontig_545.3	0.0	1349.0	28H7Z@1|root,2QRJM@2759|Eukaryota,37HH8@33090|Viridiplantae,3GBPY@35493|Streptophyta,3HQMG@3699|Brassicales	35493|Streptophyta	K	homeobox-leucine zipper protein	REV	GO:0001067,GO:0003002,GO:0003674,GO:0003676,GO:0003677,GO:0003700,GO:0005488,GO:0005575,GO:0005622,GO:0005623,GO:0005634,GO:0006355,GO:0007275,GO:0007389,GO:0008150,GO:0009653,GO:0009798,GO:0009799,GO:0009855,GO:0009888,GO:0009889,GO:0009933,GO:0009943,GO:0009944,GO:0009955,GO:0009956,GO:0009987,GO:0010014,GO:0010051,GO:0010087,GO:0010089,GO:0010468,GO:0010556,GO:0019219,GO:0019222,GO:0030154,GO:…	-	ko:K09338	-	-	-	-	ko00000,ko03000	-	-	-	Homeobox,MEKHLA,START
ASEP0014750-RA	4096.XP_009791357.1	9.84e-80	238.0	COG0284@1|root,KOG1743@2759|Eukaryota,37TS0@33090|Viridiplantae,3GHX1@35493|Streptophyta,44J6Q@71274|asterids	35493|Streptophyta	P	Vesicle transport protein GOT1B-like	-	-	-	-	-	-	-	-	-	-	-	-	Got1
ASEP0014751-RA	4096.XP_009797873.1	7.06e-226	639.0	COG2124@1|root,KOG0157@2759|Eukaryota,37IXF@33090|Viridiplantae,3G9DS@35493|Streptophyta,44QYZ@71274|asterids	35493|Streptophyta	Q	Cytochrome P450	-	-	1.14.14.1	ko:K07428,ko:K10717,ko:K20660	ko00908,ko01100,ko01110,ko04726,map00908,map01100,map01110,map04726	-	R08053,R08054,R08055	RC01137	ko00000,ko00001,ko00199,ko01000	-	-	-	p450
ASEP0014749-RA	4096.XP_009793078.1	6.93e-128	368.0	COG5066@1|root,KOG0439@2759|Eukaryota,37HIK@33090|Viridiplantae,3GF0P@35493|Streptophyta,44C5E@71274|asterids	35493|Streptophyta	U	vesicle-associated membrane protein	-	GO:0005575,GO:0005622,GO:0005623,GO:0005737,GO:0005783,GO:0012505,GO:0043226,GO:0043227,GO:0043229,GO:0043231,GO:0044424,GO:0044444,GO:0044464	-	-	-	-	-	-	-	-	-	-	Motile_Sperm
ASEP0014752-RA	218851.Aquca_013_00722.1	2.72e-91	273.0	COG1621@1|root,KOG0228@2759|Eukaryota,37M0W@33090|Viridiplantae,3GBT7@35493|Streptophyta	35493|Streptophyta	G	Holliday junction resolvase	-	-	-	ko:K07447	-	-	-	-	ko00000,ko01000	-	-	-	RuvX
ASEP0014762-RA	4098.XP_009604686.1	7.25e-27	105.0	2BD6H@1|root,2S1ER@2759|Eukaryota,37VJ3@33090|Viridiplantae,3GJJ2@35493|Streptophyta,44TKQ@71274|asterids	35493|Streptophyta	S	Plastocyanin-like domain	-	-	-	-	-	-	-	-	-	-	-	-	Cu_bind_like
ASEP0014763-RA	4098.XP_009603142.1	1.54e-257	719.0	KOG2516@1|root,KOG2516@2759|Eukaryota,37M2I@33090|Viridiplantae,3G7EG@35493|Streptophyta,44EGI@71274|asterids	35493|Streptophyta	G	Alg9-like mannosyltransferase family	-	GO:0005575,GO:0005622,GO:0005623,GO:0005737,GO:0005783,GO:0006464,GO:0006486,GO:0006487,GO:0006508,GO:0006511,GO:0006807,GO:0006950,GO:0008150,GO:0008152,GO:0009056,GO:0009057,GO:0009058,GO:0009059,GO:0009100,GO:0009101,GO:0009987,GO:0010033,GO:0010243,GO:0010498,GO:0012505,GO:0019538,GO:0019941,GO:0030163,GO:0030433,GO:0033554,GO:0034645,GO:0034976,GO:0036211,GO:0036503,GO:0042221,GO:0043161,GO:…	2.4.1.260	ko:K03847	ko00510,ko00513,ko01100,map00510,map00513,map01100	M00055	R06260	-	ko00000,ko00001,ko00002,ko01000,ko01003	-	GT22	-	Glyco_transf_22
ASEP0014764-RA	3988.XP_002526473.1	2.83e-103	303.0	KOG1674@1|root,KOG1674@2759|Eukaryota,37S1J@33090|Viridiplantae,3GAQ0@35493|Streptophyta,4JN0F@91835|fabids	35493|Streptophyta	D	Cyclin	-	-	-	-	-	-	-	-	-	-	-	-	Cyclin
ASEP0014766-RA	3988.XP_002522234.1	2.43e-90	267.0	COG0094@1|root,KOG0397@2759|Eukaryota,37J8Q@33090|Viridiplantae,3GEA6@35493|Streptophyta,4JEA4@91835|fabids	35493|Streptophyta	J	Belongs to the universal ribosomal protein uL5 family	-	GO:0000027,GO:0003674,GO:0003676,GO:0003723,GO:0003735,GO:0005198,GO:0005488,GO:0005575,GO:0005622,GO:0005623,GO:0005634,GO:0005730,GO:0005737,GO:0005773,GO:0005829,GO:0005840,GO:0005911,GO:0006412,GO:0006518,GO:0006807,GO:0006996,GO:0008150,GO:0008152,GO:0009058,GO:0009059,GO:0009506,GO:0009507,GO:0009536,GO:0009987,GO:0010467,GO:0015934,GO:0016043,GO:0019538,GO:0022607,GO:0022613,GO:0022618,GO:…	-	ko:K02868	ko03010,map03010	M00177	-	-	br01610,ko00000,ko00001,ko00002,ko03011	-	-	-	Ribosomal_L5,Ribosomal_L5_C
ASEP0014767-RA	3983.cassava4.1_003924m	1.24e-79	268.0	COG1171@1|root,KOG1250@2759|Eukaryota,37HZI@33090|Viridiplantae,3G9PE@35493|Streptophyta,4JMWR@91835|fabids	35493|Streptophyta	E	Threonine dehydratase biosynthetic	OMR1	GO:0003674,GO:0003824,GO:0004794,GO:0005488,GO:0005515,GO:0005575,GO:0005622,GO:0005623,GO:0005737,GO:0006082,GO:0006520,GO:0006549,GO:0006807,GO:0008150,GO:0008152,GO:0008652,GO:0009058,GO:0009081,GO:0009082,GO:0009097,GO:0009507,GO:0009536,GO:0009987,GO:0016053,GO:0016829,GO:0016840,GO:0016841,GO:0019752,GO:0042802,GO:0043226,GO:0043227,GO:0043229,GO:0043231,GO:0043436,GO:0044237,GO:0044238,GO:…	4.3.1.19	ko:K01754	ko00260,ko00290,ko01100,ko01110,ko01130,ko01200,ko01230,map00260,map00290,map01100,map01110,map01130,map01200,map01230	M00570	R00220,R00996	RC00418,RC02600	ko00000,ko00001,ko00002,ko01000	-	-	-	PALP,Thr_dehydrat_C
ASEP0014801-RA	3750.XP_008366078.1	6.1e-147	427.0	28JYB@1|root,2QSCR@2759|Eukaryota,37MTW@33090|Viridiplantae,3G7JM@35493|Streptophyta,4JN2C@91835|fabids	35493|Streptophyta	S	acyl-CoA--sterol O-acyltransferase 1-like	-	-	-	-	-	-	-	-	-	-	-	-	MBOAT_2
ASEP0014803-RA	3750.XP_008366078.1	2.75e-136	400.0	28JYB@1|root,2QSCR@2759|Eukaryota,37MTW@33090|Viridiplantae,3G7JM@35493|Streptophyta,4JN2C@91835|fabids	35493|Streptophyta	S	acyl-CoA--sterol O-acyltransferase 1-like	-	-	-	-	-	-	-	-	-	-	-	-	MBOAT_2
ASEP0014805-RA	4432.XP_010244155.1	4.3e-136	398.0	KOG2086@1|root,KOG2086@2759|Eukaryota,37MU8@33090|Viridiplantae,3GF53@35493|Streptophyta	35493|Streptophyta	Y	UBA and UBX domain-containing protein	PUX4	GO:0000045,GO:0003674,GO:0005488,GO:0005515,GO:0005575,GO:0005622,GO:0005623,GO:0005634,GO:0005737,GO:0005829,GO:0006508,GO:0006511,GO:0006807,GO:0006914,GO:0006996,GO:0006997,GO:0006998,GO:0007030,GO:0007033,GO:0008150,GO:0008152,GO:0009056,GO:0009057,GO:0009987,GO:0010256,GO:0010498,GO:0010921,GO:0016043,GO:0016236,GO:0019208,GO:0019220,GO:0019222,GO:0019538,GO:0019888,GO:0019899,GO:0019941,GO:…	-	ko:K14012	ko04141,map04141	-	-	-	ko00000,ko00001	-	-	-	SEP,UBA_4,UBX
ASEP0014808-RA	4432.XP_010249317.1	5.52e-128	380.0	COG3424@1|root,2QRSY@2759|Eukaryota,37MT6@33090|Viridiplantae,3G7AK@35493|Streptophyta	35493|Streptophyta	H	Belongs to the chalcone stilbene synthases family	CHS2	-	2.3.1.159,2.3.1.74	ko:K00660,ko:K12644	ko00941,ko01058,ko01100,ko01110,ko04712,map00941,map01058,map01100,map01110,map04712	M00137	R01613,R06568,R07250,R07987,R07988,R07989	RC00004,RC02726,RC02952	ko00000,ko00001,ko00002,ko01000,ko01008	-	-	-	Chal_sti_synt_C,Chal_sti_synt_N
ASEP0014809-RA	4432.XP_010249317.1	1.23e-133	394.0	COG3424@1|root,2QRSY@2759|Eukaryota,37MT6@33090|Viridiplantae,3G7AK@35493|Streptophyta	35493|Streptophyta	H	Belongs to the chalcone stilbene synthases family	CHS2	-	2.3.1.159,2.3.1.74	ko:K00660,ko:K12644	ko00941,ko01058,ko01100,ko01110,ko04712,map00941,map01058,map01100,map01110,map04712	M00137	R01613,R06568,R07250,R07987,R07988,R07989	RC00004,RC02726,RC02952	ko00000,ko00001,ko00002,ko01000,ko01008	-	-	-	Chal_sti_synt_C,Chal_sti_synt_N
ASEP0014810-RA	3988.XP_002518519.1	5.64e-50	172.0	COG0133@1|root,KOG1395@2759|Eukaryota,37QTM@33090|Viridiplantae,3G9EX@35493|Streptophyta,4JE9V@91835|fabids	35493|Streptophyta	E	Tryptophan synthase	-	-	4.2.1.20	ko:K01696	ko00260,ko00400,ko01100,ko01110,ko01130,ko01230,map00260,map00400,map01100,map01110,map01130,map01230	M00023	R00674,R02340,R02722	RC00209,RC00210,RC00700,RC00701,RC02868	ko00000,ko00001,ko00002,ko01000	-	-	-	PALP
ASEP0014804-RA	3694.POPTR_0004s00290.1	6.8e-156	440.0	KOG2329@1|root,KOG2329@2759|Eukaryota,37MKF@33090|Viridiplantae,3G898@35493|Streptophyta,4JRF3@91835|fabids	35493|Streptophyta	I	Alkaline ceramidase	-	GO:0000139,GO:0001101,GO:0002238,GO:0002376,GO:0003674,GO:0003824,GO:0004553,GO:0005575,GO:0005622,GO:0005623,GO:0005634,GO:0005737,GO:0005783,GO:0005789,GO:0005794,GO:0006066,GO:0006629,GO:0006643,GO:0006665,GO:0006670,GO:0006671,GO:0006807,GO:0006950,GO:0006952,GO:0006955,GO:0006970,GO:0008150,GO:0008152,GO:0008284,GO:0008610,GO:0009058,GO:0009605,GO:0009607,GO:0009617,GO:0009620,GO:0009628,GO:…	-	ko:K04711	ko00600,map00600	-	R06518	RC00064,RC00328	ko00000,ko00001,ko01000	-	-	-	Ceramidase
ASEP0014806-RA	4432.XP_010276092.1	1.02e-298	825.0	KOG0032@1|root,KOG0032@2759|Eukaryota,37JIH@33090|Viridiplantae,3G8F3@35493|Streptophyta	35493|Streptophyta	T	calcium-dependent protein kinase	CPK15	GO:0001101,GO:0003674,GO:0003824,GO:0004672,GO:0004674,GO:0004683,GO:0005488,GO:0005515,GO:0005516,GO:0005575,GO:0005622,GO:0005623,GO:0005634,GO:0005737,GO:0005829,GO:0005886,GO:0005911,GO:0006464,GO:0006468,GO:0006793,GO:0006796,GO:0006807,GO:0007154,GO:0007165,GO:0008150,GO:0008152,GO:0009506,GO:0009719,GO:0009725,GO:0009737,GO:0009738,GO:0009751,GO:0009755,GO:0009931,GO:0009987,GO:0010033,GO:…	2.7.11.1	ko:K13412	ko04626,ko05145,map04626,map05145	-	-	-	ko00000,ko00001,ko01000,ko01001	-	-	-	EF-hand_1,EF-hand_5,EF-hand_7,Pkinase
ASEP0014807-RA	3694.POPTR_0011s13920.1	2.85e-204	574.0	KOG1441@1|root,KOG1441@2759|Eukaryota,37JDN@33090|Viridiplantae,3GB1P@35493|Streptophyta,4JJWI@91835|fabids	35493|Streptophyta	EG	Glucose-6-phosphate phosphate translocator	GPT1	GO:0000003,GO:0003006,GO:0003674,GO:0005215,GO:0005315,GO:0005342,GO:0005488,GO:0005515,GO:0005575,GO:0005622,GO:0005623,GO:0005737,GO:0006810,GO:0006811,GO:0006820,GO:0006996,GO:0007033,GO:0007275,GO:0008028,GO:0008150,GO:0008509,GO:0008514,GO:0008643,GO:0009536,GO:0009553,GO:0009555,GO:0009605,GO:0009607,GO:0009624,GO:0009790,GO:0009791,GO:0009793,GO:0009987,GO:0010152,GO:0010154,GO:0015075,GO:…	-	ko:K15283	-	-	-	-	ko00000,ko02000	2.A.7.9	-	-	TPT
ASEP0014811-RA	29760.VIT_10s0116g00710.t01	9.66e-209	592.0	COG0133@1|root,KOG1395@2759|Eukaryota,37QTM@33090|Viridiplantae,3G9EX@35493|Streptophyta	35493|Streptophyta	E	Tryptophan synthase beta chain	-	-	4.2.1.20	ko:K01696	ko00260,ko00400,ko01100,ko01110,ko01130,ko01230,map00260,map00400,map01100,map01110,map01130,map01230	M00023	R00674,R02340,R02722	RC00209,RC00210,RC00700,RC00701,RC02868	ko00000,ko00001,ko00002,ko01000	-	-	-	PALP
ASEP0014802-RA	3694.POPTR_0004s00290.1	5.92e-14	72.8	KOG2329@1|root,KOG2329@2759|Eukaryota,37MKF@33090|Viridiplantae,3G898@35493|Streptophyta,4JRF3@91835|fabids	35493|Streptophyta	I	Alkaline ceramidase	-	GO:0000139,GO:0001101,GO:0002238,GO:0002376,GO:0003674,GO:0003824,GO:0004553,GO:0005575,GO:0005622,GO:0005623,GO:0005634,GO:0005737,GO:0005783,GO:0005789,GO:0005794,GO:0006066,GO:0006629,GO:0006643,GO:0006665,GO:0006670,GO:0006671,GO:0006807,GO:0006950,GO:0006952,GO:0006955,GO:0006970,GO:0008150,GO:0008152,GO:0008284,GO:0008610,GO:0009058,GO:0009605,GO:0009607,GO:0009617,GO:0009620,GO:0009628,GO:…	-	ko:K04711	ko00600,map00600	-	R06518	RC00064,RC00328	ko00000,ko00001,ko01000	-	-	-	Ceramidase
ASEP0014790-RA	3983.cassava4.1_025758m	6.57e-118	344.0	COG3145@1|root,2QW9E@2759|Eukaryota,37PTG@33090|Viridiplantae,3GA6P@35493|Streptophyta,4JG03@91835|fabids	35493|Streptophyta	L	Alpha-ketoglutarate-dependent dioxygenase alkB homolog	-	GO:0003674,GO:0003824,GO:0005488,GO:0005506,GO:0006139,GO:0006259,GO:0006281,GO:0006304,GO:0006307,GO:0006725,GO:0006807,GO:0006950,GO:0006974,GO:0008150,GO:0008152,GO:0008198,GO:0008283,GO:0009451,GO:0009987,GO:0016070,GO:0016491,GO:0016705,GO:0016706,GO:0032451,GO:0033554,GO:0034641,GO:0035510,GO:0035511,GO:0035513,GO:0035514,GO:0035515,GO:0035552,GO:0043167,GO:0043169,GO:0043170,GO:0043412,GO:…	1.14.11.33	ko:K10859	-	-	-	-	ko00000,ko01000,ko03400	-	-	-	2OG-FeII_Oxy_2,DUF4057
ASEP0014793-RA	29730.Gorai.011G008600.1	3.6e-35	133.0	291Z7@1|root,2R8VI@2759|Eukaryota,37QRP@33090|Viridiplantae,3GFW1@35493|Streptophyta	35493|Streptophyta	S	leucine-rich repeat extensin-like protein	-	-	-	-	-	-	-	-	-	-	-	-	HMA
ASEP0014783-RA	2711.XP_006467243.1	3.62e-90	279.0	28KG7@1|root,2QU84@2759|Eukaryota,37RJF@33090|Viridiplantae,3GBVR@35493|Streptophyta	35493|Streptophyta	K	MYB family transcription factor	-	GO:0003674,GO:0003700,GO:0005575,GO:0005622,GO:0005623,GO:0005634,GO:0006355,GO:0008150,GO:0009888,GO:0009889,GO:0009891,GO:0009893,GO:0010087,GO:0010088,GO:0010089,GO:0010468,GO:0010556,GO:0010557,GO:0010604,GO:0010628,GO:0019219,GO:0019222,GO:0031323,GO:0031325,GO:0031326,GO:0031328,GO:0032502,GO:0043226,GO:0043227,GO:0043229,GO:0043231,GO:0044424,GO:0044464,GO:0045893,GO:0045935,GO:0048518,GO:…	-	-	-	-	-	-	-	-	-	-	Myb_CC_LHEQLE,Myb_DNA-binding
ASEP0014784-RA	29760.VIT_00s0878g00020.t01	1.42e-185	541.0	2CC3R@1|root,2QQDV@2759|Eukaryota,37T96@33090|Viridiplantae,3GDWP@35493|Streptophyta	35493|Streptophyta	S	Galactinol--sucrose galactosyltransferase	-	-	2.4.1.82	ko:K06617	ko00052,map00052	-	R02411	RC00049,RC00059	ko00000,ko00001,ko01000	-	GH36	-	Raffinose_syn
ASEP0014785-RA	3983.cassava4.1_001996m	3.65e-76	248.0	2CC3R@1|root,2QQDV@2759|Eukaryota,37T96@33090|Viridiplantae,3GDWP@35493|Streptophyta,4JMS4@91835|fabids	35493|Streptophyta	S	Raffinose synthase or seed imbibition protein Sip1	-	-	2.4.1.82	ko:K06617	ko00052,map00052	-	R02411	RC00049,RC00059	ko00000,ko00001,ko01000	-	GH36	-	Raffinose_syn
ASEP0014786-RA	3694.POPTR_0014s16390.1	7.78e-39	153.0	KOG4197@1|root,KOG4197@2759|Eukaryota,37KU7@33090|Viridiplantae,3GGSA@35493|Streptophyta,4JJZC@91835|fabids	35493|Streptophyta	S	Pentatricopeptide repeat-containing protein	-	GO:0000959,GO:0000963,GO:0003674,GO:0003676,GO:0003723,GO:0003824,GO:0004518,GO:0004519,GO:0005488,GO:0005575,GO:0005622,GO:0005623,GO:0005737,GO:0005739,GO:0006139,GO:0006396,GO:0006397,GO:0006725,GO:0006807,GO:0008150,GO:0008152,GO:0009451,GO:0009987,GO:0010467,GO:0016070,GO:0016071,GO:0016787,GO:0016788,GO:0034641,GO:0043170,GO:0043226,GO:0043227,GO:0043229,GO:0043231,GO:0043412,GO:0044237,GO:…	-	-	-	-	-	-	-	-	-	-	PPR,PPR_1,PPR_2,PPR_3
ASEP0014787-RA	29760.VIT_00s2077g00020.t01	3.32e-25	106.0	2CC3R@1|root,2QQDV@2759|Eukaryota,37T96@33090|Viridiplantae,3GDWP@35493|Streptophyta	35493|Streptophyta	S	Galactinol--sucrose galactosyltransferase	-	-	2.4.1.82	ko:K06617	ko00052,map00052	-	R02411	RC00049,RC00059	ko00000,ko00001,ko01000	-	GH36	-	Raffinose_syn
ASEP0014789-RA	4098.XP_009617770.1	6.68e-62	199.0	COG5250@1|root,KOG2351@2759|Eukaryota,37TU6@33090|Viridiplantae,3GGXT@35493|Streptophyta,44KQ6@71274|asterids	35493|Streptophyta	K	DNA-directed RNA polymerases IV and V subunit 4	-	-	-	ko:K03012	ko00230,ko00240,ko01100,ko03020,ko05016,ko05169,map00230,map00240,map01100,map03020,map05016,map05169	M00180	R00435,R00441,R00442,R00443	RC02795	br01611,ko00000,ko00001,ko00002,ko03021,ko03400	-	-	-	RNA_pol_Rpb4
ASEP0014792-RA	29760.VIT_00s0531g00030.t01	9.23e-87	258.0	KOG1030@1|root,KOG1030@2759|Eukaryota,37TQJ@33090|Viridiplantae,3GI65@35493|Streptophyta	35493|Streptophyta	S	ADP-ribosylation factor GTPase-activating protein	-	GO:0003674,GO:0005096,GO:0005488,GO:0005543,GO:0005575,GO:0005622,GO:0005623,GO:0005634,GO:0005737,GO:0005773,GO:0005886,GO:0007275,GO:0008047,GO:0008150,GO:0008289,GO:0009555,GO:0009787,GO:0009789,GO:0009966,GO:0009967,GO:0010646,GO:0010647,GO:0016020,GO:0023051,GO:0023056,GO:0030234,GO:0030695,GO:0032501,GO:0032502,GO:0043085,GO:0043087,GO:0043167,GO:0043168,GO:0043226,GO:0043227,GO:0043229,GO:…	-	-	-	-	-	-	-	-	-	-	C2
ASEP0014794-RA	3641.EOX94746	0.0	927.0	2CKJS@1|root,2QQN6@2759|Eukaryota,37RTC@33090|Viridiplantae,3G8Z6@35493|Streptophyta	35493|Streptophyta	S	Belongs to the terpene synthase family	CPS1	GO:0000287,GO:0001101,GO:0003674,GO:0003824,GO:0005488,GO:0005575,GO:0005622,GO:0005623,GO:0005737,GO:0006082,GO:0006629,GO:0006720,GO:0006721,GO:0007154,GO:0007165,GO:0008150,GO:0008152,GO:0008299,GO:0008610,GO:0009058,GO:0009507,GO:0009536,GO:0009685,GO:0009686,GO:0009719,GO:0009725,GO:0009739,GO:0009740,GO:0009755,GO:0009905,GO:0009987,GO:0010033,GO:0010476,GO:0010817,GO:0016053,GO:0016101,GO:…	5.5.1.13,5.5.1.14	ko:K04120,ko:K14043	ko00904,ko01100,ko01110,map00904,map01100,map01110	-	R02068,R06312	RC00642	ko00000,ko00001,ko01000	-	-	-	Terpene_synth,Terpene_synth_C
ASEP0014795-RA	29760.VIT_06s0009g03520.t01	1.53e-210	585.0	KOG2443@1|root,KOG2443@2759|Eukaryota,37J1V@33090|Viridiplantae,3GDQ9@35493|Streptophyta	35493|Streptophyta	S	signal peptide	-	GO:0000003,GO:0000323,GO:0003674,GO:0003824,GO:0004175,GO:0004190,GO:0005488,GO:0005515,GO:0005575,GO:0005622,GO:0005623,GO:0005737,GO:0005764,GO:0005765,GO:0005773,GO:0005774,GO:0005783,GO:0005789,GO:0005791,GO:0005798,GO:0006508,GO:0006807,GO:0006810,GO:0006886,GO:0006950,GO:0007275,GO:0008104,GO:0008150,GO:0008152,GO:0008233,GO:0009056,GO:0009057,GO:0009555,GO:0009846,GO:0009856,GO:0009986,GO:…	-	ko:K09595	-	-	-	-	ko00000,ko01000,ko01002	-	-	-	Peptidase_A22B
ASEP0014796-RA	4096.XP_009775507.1	1.19e-164	474.0	KOG4293@1|root,KOG4293@2759|Eukaryota,37MYJ@33090|Viridiplantae,3GBYG@35493|Streptophyta,44DMJ@71274|asterids	35493|Streptophyta	T	Cytochrome b561 and DOMON domain-containing protein At5g47530-like	-	GO:0005575,GO:0005623,GO:0005886,GO:0016020,GO:0044464,GO:0071944	-	-	-	-	-	-	-	-	-	-	Cytochrom_B561,DUF568
ASEP0014797-RA	3988.XP_002528240.1	6.74e-179	515.0	KOG4205@1|root,KOG4205@2759|Eukaryota,37T3R@33090|Viridiplantae,3GBWE@35493|Streptophyta	35493|Streptophyta	A	RNA recognition motif	-	GO:0003674,GO:0003676,GO:0003723,GO:0003727,GO:0005488,GO:0005575,GO:0005622,GO:0005623,GO:0005737,GO:0005844,GO:0008150,GO:0008187,GO:0008266,GO:0009987,GO:0030154,GO:0032502,GO:0032991,GO:0044424,GO:0044464,GO:0048468,GO:0048856,GO:0048863,GO:0048864,GO:0048869,GO:0097159,GO:1901363,GO:1990904	-	ko:K14411	ko03015,map03015	-	-	-	ko00000,ko00001,ko03019	-	-	-	RRM_1
ASEP0014798-RA	2711.XP_006493543.1	1.37e-117	340.0	KOG0080@1|root,KOG0080@2759|Eukaryota,37S6E@33090|Viridiplantae,3GAJF@35493|Streptophyta	35493|Streptophyta	U	Ras-related protein	-	GO:0003674,GO:0005488,GO:0005515,GO:0005575,GO:0005622,GO:0005623,GO:0005737,GO:0005777,GO:0005794,GO:0008092,GO:0012505,GO:0017022,GO:0030742,GO:0032029,GO:0032036,GO:0042579,GO:0043226,GO:0043227,GO:0043229,GO:0043231,GO:0044424,GO:0044444,GO:0044464,GO:0080115	-	ko:K07910,ko:K07976	-	-	-	-	ko00000,ko04031,ko04131	-	-	-	Ras
ASEP0014770-RA	3988.XP_002522234.1	1.96e-123	352.0	COG0094@1|root,KOG0397@2759|Eukaryota,37J8Q@33090|Viridiplantae,3GEA6@35493|Streptophyta,4JEA4@91835|fabids	35493|Streptophyta	J	Belongs to the universal ribosomal protein uL5 family	-	GO:0000027,GO:0003674,GO:0003676,GO:0003723,GO:0003735,GO:0005198,GO:0005488,GO:0005575,GO:0005622,GO:0005623,GO:0005634,GO:0005730,GO:0005737,GO:0005773,GO:0005829,GO:0005840,GO:0005911,GO:0006412,GO:0006518,GO:0006807,GO:0006996,GO:0008150,GO:0008152,GO:0009058,GO:0009059,GO:0009506,GO:0009507,GO:0009536,GO:0009987,GO:0010467,GO:0015934,GO:0016043,GO:0019538,GO:0022607,GO:0022613,GO:0022618,GO:…	-	ko:K02868	ko03010,map03010	M00177	-	-	br01610,ko00000,ko00001,ko00002,ko03011	-	-	-	Ribosomal_L5,Ribosomal_L5_C
ASEP0014774-RA	29730.Gorai.004G167100.1	2.59e-71	233.0	KOG4282@1|root,KOG4282@2759|Eukaryota,37N0Y@33090|Viridiplantae,3G8S0@35493|Streptophyta	35493|Streptophyta	K	Transcription factor	-	-	-	-	-	-	-	-	-	-	-	-	Myb_DNA-bind_4
ASEP0014777-RA	3988.XP_002526490.1	8.89e-217	609.0	COG0515@1|root,KOG1187@2759|Eukaryota,37IP7@33090|Viridiplantae,3G8RT@35493|Streptophyta,4JI6U@91835|fabids	35493|Streptophyta	T	Belongs to the protein kinase superfamily	-	-	-	-	-	-	-	-	-	-	-	-	Pkinase,Pkinase_Tyr
ASEP0014775-RA	981085.XP_010089781.1	4.83e-280	798.0	28J1K@1|root,2QRDT@2759|Eukaryota,37JV0@33090|Viridiplantae,3G9Q3@35493|Streptophyta,4JHF7@91835|fabids	35493|Streptophyta	A	RNA recognition motif	-	GO:0003674,GO:0003676,GO:0003723,GO:0003729,GO:0003730,GO:0005488,GO:0005575,GO:0005622,GO:0005623,GO:0005634,GO:0005737,GO:0006417,GO:0007623,GO:0008150,GO:0009889,GO:0009891,GO:0009892,GO:0009893,GO:0010468,GO:0010556,GO:0010557,GO:0010604,GO:0010605,GO:0010608,GO:0010628,GO:0016020,GO:0019219,GO:0019222,GO:0030425,GO:0031323,GO:0031324,GO:0031325,GO:0031326,GO:0031328,GO:0032268,GO:0032270,GO:…	-	ko:K12885	ko03040,map03040	-	-	-	ko00000,ko00001,ko03041	-	-	-	RRM_1
ASEP0014776-RA	4098.XP_009626525.1	2.34e-234	653.0	COG0042@1|root,KOG2335@2759|Eukaryota,37PYT@33090|Viridiplantae,3G7QJ@35493|Streptophyta,44C0M@71274|asterids	35493|Streptophyta	J	Catalyzes the synthesis of dihydrouridine, a modified base found in the D-loop of most tRNAs	-	-	-	ko:K05539	-	-	-	-	ko00000,ko01000,ko03016	-	-	-	Dus
ASEP0014778-RA	4155.Migut.K00127.1.p	4.04e-212	632.0	KOG4658@1|root,KOG4658@2759|Eukaryota,37S9E@33090|Viridiplantae,3G93J@35493|Streptophyta,44QFC@71274|asterids	35493|Streptophyta	T	disease resistance protein	-	-	-	ko:K19613	ko04014,map04014	-	-	-	ko00000,ko00001	-	-	-	NB-ARC
ASEP0014779-RA	4098.XP_009603589.1	4.24e-52	182.0	KOG0800@1|root,KOG0800@2759|Eukaryota,37N38@33090|Viridiplantae,3GCM3@35493|Streptophyta,44GYZ@71274|asterids	35493|Streptophyta	O	E3 ubiquitin-protein ligase	-	GO:0003674,GO:0003824,GO:0004842,GO:0006464,GO:0006508,GO:0006511,GO:0006807,GO:0008150,GO:0008152,GO:0009056,GO:0009057,GO:0009987,GO:0010498,GO:0016567,GO:0016740,GO:0019538,GO:0019787,GO:0019941,GO:0030163,GO:0032446,GO:0036211,GO:0043161,GO:0043170,GO:0043412,GO:0043632,GO:0044237,GO:0044238,GO:0044248,GO:0044257,GO:0044260,GO:0044265,GO:0044267,GO:0051603,GO:0061630,GO:0061659,GO:0070647,GO:…	2.3.2.27	ko:K10663	-	-	-	-	ko00000,ko01000,ko04121	-	-	-	zf-RING_2
ASEP0014781-RA	29760.VIT_11s0118g00760.t01	1.53e-102	326.0	KOG0800@1|root,KOG0800@2759|Eukaryota,37QJP@33090|Viridiplantae,3GD9Y@35493|Streptophyta	35493|Streptophyta	O	Ring finger protein	-	GO:0000578,GO:0003674,GO:0003824,GO:0004842,GO:0005488,GO:0005515,GO:0005575,GO:0005622,GO:0005623,GO:0005634,GO:0006464,GO:0006508,GO:0006511,GO:0006807,GO:0007275,GO:0007389,GO:0008134,GO:0008150,GO:0008152,GO:0009056,GO:0009057,GO:0009790,GO:0009798,GO:0009880,GO:0009987,GO:0016567,GO:0016740,GO:0019538,GO:0019787,GO:0019941,GO:0030163,GO:0032446,GO:0032501,GO:0032502,GO:0036211,GO:0042802,GO:…	2.3.2.27	ko:K16271	-	-	-	-	ko00000,ko01000,ko04121	-	-	-	zf-RING_11,zf-RING_2
ASEP0014847-RA	3760.EMJ04548	1.67e-81	281.0	2BYKV@1|root,2QSXD@2759|Eukaryota,37SKK@33090|Viridiplantae,3G88J@35493|Streptophyta,4JKM3@91835|fabids	35493|Streptophyta	S	disease resistance RPP13-like protein	-	-	-	-	-	-	-	-	-	-	-	-	-
ASEP0014848-RA	102107.XP_008224917.1	3.12e-195	576.0	2CMH1@1|root,2QQBP@2759|Eukaryota,37KZM@33090|Viridiplantae,3GBDB@35493|Streptophyta,4JI9Y@91835|fabids	35493|Streptophyta	S	Domain of unknown function (DUF4220)	-	-	-	-	-	-	-	-	-	-	-	-	DUF4220,DUF594
ASEP0014849-RA	3760.EMJ04761	2.93e-65	222.0	2CUVF@1|root,2RPBY@2759|Eukaryota,37T8N@33090|Viridiplantae,3GIG6@35493|Streptophyta,4JQ0S@91835|fabids	35493|Streptophyta	S	resistance protein	-	-	-	-	-	-	-	-	-	-	-	-	NB-ARC
ASEP0014823-RA	4096.XP_009785801.1	1.71e-212	617.0	COG0515@1|root,2QWDY@2759|Eukaryota,37QJ4@33090|Viridiplantae,3G71R@35493|Streptophyta,44RY7@71274|asterids	35493|Streptophyta	T	Belongs to the protein kinase superfamily	-	GO:0001101,GO:0003674,GO:0003824,GO:0004672,GO:0004674,GO:0005575,GO:0005622,GO:0005623,GO:0005737,GO:0005773,GO:0005886,GO:0006464,GO:0006468,GO:0006793,GO:0006796,GO:0006807,GO:0006950,GO:0006952,GO:0008150,GO:0008152,GO:0009605,GO:0009607,GO:0009617,GO:0009719,GO:0009725,GO:0009737,GO:0009987,GO:0010033,GO:0016020,GO:0016301,GO:0016310,GO:0016740,GO:0016772,GO:0016773,GO:0019538,GO:0033993,GO:…	-	-	-	-	-	-	-	-	-	-	Pkinase,Pkinase_Tyr,Stress-antifung
ASEP0014824-RA	3885.XP_007143162.1	2.82e-57	211.0	COG0515@1|root,2QWDY@2759|Eukaryota,37QJ4@33090|Viridiplantae,3G71R@35493|Streptophyta	35493|Streptophyta	T	Cysteine-rich receptor-like protein kinase	-	GO:0001101,GO:0003674,GO:0003824,GO:0004672,GO:0004674,GO:0005575,GO:0005622,GO:0005623,GO:0005737,GO:0005773,GO:0005886,GO:0006464,GO:0006468,GO:0006793,GO:0006796,GO:0006807,GO:0008150,GO:0008152,GO:0009719,GO:0009725,GO:0009737,GO:0009987,GO:0010033,GO:0016020,GO:0016301,GO:0016310,GO:0016740,GO:0016772,GO:0016773,GO:0019538,GO:0033993,GO:0036211,GO:0042221,GO:0043170,GO:0043226,GO:0043227,GO:…	-	-	-	-	-	-	-	-	-	-	Pkinase,Pkinase_Tyr,Stress-antifung
ASEP0014825-RA	3641.EOY28557	5.69e-161	476.0	COG0515@1|root,2QWDY@2759|Eukaryota,37QJ4@33090|Viridiplantae,3G71R@35493|Streptophyta	35493|Streptophyta	T	Cysteine-rich receptor-like protein kinase	-	-	-	-	-	-	-	-	-	-	-	-	Pkinase,Pkinase_Tyr,Stress-antifung
ASEP0014826-RA	29760.VIT_00s0437g00060.t01	1.58e-24	98.2	COG0515@1|root,2QWDY@2759|Eukaryota,37QJ4@33090|Viridiplantae,3G71R@35493|Streptophyta	35493|Streptophyta	T	Cysteine-rich receptor-like protein kinase	-	GO:0003674,GO:0003824,GO:0004672,GO:0004674,GO:0005575,GO:0005623,GO:0005886,GO:0006464,GO:0006468,GO:0006793,GO:0006796,GO:0006807,GO:0006950,GO:0006952,GO:0008150,GO:0008152,GO:0009605,GO:0009607,GO:0009617,GO:0009987,GO:0016020,GO:0016301,GO:0016310,GO:0016740,GO:0016772,GO:0016773,GO:0019538,GO:0036211,GO:0042742,GO:0043170,GO:0043207,GO:0043412,GO:0044237,GO:0044238,GO:0044260,GO:0044267,GO:…	-	-	-	-	-	-	-	-	-	-	Pkinase,Pkinase_Tyr,Stress-antifung
ASEP0014827-RA	29760.VIT_00s2745g00010.t01	2.4e-32	124.0	COG0515@1|root,2QWDY@2759|Eukaryota,37QJ4@33090|Viridiplantae,3G71R@35493|Streptophyta	35493|Streptophyta	T	Cysteine-rich receptor-like protein kinase	-	GO:0003674,GO:0003824,GO:0004672,GO:0004674,GO:0005575,GO:0005623,GO:0005886,GO:0006464,GO:0006468,GO:0006793,GO:0006796,GO:0006807,GO:0006950,GO:0006952,GO:0008150,GO:0008152,GO:0009605,GO:0009607,GO:0009617,GO:0009987,GO:0016020,GO:0016301,GO:0016310,GO:0016740,GO:0016772,GO:0016773,GO:0019538,GO:0036211,GO:0042742,GO:0043170,GO:0043207,GO:0043412,GO:0044237,GO:0044238,GO:0044260,GO:0044267,GO:…	-	-	-	-	-	-	-	-	-	-	Pkinase,Pkinase_Tyr,Stress-antifung
ASEP0014828-RA	29760.VIT_00s0437g00060.t01	3.16e-24	97.4	COG0515@1|root,2QWDY@2759|Eukaryota,37QJ4@33090|Viridiplantae,3G71R@35493|Streptophyta	35493|Streptophyta	T	Cysteine-rich receptor-like protein kinase	-	GO:0003674,GO:0003824,GO:0004672,GO:0004674,GO:0005575,GO:0005623,GO:0005886,GO:0006464,GO:0006468,GO:0006793,GO:0006796,GO:0006807,GO:0006950,GO:0006952,GO:0008150,GO:0008152,GO:0009605,GO:0009607,GO:0009617,GO:0009987,GO:0016020,GO:0016301,GO:0016310,GO:0016740,GO:0016772,GO:0016773,GO:0019538,GO:0036211,GO:0042742,GO:0043170,GO:0043207,GO:0043412,GO:0044237,GO:0044238,GO:0044260,GO:0044267,GO:…	-	-	-	-	-	-	-	-	-	-	Pkinase,Pkinase_Tyr,Stress-antifung
ASEP0014831-RA	71139.XP_010052458.1	4.48e-103	304.0	2CMIK@1|root,2QQF9@2759|Eukaryota,37S7H@33090|Viridiplantae,3G7MM@35493|Streptophyta	35493|Streptophyta	S	oxygen-evolving enhancer protein	-	GO:0005575,GO:0005576,GO:0005622,GO:0005623,GO:0005737,GO:0009507,GO:0009532,GO:0009534,GO:0009535,GO:0009536,GO:0009570,GO:0009579,GO:0016020,GO:0031976,GO:0031977,GO:0031984,GO:0034357,GO:0042651,GO:0043226,GO:0043227,GO:0043229,GO:0043231,GO:0044422,GO:0044424,GO:0044434,GO:0044435,GO:0044436,GO:0044444,GO:0044446,GO:0044464,GO:0048046,GO:0055035	-	ko:K08901	ko00195,ko01100,map00195,map01100	-	-	-	ko00000,ko00001,ko00194	-	-	-	PsbQ
ASEP0014832-RA	102107.XP_008224878.1	7.07e-80	241.0	29XHA@1|root,2RXRV@2759|Eukaryota,37TTI@33090|Viridiplantae,3GIAC@35493|Streptophyta,4JPMS@91835|fabids	35493|Streptophyta	S	Protein of unknown function (DUF1218)	-	-	-	-	-	-	-	-	-	-	-	-	DUF1218
ASEP0014833-RA	4155.Migut.M01245.1.p	1.95e-127	364.0	COG0655@1|root,KOG3135@2759|Eukaryota,37ID9@33090|Viridiplantae,3GD9G@35493|Streptophyta,44H9F@71274|asterids	35493|Streptophyta	S	Flavodoxin-like fold	-	-	1.6.5.2	ko:K03809	ko00130,ko01110,map00130,map01110	-	R02964,R03643,R03816	RC00819	ko00000,ko00001,ko01000	-	-	-	FMN_red
ASEP0014829-RA	4098.XP_009617477.1	8.65e-35	133.0	COG0515@1|root,2QWDY@2759|Eukaryota,37QJ4@33090|Viridiplantae,3G71R@35493|Streptophyta,44RY7@71274|asterids	35493|Streptophyta	T	Belongs to the protein kinase superfamily	-	GO:0003674,GO:0003824,GO:0004672,GO:0004674,GO:0005575,GO:0005623,GO:0005886,GO:0006464,GO:0006468,GO:0006793,GO:0006796,GO:0006807,GO:0006950,GO:0006952,GO:0008150,GO:0008152,GO:0009605,GO:0009607,GO:0009617,GO:0009987,GO:0016020,GO:0016301,GO:0016310,GO:0016740,GO:0016772,GO:0016773,GO:0019538,GO:0036211,GO:0042742,GO:0043170,GO:0043207,GO:0043412,GO:0044237,GO:0044238,GO:0044260,GO:0044267,GO:…	-	-	-	-	-	-	-	-	-	-	Pkinase,Pkinase_Tyr,Stress-antifung
ASEP0014852-RA	3760.EMJ04548	3.18e-82	283.0	2BYKV@1|root,2QSXD@2759|Eukaryota,37SKK@33090|Viridiplantae,3G88J@35493|Streptophyta,4JKM3@91835|fabids	35493|Streptophyta	S	disease resistance RPP13-like protein	-	-	-	-	-	-	-	-	-	-	-	-	-
ASEP0014853-RA	102107.XP_008224917.1	8.84e-195	575.0	2CMH1@1|root,2QQBP@2759|Eukaryota,37KZM@33090|Viridiplantae,3GBDB@35493|Streptophyta,4JI9Y@91835|fabids	35493|Streptophyta	S	Domain of unknown function (DUF4220)	-	-	-	-	-	-	-	-	-	-	-	-	DUF4220,DUF594
ASEP0014856-RA	3649.evm.model.supercontig_34.66	3.3e-62	202.0	KOG1479@1|root,KOG1479@2759|Eukaryota,37IDT@33090|Viridiplantae,3G9YU@35493|Streptophyta,3HXZ6@3699|Brassicales	35493|Streptophyta	F	Nucleoside transporter	-	-	-	ko:K15014	-	-	-	-	ko00000,ko02000	2.A.57.1	-	-	Nucleoside_tran
ASEP0014857-RA	2711.XP_006467914.1	1.1e-285	828.0	KOG1356@1|root,KOG1356@2759|Eukaryota,37R4Z@33090|Viridiplantae,3G72F@35493|Streptophyta	35493|Streptophyta	O	lysine-specific demethylase	-	GO:0000785,GO:0000976,GO:0001067,GO:0003674,GO:0003676,GO:0003677,GO:0003682,GO:0003690,GO:0003824,GO:0005488,GO:0005575,GO:0005622,GO:0005623,GO:0005634,GO:0005654,GO:0005694,GO:0006325,GO:0006355,GO:0006464,GO:0006482,GO:0006807,GO:0006996,GO:0008150,GO:0008152,GO:0008214,GO:0009889,GO:0009987,GO:0010468,GO:0010556,GO:0016043,GO:0016569,GO:0016570,GO:0016577,GO:0019219,GO:0019222,GO:0019538,GO:…	-	ko:K15601	ko04714,map04714	-	-	-	ko00000,ko00001,ko01000,ko03036	-	-	-	JmjC,WRC
ASEP0014859-RA	4096.XP_009794076.1	1.23e-273	769.0	COG1621@1|root,KOG0228@2759|Eukaryota,37QH4@33090|Viridiplantae,3GC8M@35493|Streptophyta,44H52@71274|asterids	35493|Streptophyta	G	Belongs to the glycosyl hydrolase 32 family	-	-	3.2.1.26	ko:K01193	ko00052,ko00500,ko01100,map00052,map00500,map01100	-	R00801,R00802,R02410,R03635,R03921,R06088	RC00028,RC00077	ko00000,ko00001,ko01000	-	GH32	-	DUF3357,Glyco_hydro_32C,Glyco_hydro_32N
ASEP0014860-RA	3694.POPTR_0006s11570.1	8.17e-258	731.0	COG0446@1|root,KOG1336@2759|Eukaryota,37KJ9@33090|Viridiplantae,3GC51@35493|Streptophyta,4JGH2@91835|fabids	35493|Streptophyta	S	Monodehydroascorbate	-	GO:0001101,GO:0003674,GO:0003824,GO:0005575,GO:0005622,GO:0005623,GO:0005737,GO:0005777,GO:0005778,GO:0005829,GO:0006950,GO:0006970,GO:0008150,GO:0008152,GO:0009056,GO:0009414,GO:0009415,GO:0009507,GO:0009526,GO:0009532,GO:0009536,GO:0009570,GO:0009605,GO:0009607,GO:0009608,GO:0009610,GO:0009620,GO:0009628,GO:0009636,GO:0009651,GO:0009719,GO:0009725,GO:0009753,GO:0009941,GO:0009987,GO:0010033,GO:…	1.6.5.4	ko:K08232	ko00053,ko01100,map00053,map01100	-	R00095	-	ko00000,ko00001,ko01000	-	-	-	Pyr_redox_2
ASEP0014862-RA	29760.VIT_13s0019g00700.t01	9.45e-275	781.0	COG1236@1|root,KOG1138@2759|Eukaryota,37QDQ@33090|Viridiplantae,3GD68@35493|Streptophyta	35493|Streptophyta	A	Integrator complex subunit	-	-	2.7.11.1	ko:K13146,ko:K13420	ko04016,ko04626,map04016,map04626	-	-	-	ko00000,ko00001,ko01000,ko01001,ko03041	-	-	-	Beta-Casp,Lactamase_B_6
ASEP0014854-RA	3760.EMJ04761	2.93e-65	222.0	2CUVF@1|root,2RPBY@2759|Eukaryota,37T8N@33090|Viridiplantae,3GIG6@35493|Streptophyta,4JQ0S@91835|fabids	35493|Streptophyta	S	resistance protein	-	-	-	-	-	-	-	-	-	-	-	-	NB-ARC
ASEP0014858-RA	4113.PGSC0003DMT400045318	2.11e-71	218.0	KOG2729@1|root,KOG2729@2759|Eukaryota,37UEG@33090|Viridiplantae,3GIRC@35493|Streptophyta,44K13@71274|asterids	35493|Streptophyta	OTU	Cornichon protein	-	-	-	ko:K20368	-	-	-	-	ko00000,ko02000,ko04131	8.A.61	-	-	Cornichon
ASEP0014861-RA	3988.XP_002521417.1	1.74e-123	360.0	KOG3088@1|root,KOG3088@2759|Eukaryota,37IN6@33090|Viridiplantae,3G877@35493|Streptophyta,4JMJ9@91835|fabids	35493|Streptophyta	U	Secretory carrier-associated membrane protein	SCAMP2	GO:0005575,GO:0005622,GO:0005623,GO:0005737,GO:0005768,GO:0005769,GO:0005794,GO:0005802,GO:0005886,GO:0006810,GO:0006897,GO:0006898,GO:0008150,GO:0012505,GO:0016020,GO:0016192,GO:0031410,GO:0031982,GO:0031984,GO:0043226,GO:0043227,GO:0043229,GO:0043231,GO:0044422,GO:0044424,GO:0044431,GO:0044444,GO:0044446,GO:0044464,GO:0051179,GO:0051234,GO:0071944,GO:0097708,GO:0098657,GO:0098791	-	ko:K19995	-	-	-	-	ko00000,ko04131	-	-	-	SCAMP
ASEP0014863-RA	57918.XP_004309329.1	1.5e-57	190.0	2CNAK@1|root,2QUTV@2759|Eukaryota,37T7N@33090|Viridiplantae,3GD3I@35493|Streptophyta,4JNYZ@91835|fabids	35493|Streptophyta	K	Ethylene-responsive transcription factor	-	GO:0000160,GO:0003674,GO:0003700,GO:0006355,GO:0007154,GO:0007165,GO:0008150,GO:0009719,GO:0009723,GO:0009725,GO:0009755,GO:0009873,GO:0009889,GO:0009987,GO:0010033,GO:0010200,GO:0010243,GO:0010468,GO:0010556,GO:0019219,GO:0019222,GO:0023052,GO:0031323,GO:0031326,GO:0032870,GO:0035556,GO:0042221,GO:0042493,GO:0050789,GO:0050794,GO:0050896,GO:0051171,GO:0051252,GO:0051716,GO:0060255,GO:0065007,GO:…	-	-	-	-	-	-	-	-	-	-	AP2
ASEP0014875-RA	29760.VIT_10s0042g00540.t01	6.25e-103	344.0	KOG4197@1|root,KOG4197@2759|Eukaryota,37SEZ@33090|Viridiplantae,3G9NE@35493|Streptophyta	35493|Streptophyta	S	pentatricopeptide repeat-containing protein At5g08310	-	GO:0003674,GO:0003676,GO:0003723,GO:0003824,GO:0004518,GO:0004519,GO:0005488,GO:0005575,GO:0005622,GO:0005623,GO:0006139,GO:0006725,GO:0006807,GO:0008150,GO:0008152,GO:0009451,GO:0009987,GO:0016070,GO:0016787,GO:0016788,GO:0034641,GO:0043170,GO:0043226,GO:0043227,GO:0043229,GO:0043231,GO:0043412,GO:0044237,GO:0044238,GO:0044424,GO:0044464,GO:0046483,GO:0071704,GO:0090304,GO:0090305,GO:0097159,GO:…	-	-	-	-	-	-	-	-	-	-	PPR,PPR_1,PPR_2,PPR_3
ASEP0014881-RA	29760.VIT_14s0068g00700.t01	6.57e-83	279.0	KOG1988@1|root,KOG1988@2759|Eukaryota,37K2Y@33090|Viridiplantae,3GE9M@35493|Streptophyta	35493|Streptophyta	S	snRNA processing	-	-	-	ko:K13144	-	-	-	-	ko00000,ko03041	-	-	-	-
ASEP0014876-RA	3656.XP_008439831.1	2.93e-45	149.0	2CY0K@1|root,2S158@2759|Eukaryota,37V6S@33090|Viridiplantae,3GJGQ@35493|Streptophyta,4JQCW@91835|fabids	35493|Streptophyta	S	Auxin-repressed 12.5 kDa	-	-	-	-	-	-	-	-	-	-	-	-	Auxin_repressed
ASEP0014877-RA	3847.GLYMA13G31010.1	4.69e-53	171.0	2CXY5@1|root,2S0N7@2759|Eukaryota,37V7H@33090|Viridiplantae,3GJ60@35493|Streptophyta,4JQDS@91835|fabids	35493|Streptophyta	K	ethylene-responsive transcription factor	-	GO:0000160,GO:0003674,GO:0003700,GO:0006355,GO:0007154,GO:0007165,GO:0008150,GO:0009719,GO:0009723,GO:0009725,GO:0009755,GO:0009873,GO:0009889,GO:0009987,GO:0010033,GO:0010468,GO:0010556,GO:0019219,GO:0019222,GO:0023052,GO:0031323,GO:0031326,GO:0032870,GO:0035556,GO:0042221,GO:0050789,GO:0050794,GO:0050896,GO:0051171,GO:0051252,GO:0051716,GO:0060255,GO:0065007,GO:0070887,GO:0071310,GO:0071369,GO:…	-	-	-	-	-	-	-	-	-	-	AP2
ASEP0014878-RA	2711.XP_006467750.1	1.44e-26	106.0	KOG3399@1|root,KOG3399@2759|Eukaryota,37UK7@33090|Viridiplantae,3GJ5K@35493|Streptophyta	35493|Streptophyta	S	Belongs to the yippee family	-	-	-	-	-	-	-	-	-	-	-	-	Yippee-Mis18
ASEP0014880-RA	29760.VIT_10s0003g00240.t01	3.5e-42	149.0	29NHG@1|root,2RVUA@2759|Eukaryota,37IIS@33090|Viridiplantae,3GHDU@35493|Streptophyta	35493|Streptophyta	S	BEST Arabidopsis thaliana protein match is myosin heavy	-	-	-	-	-	-	-	-	-	-	-	-	-
ASEP0014883-RA	29760.VIT_10s0003g00300.t01	3.57e-224	625.0	KOG1441@1|root,KOG1441@2759|Eukaryota,37KSC@33090|Viridiplantae,3GFZ2@35493|Streptophyta	35493|Streptophyta	EG	Triose phosphate phosphate translocator	-	GO:0003674,GO:0005215,GO:0005342,GO:0005575,GO:0005622,GO:0005623,GO:0005737,GO:0006810,GO:0006811,GO:0006820,GO:0008028,GO:0008150,GO:0008509,GO:0008514,GO:0008643,GO:0009314,GO:0009416,GO:0009507,GO:0009526,GO:0009536,GO:0009628,GO:0009642,GO:0009643,GO:0009941,GO:0015075,GO:0015120,GO:0015144,GO:0015318,GO:0015605,GO:0015711,GO:0015713,GO:0015717,GO:0015718,GO:0015748,GO:0015849,GO:0016020,GO:…	-	ko:K15283	-	-	-	-	ko00000,ko02000	2.A.7.9	-	-	TPT
ASEP0014864-RA	29760.VIT_10s0116g00700.t01	0.0	1001.0	COG0553@1|root,KOG1001@2759|Eukaryota,37KHS@33090|Viridiplantae,3GDVD@35493|Streptophyta	35493|Streptophyta	KL	isoform X1	-	GO:0000724,GO:0000725,GO:0006139,GO:0006259,GO:0006281,GO:0006302,GO:0006310,GO:0006725,GO:0006807,GO:0006950,GO:0006974,GO:0008150,GO:0008152,GO:0009292,GO:0009294,GO:0009987,GO:0033554,GO:0034641,GO:0043170,GO:0044237,GO:0044238,GO:0044260,GO:0044764,GO:0045003,GO:0046483,GO:0050896,GO:0051704,GO:0051716,GO:0071704,GO:0090304,GO:1901360	-	-	-	-	-	-	-	-	-	-	Helicase_C,SNF2_N,zf-C3HC4,zf-C3HC4_2
ASEP0014865-RA	29760.VIT_04s0044g02010.t01	1.01e-140	405.0	COG3491@1|root,KOG0143@2759|Eukaryota,37RIX@33090|Viridiplantae,3GD3R@35493|Streptophyta	35493|Streptophyta	Q	Belongs to the iron ascorbate-dependent oxidoreductase family	-	GO:0001101,GO:0003674,GO:0003824,GO:0006082,GO:0006629,GO:0006720,GO:0006721,GO:0007154,GO:0007165,GO:0008150,GO:0008152,GO:0008299,GO:0008610,GO:0009056,GO:0009058,GO:0009314,GO:0009416,GO:0009628,GO:0009685,GO:0009686,GO:0009719,GO:0009725,GO:0009739,GO:0009740,GO:0009755,GO:0009850,GO:0009852,GO:0009987,GO:0010033,GO:0010476,GO:0010817,GO:0016053,GO:0016101,GO:0016102,GO:0016114,GO:0016491,GO:…	-	-	-	-	-	-	-	-	-	-	2OG-FeII_Oxy,DIOX_N
ASEP0014866-RA	29730.Gorai.004G236500.1	1.18e-134	390.0	28MAT@1|root,2QTU6@2759|Eukaryota,37J7E@33090|Viridiplantae,3G8DD@35493|Streptophyta	35493|Streptophyta	S	nicotianamine	NAS3	GO:0000003,GO:0000902,GO:0000904,GO:0003006,GO:0006810,GO:0007275,GO:0008150,GO:0009555,GO:0009653,GO:0009826,GO:0009856,GO:0009860,GO:0009932,GO:0009987,GO:0010232,GO:0010233,GO:0016043,GO:0016049,GO:0022414,GO:0030154,GO:0032501,GO:0032502,GO:0032989,GO:0040007,GO:0044706,GO:0048229,GO:0048468,GO:0048588,GO:0048589,GO:0048856,GO:0048868,GO:0048869,GO:0051179,GO:0051234,GO:0051704,GO:0060560,GO:…	2.5.1.43	ko:K05953	-	-	-	-	ko00000,ko01000	-	-	-	NAS
ASEP0014867-RA	4096.XP_009763789.1	0.0	1036.0	COG1297@1|root,2QQ2H@2759|Eukaryota,37N6R@33090|Viridiplantae,3G7ZD@35493|Streptophyta,44RDF@71274|asterids	35493|Streptophyta	S	OPT oligopeptide transporter protein	YSL9	GO:0000003,GO:0003006,GO:0003674,GO:0005215,GO:0005575,GO:0005623,GO:0005886,GO:0006810,GO:0007275,GO:0008150,GO:0009605,GO:0009607,GO:0009624,GO:0009791,GO:0010035,GO:0010038,GO:0010039,GO:0010043,GO:0010154,GO:0015603,GO:0015688,GO:0016020,GO:0022414,GO:0022857,GO:0032501,GO:0032502,GO:0042221,GO:0043207,GO:0044464,GO:0048316,GO:0048608,GO:0048731,GO:0048856,GO:0050896,GO:0051179,GO:0051234,GO:…	-	-	-	-	-	-	-	-	-	-	OPT
ASEP0014868-RA	4096.XP_009763789.1	0.0	1039.0	COG1297@1|root,2QQ2H@2759|Eukaryota,37N6R@33090|Viridiplantae,3G7ZD@35493|Streptophyta,44RDF@71274|asterids	35493|Streptophyta	S	OPT oligopeptide transporter protein	YSL9	GO:0000003,GO:0003006,GO:0003674,GO:0005215,GO:0005575,GO:0005623,GO:0005886,GO:0006810,GO:0007275,GO:0008150,GO:0009605,GO:0009607,GO:0009624,GO:0009791,GO:0010035,GO:0010038,GO:0010039,GO:0010043,GO:0010154,GO:0015603,GO:0015688,GO:0016020,GO:0022414,GO:0022857,GO:0032501,GO:0032502,GO:0042221,GO:0043207,GO:0044464,GO:0048316,GO:0048608,GO:0048731,GO:0048856,GO:0050896,GO:0051179,GO:0051234,GO:…	-	-	-	-	-	-	-	-	-	-	OPT
ASEP0014874-RA	85681.XP_006449351.1	7.07e-240	671.0	COG0515@1|root,KOG0192@2759|Eukaryota,37S9U@33090|Viridiplantae,3GEQE@35493|Streptophyta	35493|Streptophyta	T	serine threonine-protein kinase	-	-	-	-	-	-	-	-	-	-	-	-	Pkinase,Pkinase_Tyr
ASEP0014869-RA	4096.XP_009782580.1	8.21e-164	466.0	COG2267@1|root,KOG1455@2759|Eukaryota,37R96@33090|Viridiplantae,3G7NC@35493|Streptophyta,44G8W@71274|asterids	35493|Streptophyta	I	Alpha/beta hydrolase family	-	-	3.1.1.23	ko:K01054	ko00561,ko01100,ko04714,ko04723,ko04923,map00561,map01100,map04714,map04723,map04923	M00098	R01351	RC00020,RC00041	ko00000,ko00001,ko00002,ko01000,ko01002	-	-	-	Hydrolase_4
ASEP0014871-RA	3988.XP_002519037.1	1.42e-124	361.0	2CAXN@1|root,2QT9K@2759|Eukaryota,37QG9@33090|Viridiplantae,3GDQK@35493|Streptophyta,4JS7K@91835|fabids	35493|Streptophyta	S	Stem-specific protein	-	-	-	-	-	-	-	-	-	-	-	-	DUF3700
ASEP0014872-RA	218851.Aquca_130_00004.1	8.4e-214	610.0	KOG0120@1|root,KOG0120@2759|Eukaryota,37QJ2@33090|Viridiplantae,3G8XP@35493|Streptophyta	35493|Streptophyta	A	U2 snRNP auxiliary factor large subunit	-	-	-	ko:K12837	ko03040,map03040	-	-	-	ko00000,ko00001,ko03041	-	-	-	RRM_1
ASEP0014873-RA	4081.Solyc02g078440.2.1	7.11e-257	719.0	COG5144@1|root,KOG3471@2759|Eukaryota,37HWA@33090|Viridiplantae,3GH41@35493|Streptophyta,44E2K@71274|asterids	35493|Streptophyta	K	Component of the core-TFIIH basal transcription factor involved in nucleotide excision repair (NER) of DNA	-	GO:0000428,GO:0000438,GO:0000439,GO:0003674,GO:0003676,GO:0003677,GO:0003690,GO:0003700,GO:0005488,GO:0005575,GO:0005622,GO:0005623,GO:0005634,GO:0005654,GO:0005667,GO:0005675,GO:0006139,GO:0006259,GO:0006281,GO:0006289,GO:0006351,GO:0006355,GO:0006357,GO:0006366,GO:0006464,GO:0006468,GO:0006725,GO:0006793,GO:0006796,GO:0006807,GO:0006950,GO:0006974,GO:0008150,GO:0008152,GO:0009058,GO:0009059,GO:…	-	ko:K03144	ko03022,ko03420,ko05203,map03022,map03420,map05203	M00290	-	-	ko00000,ko00001,ko00002,ko03021,ko03400	-	-	-	Tfb2
ASEP0014900-RA	4096.XP_009794189.1	4.19e-52	177.0	KOG3948@1|root,KOG3948@2759|Eukaryota,37T6Y@33090|Viridiplantae,3GFCU@35493|Streptophyta,44JEJ@71274|asterids	35493|Streptophyta	A	PHAX RNA-binding domain	-	-	-	ko:K14291	ko03013,map03013	-	-	-	ko00000,ko00001	-	-	-	RNA_GG_bind
ASEP0014897-RA	3659.XP_004166794.1	1.85e-85	268.0	COG0112@1|root,KOG2467@2759|Eukaryota,37MWY@33090|Viridiplantae,3GE0F@35493|Streptophyta,4JICK@91835|fabids	35493|Streptophyta	E	Serine hydroxymethyltransferase	-	GO:0003674,GO:0003824,GO:0004372,GO:0005575,GO:0005622,GO:0005623,GO:0005737,GO:0005739,GO:0009507,GO:0009532,GO:0009536,GO:0009570,GO:0016740,GO:0016741,GO:0016742,GO:0043226,GO:0043227,GO:0043229,GO:0043231,GO:0044422,GO:0044424,GO:0044434,GO:0044435,GO:0044444,GO:0044446,GO:0044464	2.1.2.1	ko:K00600	ko00260,ko00460,ko00630,ko00670,ko00680,ko01100,ko01110,ko01120,ko01130,ko01200,ko01230,ko01523,map00260,map00460,map00630,map00670,map00680,map01100,map01110,map01120,map01130,map01200,map01230,map01523	M00140,M00141,M00346,M00532	R00945,R09099	RC00022,RC00112,RC01583,RC02958	ko00000,ko00001,ko00002,ko01000	-	-	-	SHMT
ASEP0014898-RA	3880.AES64090	2.97e-127	365.0	KOG1730@1|root,KOG1730@2759|Eukaryota,37KVQ@33090|Viridiplantae,3GAY7@35493|Streptophyta,4JJHI@91835|fabids	35493|Streptophyta	O	PITH domain	-	-	-	-	-	-	-	-	-	-	-	-	PITH
ASEP0014899-RA	4098.XP_009603743.1	1.15e-175	504.0	KOG0581@1|root,KOG0581@2759|Eukaryota,37IHU@33090|Viridiplantae,3G81G@35493|Streptophyta,44GZ9@71274|asterids	35493|Streptophyta	T	Belongs to the protein kinase superfamily	-	-	2.7.12.2	ko:K20603	ko04016,map04016	-	-	-	ko00000,ko00001,ko01000,ko01001	-	-	-	Pkinase
ASEP0014901-RA	225117.XP_009337144.1	8.42e-209	585.0	2CMF5@1|root,2QQ6S@2759|Eukaryota,37PID@33090|Viridiplantae,3GBQF@35493|Streptophyta,4JFCC@91835|fabids	35493|Streptophyta	S	Core-2/I-Branching enzyme	-	-	-	-	-	-	-	-	-	-	-	-	Branch
ASEP0014902-RA	3847.GLYMA14G10571.1	1.89e-93	275.0	KOG1296@1|root,KOG1296@2759|Eukaryota,37TQH@33090|Viridiplantae,3GI0G@35493|Streptophyta,4JP2J@91835|fabids	35493|Streptophyta	S	UPF0587 protein	-	-	-	-	-	-	-	-	-	-	-	-	DUF866
ASEP0014886-RA	3760.EMJ15159	7.3e-218	615.0	28H9I@1|root,2QPN5@2759|Eukaryota,37KQE@33090|Viridiplantae,3GG2T@35493|Streptophyta,4JDKM@91835|fabids	35493|Streptophyta	S	Transcription factor	-	GO:0000003,GO:0001101,GO:0002376,GO:0003006,GO:0003674,GO:0003676,GO:0003677,GO:0005488,GO:0006355,GO:0006950,GO:0006952,GO:0006955,GO:0007275,GO:0008150,GO:0009266,GO:0009314,GO:0009408,GO:0009409,GO:0009414,GO:0009415,GO:0009416,GO:0009605,GO:0009607,GO:0009617,GO:0009628,GO:0009631,GO:0009648,GO:0009791,GO:0009814,GO:0009816,GO:0009889,GO:0009891,GO:0009893,GO:0010035,GO:0010228,GO:0010468,GO:…	-	-	-	-	-	-	-	-	-	-	-
ASEP0014888-RA	4113.PGSC0003DMT400058744	1.21e-139	408.0	COG3240@1|root,2SMC0@2759|Eukaryota,37YRB@33090|Viridiplantae,3GMYK@35493|Streptophyta,44H94@71274|asterids	35493|Streptophyta	I	GDSL esterase lipase	-	-	-	-	-	-	-	-	-	-	-	-	Lipase_GDSL
ASEP0014889-RA	29760.VIT_10s0003g00630.t01	2.46e-44	161.0	294V0@1|root,2RBSJ@2759|Eukaryota,37RDQ@33090|Viridiplantae,3GA32@35493|Streptophyta	35493|Streptophyta	S	isoform X1	SNI1	GO:0000793,GO:0001067,GO:0002215,GO:0002376,GO:0002682,GO:0002683,GO:0002831,GO:0002832,GO:0003674,GO:0003676,GO:0003677,GO:0005488,GO:0005575,GO:0005622,GO:0005623,GO:0005634,GO:0005694,GO:0006139,GO:0006259,GO:0006310,GO:0006325,GO:0006355,GO:0006464,GO:0006473,GO:0006475,GO:0006725,GO:0006807,GO:0006950,GO:0006952,GO:0006955,GO:0006974,GO:0006996,GO:0008150,GO:0008152,GO:0009605,GO:0009607,GO:…	-	-	-	-	-	-	-	-	-	-	-
ASEP0014891-RA	9739.XP_004331106.1	3.1e-11	67.4	COG1643@1|root,KOG0922@2759|Eukaryota,38C5G@33154|Opisthokonta,3B9KZ@33208|Metazoa,3CU10@33213|Bilateria,483A7@7711|Chordata,48VCF@7742|Vertebrata,3J23U@40674|Mammalia,4JB5J@91561|Cetartiodactyla	33208|Metazoa	A	ATP-dependent RNA helicase DHX35	DHX35	GO:0000375,GO:0000377,GO:0000398,GO:0003674,GO:0003676,GO:0003723,GO:0003724,GO:0003824,GO:0004004,GO:0004386,GO:0005488,GO:0005575,GO:0005622,GO:0005623,GO:0005634,GO:0005681,GO:0005737,GO:0006139,GO:0006396,GO:0006397,GO:0006725,GO:0006807,GO:0008026,GO:0008150,GO:0008152,GO:0008186,GO:0008380,GO:0009987,GO:0010467,GO:0016070,GO:0016071,GO:0016462,GO:0016787,GO:0016817,GO:0016818,GO:0016887,GO:…	3.6.4.13	ko:K13117	-	M00355	-	-	ko00000,ko00002,ko01000,ko03041	-	-	-	DEAD,HA2,Helicase_C,OB_NTP_bind
ASEP0014892-RA	3827.XP_004505117.1	3.49e-26	108.0	294V0@1|root,2RBSJ@2759|Eukaryota,37RDQ@33090|Viridiplantae,3GA32@35493|Streptophyta,4JDY3@91835|fabids	35493|Streptophyta	S	isoform X1	SNI1	GO:0000793,GO:0001067,GO:0002215,GO:0002376,GO:0002682,GO:0002683,GO:0002831,GO:0002832,GO:0003674,GO:0003676,GO:0003677,GO:0005488,GO:0005575,GO:0005622,GO:0005623,GO:0005634,GO:0005694,GO:0006139,GO:0006259,GO:0006310,GO:0006325,GO:0006355,GO:0006464,GO:0006473,GO:0006475,GO:0006725,GO:0006807,GO:0006950,GO:0006952,GO:0006955,GO:0006974,GO:0006996,GO:0008150,GO:0008152,GO:0009605,GO:0009607,GO:…	-	-	-	-	-	-	-	-	-	-	-
ASEP0014893-RA	3988.XP_002522527.1	0.0	1118.0	COG1643@1|root,KOG0922@2759|Eukaryota,37PWZ@33090|Viridiplantae,3GBW2@35493|Streptophyta,4JHYW@91835|fabids	35493|Streptophyta	A	ATP-dependent RNA helicase	DHX35	GO:0003674,GO:0003676,GO:0003723,GO:0003724,GO:0003824,GO:0004004,GO:0004386,GO:0005488,GO:0005575,GO:0005622,GO:0005623,GO:0005634,GO:0005681,GO:0005737,GO:0005829,GO:0005911,GO:0006139,GO:0006396,GO:0006725,GO:0006807,GO:0008026,GO:0008150,GO:0008152,GO:0008186,GO:0009506,GO:0009987,GO:0010467,GO:0016070,GO:0016462,GO:0016787,GO:0016817,GO:0016818,GO:0016887,GO:0017111,GO:0030054,GO:0032991,GO:…	3.6.4.13	ko:K13117	-	M00355	-	-	ko00000,ko00002,ko01000,ko03041	-	-	-	AAA_22,HA2,Helicase_C,OB_NTP_bind
ASEP0014894-RA	85681.XP_006449461.1	8.38e-107	320.0	COG0494@1|root,KOG3069@2759|Eukaryota,37KQH@33090|Viridiplantae,3GBUV@35493|Streptophyta	35493|Streptophyta	L	Nudix hydrolase	-	GO:0003674,GO:0003824,GO:0005575,GO:0005622,GO:0005623,GO:0005737,GO:0005739,GO:0006104,GO:0006139,GO:0006163,GO:0006164,GO:0006637,GO:0006725,GO:0006732,GO:0006753,GO:0006790,GO:0006793,GO:0006796,GO:0006807,GO:0008150,GO:0008152,GO:0008893,GO:0009058,GO:0009108,GO:0009117,GO:0009150,GO:0009152,GO:0009165,GO:0009259,GO:0009260,GO:0009987,GO:0010945,GO:0015936,GO:0015937,GO:0016462,GO:0016787,GO:…	-	ko:K17879	ko04146,map04146	-	R10747	RC00002	ko00000,ko00001,ko01000	-	-	-	NUDIX
ASEP0014896-RA	981085.XP_010090012.1	2.37e-54	172.0	2AI9R@1|root,2RZ4A@2759|Eukaryota,37UIR@33090|Viridiplantae,3GIKI@35493|Streptophyta,4JTTX@91835|fabids	35493|Streptophyta	S	Mitochondrial ATP synthase g subunit	-	-	-	ko:K02140	ko00190,ko01100,ko04714,map00190,map01100,map04714	M00158	-	-	ko00000,ko00001,ko00002	3.A.2.1	-	-	ATP-synt_G
ASEP0014884-RA	2711.XP_006467726.1	2.2e-106	311.0	2B53S@1|root,2QS7M@2759|Eukaryota,37J64@33090|Viridiplantae,3GDUP@35493|Streptophyta	35493|Streptophyta	S	endomembrane system organization	-	GO:0000325,GO:0005575,GO:0005622,GO:0005623,GO:0005737,GO:0005773,GO:0005774,GO:0005783,GO:0007275,GO:0007568,GO:0008150,GO:0009507,GO:0009536,GO:0009705,GO:0009838,GO:0009987,GO:0010256,GO:0012505,GO:0016020,GO:0016043,GO:0031090,GO:0032501,GO:0032502,GO:0043226,GO:0043227,GO:0043229,GO:0043231,GO:0044422,GO:0044424,GO:0044437,GO:0044444,GO:0044446,GO:0044464,GO:0048731,GO:0048856,GO:0071840,GO:…	-	-	-	-	-	-	-	-	-	-	DUF679
ASEP0014885-RA	4113.PGSC0003DMT400081227	4.31e-99	293.0	2B53S@1|root,2QS7M@2759|Eukaryota,37J64@33090|Viridiplantae,3GDUP@35493|Streptophyta,44IND@71274|asterids	35493|Streptophyta	S	Protein of unknown function (DUF679)	-	GO:0000325,GO:0005575,GO:0005622,GO:0005623,GO:0005737,GO:0005773,GO:0005774,GO:0005783,GO:0007275,GO:0007568,GO:0008150,GO:0009507,GO:0009536,GO:0009705,GO:0009838,GO:0009987,GO:0010256,GO:0012505,GO:0016020,GO:0016043,GO:0031090,GO:0032501,GO:0032502,GO:0043226,GO:0043227,GO:0043229,GO:0043231,GO:0044422,GO:0044424,GO:0044437,GO:0044444,GO:0044446,GO:0044464,GO:0048731,GO:0048856,GO:0071840,GO:…	-	-	-	-	-	-	-	-	-	-	DUF679
ASEP0014887-RA	29730.Gorai.011G031200.1	6.18e-131	374.0	COG1100@1|root,KOG0087@2759|Eukaryota,37NVR@33090|Viridiplantae,3G7I9@35493|Streptophyta	35493|Streptophyta	U	Ras-related protein	-	GO:0005575,GO:0005623,GO:0005886,GO:0016020,GO:0044464,GO:0071944	-	ko:K07904	ko04144,ko04961,ko04962,ko04972,map04144,map04961,map04962,map04972	-	-	-	ko00000,ko00001,ko04031,ko04131,ko04147	-	-	-	Ras
ASEP0014895-RA	29760.VIT_10s0003g00890.t01	1.34e-238	663.0	COG1239@1|root,2QRUY@2759|Eukaryota,37HFP@33090|Viridiplantae,3GFY9@35493|Streptophyta	35493|Streptophyta	F	Involved in chlorophyll biosynthesis. Catalyzes the insertion of magnesium ion into protoporphyrin IX to yield Mg- protoporphyrin IX	CHLI	GO:0003674,GO:0003824,GO:0005575,GO:0005618,GO:0005622,GO:0005623,GO:0005737,GO:0006725,GO:0006778,GO:0006779,GO:0006807,GO:0008150,GO:0008152,GO:0009058,GO:0009507,GO:0009532,GO:0009536,GO:0009570,GO:0009719,GO:0009725,GO:0009735,GO:0009987,GO:0010007,GO:0010033,GO:0015994,GO:0015995,GO:0016462,GO:0016787,GO:0016817,GO:0016818,GO:0016851,GO:0016874,GO:0016887,GO:0017111,GO:0018130,GO:0019438,GO:…	6.6.1.1	ko:K03405	ko00860,ko01100,ko01110,map00860,map01100,map01110	-	R03877	RC01012	ko00000,ko00001,ko01000	-	-	-	Mg_chelatase
ASEP0014918-RA	3983.cassava4.1_005102m	1.45e-170	502.0	COG0568@1|root,2QSCF@2759|Eukaryota,37QKG@33090|Viridiplantae,3GBR9@35493|Streptophyta,4JDPS@91835|fabids	35493|Streptophyta	K	RNA polymerase sigma factor	-	GO:0000988,GO:0000990,GO:0003674,GO:0003824,GO:0003899,GO:0005575,GO:0005622,GO:0005623,GO:0005737,GO:0006139,GO:0006351,GO:0006352,GO:0006355,GO:0006725,GO:0006807,GO:0008150,GO:0008152,GO:0009058,GO:0009059,GO:0009314,GO:0009416,GO:0009507,GO:0009536,GO:0009628,GO:0009889,GO:0009987,GO:0010467,GO:0010468,GO:0010556,GO:0016070,GO:0016740,GO:0016772,GO:0016779,GO:0016987,GO:0018130,GO:0019219,GO:…	-	ko:K03093	-	-	-	-	ko00000,ko03021	-	-	-	Sigma70_r2,Sigma70_r3,Sigma70_r4
ASEP0014914-RA	4098.XP_009589417.1	5.7e-60	199.0	COG1022@1|root,KOG1256@2759|Eukaryota,37QX3@33090|Viridiplantae,3GBB4@35493|Streptophyta,44P3T@71274|asterids	35493|Streptophyta	I	Acyl-CoA synthetase	LACS7	GO:0000302,GO:0001101,GO:0001676,GO:0003674,GO:0003824,GO:0004467,GO:0005575,GO:0005622,GO:0005623,GO:0005737,GO:0005777,GO:0006082,GO:0006629,GO:0006631,GO:0006950,GO:0006970,GO:0006979,GO:0008150,GO:0008152,GO:0009628,GO:0009651,GO:0009987,GO:0010035,GO:0010193,GO:0015645,GO:0016405,GO:0016874,GO:0016877,GO:0016878,GO:0019752,GO:0032787,GO:0042221,GO:0042493,GO:0042579,GO:0043226,GO:0043227,GO:…	6.2.1.3	ko:K01897	ko00061,ko00071,ko01100,ko01212,ko02024,ko03320,ko04146,ko04216,ko04714,ko04920,map00061,map00071,map01100,map01212,map02024,map03320,map04146,map04216,map04714,map04920	M00086	R01280	RC00004,RC00014	ko00000,ko00001,ko00002,ko01000,ko01004,ko04147	4.C.1.1	-	-	AMP-binding,AMP-binding_C
ASEP0014919-RA	4096.XP_009790060.1	1.44e-203	566.0	COG1678@1|root,KOG1567@2759|Eukaryota,37KRP@33090|Viridiplantae,3GC18@35493|Streptophyta,44CIS@71274|asterids	35493|Streptophyta	F	Ribonucleoside-diphosphate reductase small chain	-	GO:0006139,GO:0006259,GO:0006260,GO:0006281,GO:0006725,GO:0006807,GO:0006950,GO:0006974,GO:0007275,GO:0008150,GO:0008152,GO:0008219,GO:0009058,GO:0009059,GO:0009987,GO:0012501,GO:0032501,GO:0032502,GO:0033554,GO:0034641,GO:0034645,GO:0043170,GO:0044237,GO:0044238,GO:0044249,GO:0044260,GO:0046483,GO:0048856,GO:0050789,GO:0050794,GO:0050896,GO:0051716,GO:0051726,GO:0065007,GO:0071704,GO:0090304,GO:…	1.17.4.1	ko:K10808	ko00230,ko00240,ko00480,ko00983,ko01100,ko04115,map00230,map00240,map00480,map00983,map01100,map04115	M00053	R02017,R02019,R02024,R08363,R08364,R11893	RC00613,RC01003	ko00000,ko00001,ko00002,ko01000,ko03400	-	-	-	Ribonuc_red_sm
ASEP0014814-RA	29760.VIT_00s2745g00010.t01	5.65e-21	92.4	COG0515@1|root,2QWDY@2759|Eukaryota,37QJ4@33090|Viridiplantae,3G71R@35493|Streptophyta	35493|Streptophyta	T	Cysteine-rich receptor-like protein kinase	-	GO:0003674,GO:0003824,GO:0004672,GO:0004674,GO:0005575,GO:0005623,GO:0005886,GO:0006464,GO:0006468,GO:0006793,GO:0006796,GO:0006807,GO:0006950,GO:0006952,GO:0008150,GO:0008152,GO:0009605,GO:0009607,GO:0009617,GO:0009987,GO:0016020,GO:0016301,GO:0016310,GO:0016740,GO:0016772,GO:0016773,GO:0019538,GO:0036211,GO:0042742,GO:0043170,GO:0043207,GO:0043412,GO:0044237,GO:0044238,GO:0044260,GO:0044267,GO:…	-	-	-	-	-	-	-	-	-	-	Pkinase,Pkinase_Tyr,Stress-antifung
ASEP0014816-RA	3659.XP_004153871.1	9.05e-18	81.3	COG0515@1|root,2QWDY@2759|Eukaryota,37QJ4@33090|Viridiplantae,3G71R@35493|Streptophyta	35493|Streptophyta	T	Cysteine-rich receptor-like protein kinase	-	-	-	-	-	-	-	-	-	-	-	-	Pkinase,Pkinase_Tyr
ASEP0014817-RA	29760.VIT_00s0262g00120.t01	0.0	954.0	COG0515@1|root,2QWDY@2759|Eukaryota,37QJ4@33090|Viridiplantae,3G71R@35493|Streptophyta	35493|Streptophyta	T	Cysteine-rich receptor-like protein kinase	-	-	-	-	-	-	-	-	-	-	-	-	Pkinase_Tyr,Stress-antifung
ASEP0014819-RA	29760.VIT_00s2745g00010.t01	2.61e-25	103.0	COG0515@1|root,2QWDY@2759|Eukaryota,37QJ4@33090|Viridiplantae,3G71R@35493|Streptophyta	35493|Streptophyta	T	Cysteine-rich receptor-like protein kinase	-	GO:0003674,GO:0003824,GO:0004672,GO:0004674,GO:0005575,GO:0005623,GO:0005886,GO:0006464,GO:0006468,GO:0006793,GO:0006796,GO:0006807,GO:0006950,GO:0006952,GO:0008150,GO:0008152,GO:0009605,GO:0009607,GO:0009617,GO:0009987,GO:0016020,GO:0016301,GO:0016310,GO:0016740,GO:0016772,GO:0016773,GO:0019538,GO:0036211,GO:0042742,GO:0043170,GO:0043207,GO:0043412,GO:0044237,GO:0044238,GO:0044260,GO:0044267,GO:…	-	-	-	-	-	-	-	-	-	-	Pkinase,Pkinase_Tyr,Stress-antifung
ASEP0014820-RA	29760.VIT_00s2745g00010.t01	5.09e-25	103.0	COG0515@1|root,2QWDY@2759|Eukaryota,37QJ4@33090|Viridiplantae,3G71R@35493|Streptophyta	35493|Streptophyta	T	Cysteine-rich receptor-like protein kinase	-	GO:0003674,GO:0003824,GO:0004672,GO:0004674,GO:0005575,GO:0005623,GO:0005886,GO:0006464,GO:0006468,GO:0006793,GO:0006796,GO:0006807,GO:0006950,GO:0006952,GO:0008150,GO:0008152,GO:0009605,GO:0009607,GO:0009617,GO:0009987,GO:0016020,GO:0016301,GO:0016310,GO:0016740,GO:0016772,GO:0016773,GO:0019538,GO:0036211,GO:0042742,GO:0043170,GO:0043207,GO:0043412,GO:0044237,GO:0044238,GO:0044260,GO:0044267,GO:…	-	-	-	-	-	-	-	-	-	-	Pkinase,Pkinase_Tyr,Stress-antifung
ASEP0014821-RA	29760.VIT_00s0409g00010.t01	2.48e-220	637.0	COG0515@1|root,2QWDY@2759|Eukaryota,37QJ4@33090|Viridiplantae,3G71R@35493|Streptophyta	35493|Streptophyta	T	Cysteine-rich receptor-like protein kinase	-	-	-	-	-	-	-	-	-	-	-	-	Pkinase_Tyr,Stress-antifung
ASEP0014812-RA	29730.Gorai.013G260800.1	1.01e-94	279.0	2CXI3@1|root,2RXPN@2759|Eukaryota,37U3R@33090|Viridiplantae,3GI6F@35493|Streptophyta	35493|Streptophyta	-	-	-	-	-	-	-	-	-	-	-	-	-	-	-
ASEP0014815-RA	4098.XP_009617477.1	3.08e-14	76.6	COG0515@1|root,2QWDY@2759|Eukaryota,37QJ4@33090|Viridiplantae,3G71R@35493|Streptophyta,44RY7@71274|asterids	35493|Streptophyta	T	Belongs to the protein kinase superfamily	-	GO:0003674,GO:0003824,GO:0004672,GO:0004674,GO:0005575,GO:0005623,GO:0005886,GO:0006464,GO:0006468,GO:0006793,GO:0006796,GO:0006807,GO:0006950,GO:0006952,GO:0008150,GO:0008152,GO:0009605,GO:0009607,GO:0009617,GO:0009987,GO:0016020,GO:0016301,GO:0016310,GO:0016740,GO:0016772,GO:0016773,GO:0019538,GO:0036211,GO:0042742,GO:0043170,GO:0043207,GO:0043412,GO:0044237,GO:0044238,GO:0044260,GO:0044267,GO:…	-	-	-	-	-	-	-	-	-	-	Pkinase,Pkinase_Tyr,Stress-antifung
ASEP0014920-RA	29730.Gorai.009G047900.1	1.28e-199	554.0	KOG0580@1|root,KOG0580@2759|Eukaryota,37ID2@33090|Viridiplantae,3GAPG@35493|Streptophyta	35493|Streptophyta	T	belongs to the protein kinase superfamily	-	GO:0000226,GO:0000228,GO:0000278,GO:0000775,GO:0000779,GO:0000780,GO:0000793,GO:0000794,GO:0000922,GO:0003674,GO:0003824,GO:0004672,GO:0004674,GO:0005575,GO:0005622,GO:0005623,GO:0005634,GO:0005635,GO:0005694,GO:0005730,GO:0005737,GO:0005819,GO:0005856,GO:0005874,GO:0005875,GO:0005876,GO:0006325,GO:0006464,GO:0006468,GO:0006793,GO:0006796,GO:0006807,GO:0006996,GO:0007010,GO:0007017,GO:0007049,GO:…	2.7.11.1	ko:K08850	-	-	-	-	ko00000,ko01000,ko01001,ko03036	-	-	-	Pkinase
ASEP0014928-RA	4155.Migut.A00183.1.p	4.74e-114	332.0	COG5596@1|root,KOG1652@2759|Eukaryota,37QQD@33090|Viridiplantae,3GAC1@35493|Streptophyta,44MPD@71274|asterids	35493|Streptophyta	U	Mitochondrial import inner membrane translocase subunit	-	GO:0005575,GO:0005622,GO:0005623,GO:0005737,GO:0005739,GO:0005740,GO:0005741,GO:0005743,GO:0005744,GO:0006605,GO:0006626,GO:0006810,GO:0006839,GO:0006886,GO:0006996,GO:0007005,GO:0008104,GO:0008150,GO:0009987,GO:0015031,GO:0015833,GO:0016020,GO:0016021,GO:0016043,GO:0017038,GO:0019866,GO:0019867,GO:0030150,GO:0031090,GO:0031224,GO:0031300,GO:0031301,GO:0031304,GO:0031305,GO:0031966,GO:0031967,GO:…	-	ko:K17795	-	-	-	-	ko00000,ko02000,ko03029	3.A.8.1	-	-	Tim17
ASEP0014929-RA	4432.XP_010249552.1	3.25e-106	320.0	COG5641@1|root,KOG1601@2759|Eukaryota,37ICH@33090|Viridiplantae,3G7E5@35493|Streptophyta	35493|Streptophyta	K	Transcriptional activator that specifically binds 5'- GATA-3' or 5'-GAT-3' motifs within gene promoters	-	GO:0000976,GO:0000977,GO:0000981,GO:0001012,GO:0001067,GO:0001085,GO:0001228,GO:0003674,GO:0003676,GO:0003677,GO:0003682,GO:0003690,GO:0003700,GO:0005488,GO:0005515,GO:0005575,GO:0005622,GO:0005623,GO:0005634,GO:0005667,GO:0006139,GO:0006351,GO:0006355,GO:0006357,GO:0006366,GO:0006725,GO:0006807,GO:0007623,GO:0008134,GO:0008150,GO:0008152,GO:0009058,GO:0009059,GO:0009314,GO:0009416,GO:0009628,GO:…	-	-	-	-	-	-	-	-	-	-	GATA
ASEP0014921-RA	3847.GLYMA04G09180.1	4.03e-294	810.0	COG0205@1|root,KOG2440@2759|Eukaryota,37J8W@33090|Viridiplantae,3G7FQ@35493|Streptophyta,4JRRT@91835|fabids	35493|Streptophyta	G	Catalyzes the phosphorylation of D-fructose 6-phosphate to fructose 1,6-bisphosphate by ATP, the first committing step of glycolysis	-	GO:0003674,GO:0003824,GO:0003872,GO:0005575,GO:0005622,GO:0005623,GO:0005737,GO:0005829,GO:0005975,GO:0006082,GO:0006090,GO:0006091,GO:0006096,GO:0006139,GO:0006163,GO:0006164,GO:0006165,GO:0006725,GO:0006732,GO:0006733,GO:0006753,GO:0006754,GO:0006757,GO:0006793,GO:0006796,GO:0006807,GO:0008150,GO:0008152,GO:0008443,GO:0009056,GO:0009058,GO:0009108,GO:0009117,GO:0009123,GO:0009124,GO:0009126,GO:…	2.7.1.11	ko:K00850	ko00010,ko00030,ko00051,ko00052,ko00680,ko01100,ko01110,ko01120,ko01130,ko01200,ko01230,ko03018,ko04152,ko05230,map00010,map00030,map00051,map00052,map00680,map01100,map01110,map01120,map01130,map01200,map01230,map03018,map04152,map05230	M00001,M00345	R00756,R03236,R03237,R03238,R03239,R04779	RC00002,RC00017	ko00000,ko00001,ko00002,ko01000,ko01009,ko03019	-	-	-	PFK
ASEP0014922-RA	4155.Migut.E01541.1.p	2.21e-15	72.4	2BVTX@1|root,2S1N5@2759|Eukaryota,37V9Y@33090|Viridiplantae,3GJQE@35493|Streptophyta,44K4Z@71274|asterids	35493|Streptophyta	S	Early nodulin 93 ENOD93 protein	-	-	-	-	-	-	-	-	-	-	-	-	ENOD93
ASEP0014923-RA	981085.XP_010095449.1	7.23e-67	217.0	COG0205@1|root,KOG2440@2759|Eukaryota,37J8W@33090|Viridiplantae,3G7FQ@35493|Streptophyta,4JKX9@91835|fabids	35493|Streptophyta	G	Catalyzes the phosphorylation of D-fructose 6-phosphate to fructose 1,6-bisphosphate by ATP, the first committing step of glycolysis	-	GO:0003674,GO:0003824,GO:0003872,GO:0005575,GO:0005622,GO:0005623,GO:0005737,GO:0005829,GO:0005975,GO:0006082,GO:0006090,GO:0006091,GO:0006096,GO:0006139,GO:0006163,GO:0006164,GO:0006165,GO:0006725,GO:0006732,GO:0006733,GO:0006753,GO:0006754,GO:0006757,GO:0006793,GO:0006796,GO:0006807,GO:0008150,GO:0008152,GO:0008443,GO:0009056,GO:0009058,GO:0009108,GO:0009117,GO:0009123,GO:0009124,GO:0009126,GO:…	2.7.1.11	ko:K00850	ko00010,ko00030,ko00051,ko00052,ko00680,ko01100,ko01110,ko01120,ko01130,ko01200,ko01230,ko03018,ko04152,ko05230,map00010,map00030,map00051,map00052,map00680,map01100,map01110,map01120,map01130,map01200,map01230,map03018,map04152,map05230	M00001,M00345	R00756,R03236,R03237,R03238,R03239,R04779	RC00002,RC00017	ko00000,ko00001,ko00002,ko01000,ko01009,ko03019	-	-	-	PFK
ASEP0014924-RA	4098.XP_009602784.1	8.83e-38	129.0	2BVTX@1|root,2S1N5@2759|Eukaryota,37V9Y@33090|Viridiplantae,3GJQE@35493|Streptophyta,44K4Z@71274|asterids	35493|Streptophyta	S	Early nodulin 93 ENOD93 protein	-	-	-	-	-	-	-	-	-	-	-	-	ENOD93
ASEP0014925-RA	71139.XP_010050398.1	5.58e-279	777.0	COG0319@1|root,2QUN8@2759|Eukaryota,37NY6@33090|Viridiplantae,3GA0H@35493|Streptophyta	35493|Streptophyta	S	Uncharacterized protein family UPF0054	-	GO:0000287,GO:0003674,GO:0003824,GO:0005488,GO:0006793,GO:0006796,GO:0008150,GO:0008152,GO:0009987,GO:0016311,GO:0016787,GO:0016788,GO:0016791,GO:0019203,GO:0042578,GO:0043167,GO:0043169,GO:0044237,GO:0046872,GO:0050308	-	ko:K07042	-	-	-	-	ko00000,ko03009	-	-	-	Hydrolase_3,UPF0054
ASEP0014926-RA	3694.POPTR_0018s04880.1	1.66e-162	512.0	COG0515@1|root,2QQPF@2759|Eukaryota,37NE4@33090|Viridiplantae,3GAQM@35493|Streptophyta,4JK77@91835|fabids	35493|Streptophyta	T	Belongs to the protein kinase superfamily. Ser Thr protein kinase family	-	-	-	ko:K00924	-	-	-	-	ko00000,ko01000	-	-	-	LRRNT_2,LRR_1,LRR_6,LRR_8,Pkinase
ASEP0014927-RA	3694.POPTR_0018s08210.1	1.56e-89	272.0	28KGT@1|root,2QQU4@2759|Eukaryota,37R1K@33090|Viridiplantae,3GE05@35493|Streptophyta,4JIFI@91835|fabids	35493|Streptophyta	S	Protein SAWADEE HOMEODOMAIN HOMOLOG	-	-	-	-	-	-	-	-	-	-	-	-	SAWADEE
ASEP0014930-RA	3694.POPTR_0009s15400.1	2.34e-191	557.0	COG3670@1|root,KOG1285@2759|Eukaryota,37T1H@33090|Viridiplantae,3GCA6@35493|Streptophyta,4JVQ3@91835|fabids	35493|Streptophyta	Q	Retinal pigment epithelial membrane protein	-	-	1.13.11.51	ko:K09840	ko00906,ko01100,ko01110,map00906,map01100,map01110	M00372	R06952,R06953,R09682	RC00912,RC01690	ko00000,ko00001,ko00002,ko01000	-	-	-	RPE65
ASEP0014931-RA	71139.XP_010049105.1	2.18e-237	681.0	KOG1021@1|root,KOG1021@2759|Eukaryota,37I4M@33090|Viridiplantae,3GEPZ@35493|Streptophyta	35493|Streptophyta	GMW	glycosyltransferase	-	-	-	-	-	-	-	-	-	-	-	-	Exostosin
ASEP0014932-RA	4096.XP_009787108.1	1.14e-219	628.0	COG3104@1|root,KOG1237@2759|Eukaryota,37RFH@33090|Viridiplantae,3GEN5@35493|Streptophyta,44GHV@71274|asterids	35493|Streptophyta	E	POT family	-	-	-	ko:K14638	-	-	-	-	ko00000,ko02000	2.A.17.3	-	-	PTR2
ASEP0014936-RA	3641.EOY29666	8.22e-120	346.0	KOG1944@1|root,KOG1944@2759|Eukaryota,37HYG@33090|Viridiplantae,3GCR0@35493|Streptophyta	35493|Streptophyta	S	Belongs to the peroxisomal membrane protein PXMP2 4 family	-	GO:0005575,GO:0005622,GO:0005623,GO:0005737,GO:0044424,GO:0044464	-	ko:K13348	ko04146,map04146	-	-	-	ko00000,ko00001	-	-	-	Mpv17_PMP22
ASEP0014937-RA	29730.Gorai.010G109600.1	3.07e-123	373.0	COG0218@1|root,KOG2486@2759|Eukaryota,37MXT@33090|Viridiplantae,3GC1D@35493|Streptophyta	35493|Streptophyta	D	GTP-binding protein	-	GO:0005575,GO:0005622,GO:0005623,GO:0005737,GO:0044424,GO:0044464	-	ko:K03978	-	-	-	-	ko00000,ko03036	-	-	-	MMR_HSR1
ASEP0014938-RA	2711.XP_006476150.1	9.25e-103	311.0	28I7F@1|root,2QQHP@2759|Eukaryota,37NNX@33090|Viridiplantae,3G8ZG@35493|Streptophyta	35493|Streptophyta	S	BURP domain-containing protein	-	GO:0005575,GO:0005622,GO:0005623,GO:0005737,GO:0005768,GO:0005794,GO:0005802,GO:0006950,GO:0006970,GO:0008150,GO:0009628,GO:0009651,GO:0012505,GO:0031410,GO:0031982,GO:0031984,GO:0043226,GO:0043227,GO:0043229,GO:0043231,GO:0044422,GO:0044424,GO:0044431,GO:0044444,GO:0044446,GO:0044464,GO:0050896,GO:0097708,GO:0098791	-	-	-	-	-	-	-	-	-	-	BURP
ASEP0014939-RA	2711.XP_006476150.1	4.89e-108	328.0	28I7F@1|root,2QQHP@2759|Eukaryota,37NNX@33090|Viridiplantae,3G8ZG@35493|Streptophyta	35493|Streptophyta	S	BURP domain-containing protein	-	GO:0005575,GO:0005622,GO:0005623,GO:0005737,GO:0005768,GO:0005794,GO:0005802,GO:0006950,GO:0006970,GO:0008150,GO:0009628,GO:0009651,GO:0012505,GO:0031410,GO:0031982,GO:0031984,GO:0043226,GO:0043227,GO:0043229,GO:0043231,GO:0044422,GO:0044424,GO:0044431,GO:0044444,GO:0044446,GO:0044464,GO:0050896,GO:0097708,GO:0098791	-	-	-	-	-	-	-	-	-	-	BURP
ASEP0014934-RA	981085.XP_010100264.1	3.08e-246	709.0	COG5078@1|root,KOG1087@1|root,KOG0417@2759|Eukaryota,KOG1087@2759|Eukaryota,37J7X@33090|Viridiplantae,3GG2X@35493|Streptophyta,4JNK2@91835|fabids	35493|Streptophyta	U	Target of Myb protein	-	GO:0003674,GO:0003824,GO:0004842,GO:0005488,GO:0005515,GO:0005575,GO:0005622,GO:0005623,GO:0005737,GO:0006082,GO:0006464,GO:0006605,GO:0006625,GO:0006629,GO:0006631,GO:0006635,GO:0006807,GO:0006810,GO:0006886,GO:0006996,GO:0007031,GO:0008104,GO:0008150,GO:0008152,GO:0009056,GO:0009062,GO:0009987,GO:0015031,GO:0015833,GO:0015919,GO:0016042,GO:0016043,GO:0016054,GO:0016558,GO:0016567,GO:0016740,GO:…	-	-	-	-	-	-	-	-	-	-	GAT,VHS
ASEP0014935-RA	85681.XP_006450624.1	2.04e-36	152.0	KOG4197@1|root,KOG4197@2759|Eukaryota,37RUT@33090|Viridiplantae,3GC3I@35493|Streptophyta	35493|Streptophyta	G	Pentatricopeptide repeat-containing protein	-	GO:0003674,GO:0003676,GO:0003723,GO:0003824,GO:0004518,GO:0004519,GO:0005488,GO:0005575,GO:0005622,GO:0005623,GO:0006139,GO:0006725,GO:0006807,GO:0008150,GO:0008152,GO:0009451,GO:0009987,GO:0016070,GO:0016787,GO:0016788,GO:0034641,GO:0043170,GO:0043226,GO:0043227,GO:0043229,GO:0043231,GO:0043412,GO:0044237,GO:0044238,GO:0044424,GO:0044464,GO:0046483,GO:0071704,GO:0090304,GO:0090305,GO:0097159,GO:…	-	ko:K17710	-	-	-	-	ko00000,ko03016,ko03029	-	-	-	PPR,PPR_1,PPR_2,PPR_3
ASEP0014940-RA	4098.XP_009621197.1	7.7e-227	637.0	arCOG02806@1|root,2QRGR@2759|Eukaryota,37HEW@33090|Viridiplantae,3GCHG@35493|Streptophyta,44DUX@71274|asterids	35493|Streptophyta	S	Molybdate transporter of MFS superfamily	-	GO:0003674,GO:0005215,GO:0005575,GO:0005622,GO:0005623,GO:0005737,GO:0005739,GO:0005740,GO:0005773,GO:0006810,GO:0006811,GO:0006820,GO:0008150,GO:0008509,GO:0015075,GO:0015098,GO:0015103,GO:0015318,GO:0015689,GO:0015698,GO:0016020,GO:0022857,GO:0031090,GO:0031966,GO:0031967,GO:0031975,GO:0034220,GO:0043226,GO:0043227,GO:0043229,GO:0043231,GO:0044422,GO:0044424,GO:0044429,GO:0044444,GO:0044446,GO:…	-	-	-	-	-	-	-	-	-	-	MFS_MOT1
ASEP0014912-RA	3847.GLYMA14G22170.1	5.87e-20	90.9	COG0568@1|root,2QSCF@2759|Eukaryota,37QKG@33090|Viridiplantae,3GBR9@35493|Streptophyta,4JDPS@91835|fabids	35493|Streptophyta	K	RNA polymerase sigma factor	-	GO:0000988,GO:0000990,GO:0003674,GO:0003824,GO:0003899,GO:0005575,GO:0005622,GO:0005623,GO:0005737,GO:0006139,GO:0006351,GO:0006352,GO:0006355,GO:0006725,GO:0006807,GO:0008150,GO:0008152,GO:0009058,GO:0009059,GO:0009314,GO:0009416,GO:0009507,GO:0009536,GO:0009628,GO:0009889,GO:0009987,GO:0010467,GO:0010468,GO:0010556,GO:0016070,GO:0016740,GO:0016772,GO:0016779,GO:0016987,GO:0018130,GO:0019219,GO:…	-	ko:K03093	-	-	-	-	ko00000,ko03021	-	-	-	Sigma70_r2,Sigma70_r3,Sigma70_r4
ASEP0014911-RA	71139.XP_010036236.1	7.17e-29	107.0	COG0515@1|root,KOG1187@2759|Eukaryota,37HVZ@33090|Viridiplantae,3G9T6@35493|Streptophyta	35493|Streptophyta	T	Belongs to the protein kinase superfamily. Tyr protein kinase family	-	GO:0003674,GO:0003824,GO:0004672,GO:0004674,GO:0004675,GO:0004888,GO:0005488,GO:0005515,GO:0005575,GO:0005623,GO:0005886,GO:0005911,GO:0006464,GO:0006468,GO:0006793,GO:0006796,GO:0006807,GO:0007154,GO:0007165,GO:0007166,GO:0007167,GO:0007178,GO:0008150,GO:0008152,GO:0009506,GO:0009987,GO:0016020,GO:0016301,GO:0016310,GO:0016740,GO:0016772,GO:0016773,GO:0019199,GO:0019538,GO:0019899,GO:0019900,GO:…	2.7.11.1	ko:K13436	ko04626,map04626	-	-	-	ko00000,ko00001,ko01000,ko01001	-	-	-	Pkinase_Tyr
ASEP0014941-RA	29730.Gorai.010G054000.1	2.32e-156	451.0	KOG0812@1|root,KOG0812@2759|Eukaryota,37PC6@33090|Viridiplantae,3G71P@35493|Streptophyta	35493|Streptophyta	U	Belongs to the syntaxin family	-	GO:0000139,GO:0000149,GO:0003674,GO:0005488,GO:0005515,GO:0005575,GO:0005622,GO:0005623,GO:0005737,GO:0005794,GO:0006810,GO:0006888,GO:0006906,GO:0006996,GO:0008150,GO:0009987,GO:0012505,GO:0016020,GO:0016021,GO:0016043,GO:0016050,GO:0016192,GO:0022406,GO:0031090,GO:0031201,GO:0031224,GO:0031984,GO:0032991,GO:0043226,GO:0043227,GO:0043229,GO:0043231,GO:0044422,GO:0044424,GO:0044425,GO:0044431,GO:…	-	ko:K08490	ko04130,map04130	-	-	-	ko00000,ko00001,ko04131	-	-	-	SNARE,Syntaxin,Syntaxin-5_N
ASEP0014942-RA	3641.EOY31352	0.0	2934.0	2CN33@1|root,2QTMX@2759|Eukaryota,37JTR@33090|Viridiplantae,3GE3Z@35493|Streptophyta	35493|Streptophyta	-	-	-	-	-	-	-	-	-	-	-	-	-	-	TamB
ASEP0014943-RA	2711.XP_006476206.1	0.0	1162.0	KOG0266@1|root,KOG0266@2759|Eukaryota,37I8X@33090|Viridiplantae,3GF23@35493|Streptophyta	35493|Streptophyta	S	transcriptional co-repressor	-	GO:0000003,GO:0001101,GO:0001558,GO:0001666,GO:0003002,GO:0003006,GO:0005975,GO:0005976,GO:0006355,GO:0006950,GO:0006974,GO:0006979,GO:0007275,GO:0007389,GO:0008150,GO:0008152,GO:0009414,GO:0009415,GO:0009605,GO:0009607,GO:0009611,GO:0009617,GO:0009620,GO:0009624,GO:0009628,GO:0009636,GO:0009719,GO:0009725,GO:0009733,GO:0009791,GO:0009798,GO:0009845,GO:0009888,GO:0009889,GO:0009890,GO:0009892,GO:…	-	-	-	-	-	-	-	-	-	-	LisH,WD40
ASEP0014945-RA	29760.VIT_04s0008g04930.t01	5.46e-74	232.0	KOG2701@1|root,KOG2701@2759|Eukaryota,37TFM@33090|Viridiplantae,3GDYU@35493|Streptophyta	35493|Streptophyta	S	Coiled-coil domain-containing protein	-	-	-	-	-	-	-	-	-	-	-	-	KOG2701
ASEP0014946-RA	3656.XP_008445126.1	2.26e-108	330.0	KOG0800@1|root,KOG0800@2759|Eukaryota,37P27@33090|Viridiplantae,3GGM5@35493|Streptophyta,4JIAN@91835|fabids	35493|Streptophyta	O	E3 ubiquitin-protein ligase	-	GO:0003674,GO:0003824,GO:0004842,GO:0006464,GO:0006508,GO:0006511,GO:0006807,GO:0008150,GO:0008152,GO:0009056,GO:0009057,GO:0009987,GO:0010498,GO:0016567,GO:0016740,GO:0019538,GO:0019787,GO:0019941,GO:0030163,GO:0032446,GO:0036211,GO:0043161,GO:0043170,GO:0043412,GO:0043632,GO:0044237,GO:0044238,GO:0044248,GO:0044257,GO:0044260,GO:0044265,GO:0044267,GO:0051603,GO:0061630,GO:0061659,GO:0070647,GO:…	-	-	-	-	-	-	-	-	-	-	zf-RING_2
ASEP0014947-RA	3988.XP_002514344.1	1.57e-188	535.0	COG0631@1|root,KOG0698@2759|Eukaryota,37I5Q@33090|Viridiplantae,3GDKT@35493|Streptophyta,4JSF0@91835|fabids	35493|Streptophyta	T	protein phosphatase 2C 22	-	GO:0002682,GO:0002697,GO:0002831,GO:0005575,GO:0005622,GO:0005623,GO:0005634,GO:0005737,GO:0005829,GO:0008150,GO:0031347,GO:0032101,GO:0043226,GO:0043227,GO:0043229,GO:0043231,GO:0043900,GO:0044424,GO:0044444,GO:0044464,GO:0048583,GO:0050688,GO:0050789,GO:0065007,GO:0080134	3.1.3.16	ko:K14803	-	-	-	-	ko00000,ko01000,ko01009,ko03009	-	-	-	PP2C
ASEP0014970-RA	981085.XP_010102671.1	6.23e-196	575.0	KOG1947@1|root,KOG1947@2759|Eukaryota,37KZ0@33090|Viridiplantae,3GE8Z@35493|Streptophyta,4JCYA@91835|fabids	35493|Streptophyta	S	EIN3-binding F-box protein	EBF2	GO:0000151,GO:0005575,GO:0005622,GO:0005623,GO:0005634,GO:0006508,GO:0006511,GO:0006807,GO:0008150,GO:0008152,GO:0009056,GO:0009057,GO:0009719,GO:0009723,GO:0009725,GO:0009966,GO:0009968,GO:0009987,GO:0010033,GO:0010104,GO:0010105,GO:0010646,GO:0010648,GO:0019005,GO:0019538,GO:0019941,GO:0023051,GO:0023057,GO:0030163,GO:0031461,GO:0032991,GO:0042221,GO:0043170,GO:0043226,GO:0043227,GO:0043229,GO:…	-	ko:K14515	ko04016,ko04075,map04016,map04075	-	-	-	ko00000,ko00001,ko04121	-	-	-	F-box,F-box-like,LRR_6
ASEP0014973-RA	59689.fgenesh2_kg.7__941__AT4G32260.1	3.89e-46	159.0	COG0711@1|root,2S8NX@2759|Eukaryota,37WDI@33090|Viridiplantae,3GX87@35493|Streptophyta,3HQH6@3699|Brassicales	35493|Streptophyta	U	Belongs to the ATPase B chain family	-	-	-	ko:K02109	ko00190,ko00195,ko01100,map00190,map00195,map01100	M00157	-	-	ko00000,ko00001,ko00002,ko00194	3.A.2.1	-	-	ATP-synt_B
ASEP0014976-RA	4155.Migut.N03357.1.p	2.07e-178	511.0	COG1052@1|root,KOG0069@2759|Eukaryota,37PBD@33090|Viridiplantae,3G79Z@35493|Streptophyta,44HHS@71274|asterids	35493|Streptophyta	C	D-isomer specific 2-hydroxyacid dehydrogenase, NAD binding domain	-	GO:0000166,GO:0003008,GO:0003674,GO:0003824,GO:0005488,GO:0005515,GO:0005575,GO:0005622,GO:0005623,GO:0005737,GO:0005829,GO:0006081,GO:0006082,GO:0007588,GO:0008150,GO:0008152,GO:0008465,GO:0009987,GO:0016043,GO:0016491,GO:0016614,GO:0016616,GO:0016618,GO:0019752,GO:0022607,GO:0030267,GO:0031406,GO:0032501,GO:0032787,GO:0036094,GO:0042802,GO:0042803,GO:0043167,GO:0043168,GO:0043177,GO:0043436,GO:…	-	-	-	-	-	-	-	-	-	-	2-Hacid_dh,2-Hacid_dh_C
ASEP0014977-RA	29760.VIT_04s0008g06210.t01	1.1e-222	628.0	COG2268@1|root,KOG2668@2759|Eukaryota,37KVF@33090|Viridiplantae,3G907@35493|Streptophyta	35493|Streptophyta	UZ	Flotillin-like protein	-	GO:0001666,GO:0005575,GO:0005622,GO:0005623,GO:0005737,GO:0005768,GO:0005773,GO:0005774,GO:0005886,GO:0005911,GO:0006810,GO:0006897,GO:0006950,GO:0008150,GO:0009506,GO:0009628,GO:0009987,GO:0010324,GO:0012505,GO:0016020,GO:0016043,GO:0016192,GO:0030054,GO:0031090,GO:0031410,GO:0031982,GO:0033554,GO:0036293,GO:0036294,GO:0042221,GO:0043226,GO:0043227,GO:0043229,GO:0043231,GO:0044422,GO:0044424,GO:…	-	ko:K07192	ko04910,map04910	-	-	-	ko00000,ko00001,ko03036,ko04131,ko04147	-	-	-	Band_7
ASEP0014978-RA	29760.VIT_04s0008g06210.t01	1.94e-251	701.0	COG2268@1|root,KOG2668@2759|Eukaryota,37KVF@33090|Viridiplantae,3G907@35493|Streptophyta	35493|Streptophyta	UZ	Flotillin-like protein	-	GO:0001666,GO:0005575,GO:0005622,GO:0005623,GO:0005737,GO:0005768,GO:0005773,GO:0005774,GO:0005886,GO:0005911,GO:0006810,GO:0006897,GO:0006950,GO:0008150,GO:0009506,GO:0009628,GO:0009987,GO:0010324,GO:0012505,GO:0016020,GO:0016043,GO:0016192,GO:0030054,GO:0031090,GO:0031410,GO:0031982,GO:0033554,GO:0036293,GO:0036294,GO:0042221,GO:0043226,GO:0043227,GO:0043229,GO:0043231,GO:0044422,GO:0044424,GO:…	-	ko:K07192	ko04910,map04910	-	-	-	ko00000,ko00001,ko03036,ko04131,ko04147	-	-	-	Band_7
ASEP0014971-RA	29760.VIT_04s0008g05480.t01	2.77e-89	286.0	297WN@1|root,2REWY@2759|Eukaryota,37S1E@33090|Viridiplantae,3G756@35493|Streptophyta	35493|Streptophyta	S	isoform X1	-	GO:0003674,GO:0005488,GO:0005515,GO:0008017,GO:0008092,GO:0008150,GO:0009719,GO:0009723,GO:0009725,GO:0009987,GO:0010033,GO:0015631,GO:0032870,GO:0042221,GO:0050896,GO:0051716,GO:0070887,GO:0071310,GO:0071369,GO:0071495	-	-	-	-	-	-	-	-	-	-	TPX2
ASEP0014972-RA	4096.XP_009759128.1	0.0	928.0	KOG0251@1|root,KOG0251@2759|Eukaryota,37KM4@33090|Viridiplantae,3GC10@35493|Streptophyta,44Q70@71274|asterids	35493|Streptophyta	TU	Clathrin assembly protein	-	GO:0005575,GO:0005622,GO:0005623,GO:0005634,GO:0005737,GO:0005829,GO:0005886,GO:0006810,GO:0006897,GO:0006898,GO:0008150,GO:0016020,GO:0016192,GO:0043226,GO:0043227,GO:0043229,GO:0043231,GO:0044424,GO:0044444,GO:0044464,GO:0051179,GO:0051234,GO:0071944,GO:0072583,GO:0098657	-	ko:K20043,ko:K20044	-	-	-	-	ko00000,ko04131	-	-	-	ANTH
ASEP0014974-RA	71139.XP_010048182.1	9.35e-108	353.0	28N3S@1|root,2QUNX@2759|Eukaryota,37HV4@33090|Viridiplantae,3GCCI@35493|Streptophyta	35493|Streptophyta	-	-	-	-	-	-	-	-	-	-	-	-	-	-	-
ASEP0014975-RA	3847.GLYMA14G14000.1	3.06e-43	152.0	KOG2288@1|root,KOG2288@2759|Eukaryota,37S7S@33090|Viridiplantae,3GCQ3@35493|Streptophyta,4JFBS@91835|fabids	35493|Streptophyta	G	Belongs to the glycosyltransferase 31 family	-	GO:0003674,GO:0003824,GO:0006029,GO:0006464,GO:0006486,GO:0006493,GO:0006807,GO:0008150,GO:0008152,GO:0008378,GO:0009058,GO:0009059,GO:0009100,GO:0009101,GO:0009987,GO:0010384,GO:0010404,GO:0010405,GO:0016740,GO:0016757,GO:0016758,GO:0018193,GO:0018208,GO:0018258,GO:0019538,GO:0034645,GO:0036211,GO:0043170,GO:0043412,GO:0043413,GO:0044036,GO:0044237,GO:0044238,GO:0044249,GO:0044260,GO:0044267,GO:…	-	ko:K20854	-	-	-	-	ko00000,ko01000,ko01003	-	GT31	-	DUF4094,Galactosyl_T
ASEP0014979-RA	29760.VIT_04s0008g06210.t01	5.71e-238	667.0	COG2268@1|root,KOG2668@2759|Eukaryota,37KVF@33090|Viridiplantae,3G907@35493|Streptophyta	35493|Streptophyta	UZ	Flotillin-like protein	-	GO:0001666,GO:0005575,GO:0005622,GO:0005623,GO:0005737,GO:0005768,GO:0005773,GO:0005774,GO:0005886,GO:0005911,GO:0006810,GO:0006897,GO:0006950,GO:0008150,GO:0009506,GO:0009628,GO:0009987,GO:0010324,GO:0012505,GO:0016020,GO:0016043,GO:0016192,GO:0030054,GO:0031090,GO:0031410,GO:0031982,GO:0033554,GO:0036293,GO:0036294,GO:0042221,GO:0043226,GO:0043227,GO:0043229,GO:0043231,GO:0044422,GO:0044424,GO:…	-	ko:K07192	ko04910,map04910	-	-	-	ko00000,ko00001,ko03036,ko04131,ko04147	-	-	-	Band_7
ASEP0014960-RA	3760.EMJ03667	1.28e-163	459.0	KOG0096@1|root,KOG0096@2759|Eukaryota,37P2W@33090|Viridiplantae,3GBRJ@35493|Streptophyta	35493|Streptophyta	U	GTP-binding protein involved in nucleocytoplasmic transport. Required for the import of protein into the nucleus and also for RNA export. Involved in chromatin condensation and control of cell cycle	-	-	-	ko:K07936	ko03008,ko03013,ko05166,ko05169,map03008,map03013,map05166,map05169	-	-	-	ko00000,ko00001,ko03009,ko03016,ko03019,ko03036,ko04031,ko04147	-	-	-	Ras
ASEP0014961-RA	29730.Gorai.001G045000.1	1.58e-77	275.0	COG0652@1|root,KOG0865@2759|Eukaryota,37PSB@33090|Viridiplantae,3GAVD@35493|Streptophyta	35493|Streptophyta	O	Peptidyl-prolyl cis-trans isomerase	-	GO:0000413,GO:0003674,GO:0003755,GO:0003824,GO:0006464,GO:0006807,GO:0008150,GO:0008152,GO:0009987,GO:0016853,GO:0016859,GO:0018193,GO:0018208,GO:0019538,GO:0036211,GO:0043170,GO:0043412,GO:0044237,GO:0044238,GO:0044260,GO:0044267,GO:0071704,GO:0140096,GO:1901564	5.2.1.8	ko:K01802,ko:K09566	-	-	-	-	ko00000,ko01000,ko03041,ko03110	-	-	-	Pro_isomerase
ASEP0014968-RA	29760.VIT_04s0008g05340.t01	5.65e-19	83.2	2CYHH@1|root,2S4ET@2759|Eukaryota,37WME@33090|Viridiplantae,3GK83@35493|Streptophyta	35493|Streptophyta	-	-	-	-	-	-	-	-	-	-	-	-	-	-	-
ASEP0014962-RA	29760.VIT_09s0002g08640.t01	8.18e-91	322.0	COG4886@1|root,2QPYS@2759|Eukaryota,37Q18@33090|Viridiplantae,3GA2W@35493|Streptophyta	35493|Streptophyta	T	Belongs to the protein kinase superfamily. Ser Thr protein kinase family	-	-	2.7.11.1	ko:K04733,ko:K13420	ko04010,ko04016,ko04064,ko04620,ko04621,ko04624,ko04626,ko04722,ko05133,ko05140,ko05142,ko05145,ko05152,ko05162,ko05164,map04010,map04016,map04064,map04620,map04621,map04624,map04626,map04722,map05133,map05140,map05142,map05145,map05152,map05162,map05164	M00686	-	-	ko00000,ko00001,ko00002,ko01000,ko01001	-	-	-	LRRNT_2,LRR_1,LRR_8,Pkinase,Pkinase_Tyr
ASEP0014963-RA	3988.XP_002515540.1	1.82e-109	319.0	2CMN7@1|root,2QQYC@2759|Eukaryota,37HZH@33090|Viridiplantae,3GAPH@35493|Streptophyta,4JDRS@91835|fabids	35493|Streptophyta	-	-	-	-	-	-	-	-	-	-	-	-	-	-	-
ASEP0014964-RA	29730.Gorai.010G114100.1	1.97e-196	551.0	KOG1441@1|root,KOG1441@2759|Eukaryota,37N4B@33090|Viridiplantae,3GCJS@35493|Streptophyta	35493|Streptophyta	EG	Sugar phosphate phosphate translocator	-	GO:0005575,GO:0005622,GO:0005623,GO:0005737,GO:0005768,GO:0005794,GO:0005802,GO:0006810,GO:0008150,GO:0012505,GO:0015780,GO:0015931,GO:0031410,GO:0031982,GO:0031984,GO:0043226,GO:0043227,GO:0043229,GO:0043231,GO:0044422,GO:0044424,GO:0044431,GO:0044444,GO:0044446,GO:0044464,GO:0051179,GO:0051234,GO:0055085,GO:0071702,GO:0071705,GO:0097708,GO:0098791,GO:1901264	-	-	-	-	-	-	-	-	-	-	TPT
ASEP0014965-RA	3641.EOY29502	5.56e-93	291.0	COG0515@1|root,2QV4R@2759|Eukaryota,37INY@33090|Viridiplantae,3GB3X@35493|Streptophyta	35493|Streptophyta	T	L-type lectin-domain containing receptor kinase	-	-	2.7.11.1	ko:K04733	ko04010,ko04064,ko04620,ko04621,ko04624,ko04722,ko05133,ko05140,ko05142,ko05145,ko05152,ko05162,ko05164,map04010,map04064,map04620,map04621,map04624,map04722,map05133,map05140,map05142,map05145,map05152,map05162,map05164	M00686	-	-	ko00000,ko00001,ko00002,ko01000,ko01001	-	-	-	Lectin_legB,Pkinase
ASEP0014967-RA	4096.XP_009782690.1	1.66e-244	697.0	COG0515@1|root,2QV4R@2759|Eukaryota,37INY@33090|Viridiplantae,3GB3X@35493|Streptophyta,44HZ6@71274|asterids	35493|Streptophyta	T	Protein kinase domain	-	-	2.7.11.1	ko:K04733	ko04010,ko04064,ko04620,ko04621,ko04624,ko04722,ko05133,ko05140,ko05142,ko05145,ko05152,ko05162,ko05164,map04010,map04064,map04620,map04621,map04624,map04722,map05133,map05140,map05142,map05145,map05152,map05162,map05164	M00686	-	-	ko00000,ko00001,ko00002,ko01000,ko01001	-	-	-	Lectin_legB,Pkinase
ASEP0014969-RA	3656.XP_008444000.1	3.22e-93	283.0	COG5036@1|root,KOG1161@2759|Eukaryota,37R8G@33090|Viridiplantae,3GDCX@35493|Streptophyta,4JNH7@91835|fabids	35493|Streptophyta	P	SPX domain	-	-	-	-	-	-	-	-	-	-	-	-	SPX
ASEP0014981-RA	4098.XP_009586910.1	1.98e-192	546.0	COG4692@1|root,2QTE2@2759|Eukaryota,37IW0@33090|Viridiplantae,3GCM2@35493|Streptophyta,44PXI@71274|asterids	35493|Streptophyta	G	BNR repeat-like domain	-	-	-	-	-	-	-	-	-	-	-	-	BNR_2
ASEP0014985-RA	4098.XP_009594133.1	0.0	1243.0	KOG4293@1|root,KOG4731@1|root,KOG4293@2759|Eukaryota,KOG4731@2759|Eukaryota,37KQS@33090|Viridiplantae,3GE8N@35493|Streptophyta,44ERA@71274|asterids	35493|Streptophyta	DT	DOMON domain-containing protein	-	GO:0005575,GO:0005622,GO:0005623,GO:0005737,GO:0005768,GO:0005794,GO:0005802,GO:0012505,GO:0031410,GO:0031982,GO:0031984,GO:0043226,GO:0043227,GO:0043229,GO:0043231,GO:0044422,GO:0044424,GO:0044431,GO:0044444,GO:0044446,GO:0044464,GO:0097708,GO:0098791	-	-	-	-	-	-	-	-	-	-	Cytochrom_B561,Cytochrom_C_asm,DM13,DOMON
ASEP0014986-RA	29760.VIT_00s1323g00010.t01	5.46e-173	509.0	KOG4197@1|root,KOG4197@2759|Eukaryota,37QU3@33090|Viridiplantae,3GFEB@35493|Streptophyta	35493|Streptophyta	S	Pentatricopeptide repeat-containing protein	-	GO:0003674,GO:0003676,GO:0003723,GO:0003824,GO:0004518,GO:0004519,GO:0005488,GO:0005575,GO:0005622,GO:0005623,GO:0006139,GO:0006725,GO:0006807,GO:0008150,GO:0008152,GO:0009451,GO:0009987,GO:0016070,GO:0016787,GO:0016788,GO:0034641,GO:0043170,GO:0043226,GO:0043227,GO:0043229,GO:0043231,GO:0043412,GO:0044237,GO:0044238,GO:0044424,GO:0044464,GO:0046483,GO:0071704,GO:0090304,GO:0090305,GO:0097159,GO:…	-	-	-	-	-	-	-	-	-	-	PPR
ASEP0014987-RA	3711.Bra032364.1-P	3.93e-109	330.0	28M8K@1|root,2QTRT@2759|Eukaryota,37HMA@33090|Viridiplantae,3GC0N@35493|Streptophyta,3HZAQ@3699|Brassicales	35493|Streptophyta	S	F-Box protein	-	GO:0005575,GO:0005911,GO:0006810,GO:0007154,GO:0007165,GO:0008150,GO:0009506,GO:0009719,GO:0009725,GO:0009735,GO:0009736,GO:0009755,GO:0009914,GO:0009987,GO:0010033,GO:0010817,GO:0023052,GO:0030054,GO:0032870,GO:0042221,GO:0050789,GO:0050794,GO:0050896,GO:0051179,GO:0051234,GO:0051716,GO:0055044,GO:0065007,GO:0065008,GO:0070887,GO:0071310,GO:0071368,GO:0071495	-	-	-	-	-	-	-	-	-	-	F-box-like
ASEP0014989-RA	3983.cassava4.1_002509m	3.43e-236	679.0	COG5594@1|root,KOG1134@2759|Eukaryota,37P1I@33090|Viridiplantae,3GAPK@35493|Streptophyta,4JI5F@91835|fabids	35493|Streptophyta	S	CSC1-like protein ERD4	ERD4	GO:0005575,GO:0005622,GO:0005623,GO:0005737,GO:0005773,GO:0005774,GO:0005886,GO:0005911,GO:0009506,GO:0009507,GO:0009526,GO:0009536,GO:0009941,GO:0016020,GO:0030054,GO:0031090,GO:0031967,GO:0031975,GO:0043226,GO:0043227,GO:0043229,GO:0043231,GO:0044422,GO:0044424,GO:0044434,GO:0044435,GO:0044437,GO:0044444,GO:0044446,GO:0044464,GO:0055044,GO:0071944,GO:0098588,GO:0098805	-	ko:K21989	-	-	-	-	ko00000,ko02000	-	-	-	PHM7_cyt,RSN1_7TM,RSN1_TM
ASEP0014992-RA	3885.XP_007147940.1	3.27e-286	795.0	KOG4197@1|root,KOG4197@2759|Eukaryota,37HET@33090|Viridiplantae,3GCZF@35493|Streptophyta,4JD8G@91835|fabids	35493|Streptophyta	S	Pentatricopeptide repeat-containing protein	-	-	-	-	-	-	-	-	-	-	-	-	DYW_deaminase,PPR,PPR_2,X8
ASEP0014993-RA	3983.cassava4.1_003531m	0.0	974.0	28KHE@1|root,2QWRA@2759|Eukaryota,37K5R@33090|Viridiplantae,3G8Z5@35493|Streptophyta,4JH1A@91835|fabids	35493|Streptophyta	S	Belongs to the NPH3 family	-	GO:0005575,GO:0005623,GO:0005886,GO:0016020,GO:0044464,GO:0071944	-	-	-	-	-	-	-	-	-	-	BTB,NPH3
ASEP0014994-RA	3847.GLYMA02G08970.1	2.26e-105	313.0	KOG1638@1|root,KOG1638@2759|Eukaryota,37R41@33090|Viridiplantae,3GH47@35493|Streptophyta,4JNS1@91835|fabids	35493|Streptophyta	I	Very-long-chain enoyl-CoA reductase-like	-	GO:0000003,GO:0003006,GO:0003674,GO:0003824,GO:0003865,GO:0005575,GO:0005622,GO:0005623,GO:0005737,GO:0005783,GO:0005789,GO:0006629,GO:0006694,GO:0006702,GO:0007154,GO:0007267,GO:0007275,GO:0007548,GO:0008150,GO:0008152,GO:0008202,GO:0008207,GO:0008209,GO:0008406,GO:0008584,GO:0008610,GO:0009058,GO:0009917,GO:0009987,GO:0010817,GO:0012505,GO:0016020,GO:0016229,GO:0016491,GO:0016614,GO:0016616,GO:…	1.3.1.22,1.3.1.93	ko:K10258,ko:K12343	ko00062,ko00140,ko01040,ko01110,ko01212,map00062,map00140,map01040,map01110,map01212	M00415	R02208,R02497,R07761,R08954,R09449,R10242,R10828	RC00052,RC00120,RC00145	ko00000,ko00001,ko00002,ko01000,ko01004	-	-	-	Steroid_dh
ASEP0014996-RA	29760.VIT_10s0003g03670.t01	3.54e-66	210.0	2A92P@1|root,2RYHJ@2759|Eukaryota,37UA5@33090|Viridiplantae,3GHVY@35493|Streptophyta	35493|Streptophyta	S	Human Cytomegalovirus UL139 protein	-	-	-	-	-	-	-	-	-	-	-	-	HCMV_UL139
ASEP0014997-RA	102107.XP_008225461.1	1.84e-87	267.0	KOG4293@1|root,KOG4293@2759|Eukaryota,37PIE@33090|Viridiplantae,3GAKM@35493|Streptophyta,4JND1@91835|fabids	35493|Streptophyta	T	Coiled-coil domain-containing protein	-	-	-	ko:K03189	-	-	-	-	ko00000	-	-	-	Cytochrom_B561
ASEP0014980-RA	29760.VIT_04s0008g06080.t01	0.0	1786.0	KOG1953@1|root,KOG1953@2759|Eukaryota,37JKD@33090|Viridiplantae,3GA8J@35493|Streptophyta	35493|Streptophyta	U	trafficking protein particle complex	TRS120	GO:0000278,GO:0000281,GO:0000910,GO:0000911,GO:0000919,GO:0005575,GO:0005622,GO:0005623,GO:0005737,GO:0005768,GO:0005769,GO:0005794,GO:0005802,GO:0007049,GO:0008150,GO:0009987,GO:0012505,GO:0016043,GO:0022402,GO:0022607,GO:0031410,GO:0031982,GO:0031984,GO:0032506,GO:0043226,GO:0043227,GO:0043229,GO:0043231,GO:0044085,GO:0044422,GO:0044424,GO:0044431,GO:0044444,GO:0044446,GO:0044464,GO:0051301,GO:…	-	ko:K20306	-	-	-	-	ko00000,ko04131	-	-	-	TRAPPC9-Trs120
ASEP0014982-RA	3694.POPTR_0018s02250.1	7.1e-266	736.0	COG1448@1|root,KOG1411@2759|Eukaryota,37K61@33090|Viridiplantae,3G9T8@35493|Streptophyta,4JHZE@91835|fabids	35493|Streptophyta	E	Aspartate aminotransferase	-	GO:0003674,GO:0003824,GO:0004069,GO:0006082,GO:0006103,GO:0006520,GO:0006531,GO:0006536,GO:0006807,GO:0008150,GO:0008152,GO:0008483,GO:0009064,GO:0009066,GO:0009987,GO:0016740,GO:0016769,GO:0019752,GO:0043436,GO:0043648,GO:0044237,GO:0044238,GO:0044281,GO:0051186,GO:0071704,GO:1901564,GO:1901605	2.6.1.1	ko:K00811	ko00220,ko00250,ko00270,ko00330,ko00350,ko00360,ko00400,ko00950,ko00960,ko01100,ko01110,ko01130,ko01210,ko01230,map00220,map00250,map00270,map00330,map00350,map00360,map00400,map00950,map00960,map01100,map01110,map01130,map01210,map01230	-	R00355,R00694,R00734,R00896,R02433,R02619,R05052	RC00006	ko00000,ko00001,ko01000,ko01007	-	-	-	Aminotran_1_2
ASEP0014983-RA	264402.Cagra.12385s0004.1.p	3.65e-31	108.0	COG0008@1|root,KOG0002@2759|Eukaryota,37WNV@33090|Viridiplantae,3GKUU@35493|Streptophyta	35493|Streptophyta	J	60s ribosomal protein	-	GO:0003674,GO:0003676,GO:0003723,GO:0003735,GO:0005198,GO:0005488,GO:0005575,GO:0005622,GO:0005623,GO:0005737,GO:0005829,GO:0005840,GO:0006412,GO:0006518,GO:0006807,GO:0008150,GO:0008152,GO:0009058,GO:0009059,GO:0009987,GO:0010467,GO:0015934,GO:0019538,GO:0022625,GO:0022626,GO:0032991,GO:0034641,GO:0034645,GO:0043043,GO:0043170,GO:0043226,GO:0043228,GO:0043229,GO:0043232,GO:0043603,GO:0043604,GO:…	-	ko:K02924	ko03010,map03010	M00177,M00179	-	-	br01610,ko00000,ko00001,ko00002,ko03011	-	-	-	Ribosomal_L39
ASEP0014984-RA	4098.XP_009593660.1	7.55e-88	265.0	KOG0324@1|root,KOG0324@2759|Eukaryota,37N11@33090|Viridiplantae,3G7RW@35493|Streptophyta,44NE3@71274|asterids	35493|Streptophyta	S	PPPDE putative peptidase domain	-	-	-	-	-	-	-	-	-	-	-	-	Peptidase_C97
ASEP0014990-RA	3760.EMJ18799	3.68e-137	410.0	COG0515@1|root,2RMXX@2759|Eukaryota,37NC8@33090|Viridiplantae,3GDVX@35493|Streptophyta,4JSI7@91835|fabids	35493|Streptophyta	T	wall-associated receptor kinase-like	-	-	2.7.11.1	ko:K04733	ko04010,ko04064,ko04620,ko04621,ko04624,ko04722,ko05133,ko05140,ko05142,ko05145,ko05152,ko05162,ko05164,map04010,map04064,map04620,map04621,map04624,map04722,map05133,map05140,map05142,map05145,map05152,map05162,map05164	M00686	-	-	ko00000,ko00001,ko00002,ko01000,ko01001	-	-	-	EGF_CA,GUB_WAK_bind,Pkinase,Pkinase_Tyr,WAK
ASEP0014991-RA	3988.XP_002511965.1	1.12e-87	288.0	COG0515@1|root,2RMXX@2759|Eukaryota,37NC8@33090|Viridiplantae,3GDVX@35493|Streptophyta,4JSI7@91835|fabids	35493|Streptophyta	T	wall-associated receptor kinase-like	-	-	2.7.11.1	ko:K04733	ko04010,ko04064,ko04620,ko04621,ko04624,ko04722,ko05133,ko05140,ko05142,ko05145,ko05152,ko05162,ko05164,map04010,map04064,map04620,map04621,map04624,map04722,map05133,map05140,map05142,map05145,map05152,map05162,map05164	M00686	-	-	ko00000,ko00001,ko00002,ko01000,ko01001	-	-	-	EGF_CA,GUB_WAK_bind,Pkinase,Pkinase_Tyr
ASEP0014995-RA	3641.EOY27686	0.0	1256.0	COG5647@1|root,KOG2167@2759|Eukaryota,37ICM@33090|Viridiplantae,3GA8A@35493|Streptophyta	35493|Streptophyta	D	Belongs to the cullin family	-	GO:0000003,GO:0000151,GO:0000209,GO:0003006,GO:0003674,GO:0005488,GO:0005515,GO:0005575,GO:0005622,GO:0005623,GO:0005634,GO:0005737,GO:0005829,GO:0006139,GO:0006259,GO:0006281,GO:0006464,GO:0006725,GO:0006807,GO:0006950,GO:0006974,GO:0007154,GO:0007165,GO:0007275,GO:0008150,GO:0008152,GO:0009314,GO:0009416,GO:0009628,GO:0009639,GO:0009640,GO:0009648,GO:0009719,GO:0009725,GO:0009743,GO:0009755,GO:…	-	ko:K10609	ko03420,ko04120,map03420,map04120	M00385,M00386	-	-	ko00000,ko00001,ko00002,ko03400,ko04121,ko04147	-	-	-	Cullin,Cullin_Nedd8
ASEP0015024-RA	29760.VIT_05s0062g00640.t01	7.25e-185	531.0	KOG1192@1|root,KOG1192@2759|Eukaryota,37SXF@33090|Viridiplantae,3GAE4@35493|Streptophyta	35493|Streptophyta	CG	Belongs to the UDP-glycosyltransferase family	-	GO:0003674,GO:0003824,GO:0005575,GO:0005622,GO:0005623,GO:0005737,GO:0005794,GO:0008194,GO:0012505,GO:0016740,GO:0016757,GO:0016758,GO:0035251,GO:0043226,GO:0043227,GO:0043229,GO:0043231,GO:0044424,GO:0044444,GO:0044464,GO:0046527,GO:0080043,GO:0080044	2.4.1.218,2.4.1.271,2.4.1.324	ko:K08237,ko:K21371,ko:K21374	-	-	-	-	ko00000,ko01000,ko01003	-	GT1	-	UDPGT
ASEP0015025-RA	28532.XP_010548055.1	7.5e-42	144.0	KOG0118@1|root,KOG0118@2759|Eukaryota,37U6A@33090|Viridiplantae,3GIC4@35493|Streptophyta,3I06T@3699|Brassicales	35493|Streptophyta	A	Glycine-rich RNA-binding protein	-	-	-	-	-	-	-	-	-	-	-	-	RRM_1
ASEP0015026-RA	29760.VIT_10s0003g01570.t01	3.21e-80	254.0	2CCIF@1|root,2QQ86@2759|Eukaryota,37M3P@33090|Viridiplantae,3GEAD@35493|Streptophyta	35493|Streptophyta	S	WD repeat-containing protein	-	-	-	-	-	-	-	-	-	-	-	-	WD40
ASEP0015027-RA	29760.VIT_10s0003g01570.t01	1.99e-170	488.0	2CCIF@1|root,2QQ86@2759|Eukaryota,37M3P@33090|Viridiplantae,3GEAD@35493|Streptophyta	35493|Streptophyta	S	WD repeat-containing protein	-	-	-	-	-	-	-	-	-	-	-	-	WD40
ASEP0015029-RA	3847.GLYMA05G38000.1	3.45e-21	90.9	COG5069@1|root,KOG1700@2759|Eukaryota,37Q0M@33090|Viridiplantae,3G7GY@35493|Streptophyta,4JFUM@91835|fabids	35493|Streptophyta	TZ	Pollen-specific protein	-	-	-	ko:K09377	-	-	-	-	ko00000,ko03000	-	-	-	LIM
ASEP0015028-RA	4096.XP_009781118.1	5.68e-261	716.0	COG0515@1|root,KOG0658@2759|Eukaryota,37IVK@33090|Viridiplantae,3GC9P@35493|Streptophyta,44MSM@71274|asterids	35493|Streptophyta	T	Belongs to the protein kinase superfamily	-	-	2.7.11.1	ko:K14502	ko04075,map04075	-	-	-	ko00000,ko00001,ko01000,ko01001	-	-	-	Pkinase
ASEP0014952-RA	3694.POPTR_0001s31080.1	2.83e-08	60.8	KOG1192@1|root,KOG1192@2759|Eukaryota,37J9T@33090|Viridiplantae,3GE9Z@35493|Streptophyta,4JRZ6@91835|fabids	35493|Streptophyta	CG	Belongs to the UDP-glycosyltransferase family	-	-	-	-	-	-	-	-	-	-	-	-	UDPGT
ASEP0014953-RA	3649.evm.model.supercontig_200.20	4.62e-33	131.0	KOG1192@1|root,KOG1192@2759|Eukaryota,37J9T@33090|Viridiplantae,3GE9Z@35493|Streptophyta,3HNMN@3699|Brassicales	35493|Streptophyta	CG	Belongs to the UDP-glycosyltransferase family	UGT73B5	GO:0003674,GO:0003824,GO:0005575,GO:0005622,GO:0005623,GO:0005737,GO:0005829,GO:0008150,GO:0008152,GO:0008194,GO:0009058,GO:0009605,GO:0009607,GO:0009812,GO:0009813,GO:0016740,GO:0016757,GO:0016758,GO:0035251,GO:0042440,GO:0043207,GO:0043226,GO:0043227,GO:0043229,GO:0043231,GO:0044424,GO:0044444,GO:0044464,GO:0046148,GO:0046527,GO:0047893,GO:0050896,GO:0051552,GO:0051553,GO:0051554,GO:0051555,GO:…	2.4.1.263	ko:K14595	ko00906,ko01100,ko01110,map00906,map01100,map01110	-	R07575	RC00005,RC00523	ko00000,ko00001,ko01000,ko01003	-	GT1	-	UDPGT
ASEP0014954-RA	4096.XP_009761805.1	3.27e-78	250.0	KOG1192@1|root,KOG1192@2759|Eukaryota,37J9T@33090|Viridiplantae,3GE9Z@35493|Streptophyta,44D0E@71274|asterids	35493|Streptophyta	CG	Belongs to the UDP-glycosyltransferase family	-	-	-	-	-	-	-	-	-	-	-	-	UDPGT
ASEP0014955-RA	3694.POPTR_0001s31040.1	3.63e-203	578.0	KOG1192@1|root,KOG1192@2759|Eukaryota,37J9T@33090|Viridiplantae,3GE9Z@35493|Streptophyta,4JRZ6@91835|fabids	35493|Streptophyta	CG	Belongs to the UDP-glycosyltransferase family	-	-	-	-	-	-	-	-	-	-	-	-	UDPGT
ASEP0014957-RA	3694.POPTR_0006s26530.1	3.45e-310	852.0	COG3424@1|root,2QPKZ@2759|Eukaryota,37K20@33090|Viridiplantae,3GA34@35493|Streptophyta,4JTJQ@91835|fabids	35493|Streptophyta	I	3-ketoacyl-CoA synthase	-	GO:0006950,GO:0008150,GO:0009266,GO:0009314,GO:0009409,GO:0009416,GO:0009628,GO:0050896	2.3.1.199	ko:K15397	ko00062,ko01110,map00062,map01110	M00415	R09419,R10825	RC00004,RC02888,RC02997	ko00000,ko00001,ko00002,ko01000	-	-	-	ACP_syn_III_C,FAE1_CUT1_RppA
ASEP0014958-RA	3694.POPTR_0006s26530.1	0.0	877.0	COG3424@1|root,2QPKZ@2759|Eukaryota,37K20@33090|Viridiplantae,3GA34@35493|Streptophyta,4JTJQ@91835|fabids	35493|Streptophyta	I	3-ketoacyl-CoA synthase	-	GO:0006950,GO:0008150,GO:0009266,GO:0009314,GO:0009409,GO:0009416,GO:0009628,GO:0050896	2.3.1.199	ko:K15397	ko00062,ko01110,map00062,map01110	M00415	R09419,R10825	RC00004,RC02888,RC02997	ko00000,ko00001,ko00002,ko01000	-	-	-	ACP_syn_III_C,FAE1_CUT1_RppA
ASEP0014959-RA	4432.XP_010254305.1	1.28e-276	759.0	COG0554@1|root,KOG0728@2759|Eukaryota,37R03@33090|Viridiplantae,3G7UD@35493|Streptophyta	35493|Streptophyta	O	Belongs to the AAA ATPase family	-	GO:0000502,GO:0003674,GO:0003824,GO:0005488,GO:0005515,GO:0005575,GO:0005622,GO:0005623,GO:0005634,GO:0005737,GO:0005829,GO:0005886,GO:0006355,GO:0006357,GO:0006508,GO:0006511,GO:0006807,GO:0006950,GO:0008134,GO:0008150,GO:0008152,GO:0009056,GO:0009057,GO:0009889,GO:0009891,GO:0009893,GO:0009894,GO:0009896,GO:0009987,GO:0010033,GO:0010243,GO:0010468,GO:0010498,GO:0010556,GO:0010557,GO:0010604,GO:…	-	ko:K03066	ko03050,ko05169,map03050,map05169	M00341	-	-	ko00000,ko00001,ko00002,ko03051	-	-	-	AAA
ASEP0014948-RA	42345.XP_008795450.1	0.0	1040.0	COG1131@1|root,KOG0065@2759|Eukaryota,37P62@33090|Viridiplantae,3GB0P@35493|Streptophyta,3KS91@4447|Liliopsida	35493|Streptophyta	Q	Belongs to the ABC transporter superfamily. ABCG family. PDR (TC 3.A.1.205) subfamily	-	-	-	-	-	-	-	-	-	-	-	-	ABC2_membrane,ABC_tran,ABC_trans_N,PDR_assoc
ASEP0014949-RA	4536.ONIVA05G03090.2	0.0	2284.0	COG1131@1|root,KOG0065@2759|Eukaryota,37P62@33090|Viridiplantae,3GB0P@35493|Streptophyta,3KS91@4447|Liliopsida,3IC7K@38820|Poales	35493|Streptophyta	Q	Belongs to the ABC transporter superfamily. ABCG family. PDR (TC 3.A.1.205) subfamily	-	GO:0003674,GO:0003824,GO:0005215,GO:0005575,GO:0005623,GO:0005886,GO:0006810,GO:0008150,GO:0015399,GO:0015405,GO:0016020,GO:0016021,GO:0016462,GO:0016787,GO:0016817,GO:0016818,GO:0016887,GO:0017111,GO:0022804,GO:0022857,GO:0031224,GO:0042623,GO:0042626,GO:0043492,GO:0044425,GO:0044464,GO:0051179,GO:0051234,GO:0055085,GO:0071944	-	-	-	-	-	-	-	-	-	-	ABC2_membrane,ABC_tran,ABC_trans_N,PDR_assoc
ASEP0014950-RA	3694.POPTR_0018s01240.1	0.0	1876.0	COG1131@1|root,KOG0065@2759|Eukaryota,37P62@33090|Viridiplantae,3GB0P@35493|Streptophyta,4JJ3Y@91835|fabids	35493|Streptophyta	Q	Belongs to the ABC transporter superfamily. ABCG family. PDR (TC 3.A.1.205) subfamily	-	-	-	-	-	-	-	-	-	-	-	-	ABC2_membrane,ABC_tran,ABC_trans_N,PDR_assoc
ASEP0014951-RA	4096.XP_009765378.1	8.26e-23	97.4	COG1131@1|root,KOG0065@2759|Eukaryota,37P62@33090|Viridiplantae,3GB0P@35493|Streptophyta	35493|Streptophyta	Q	Belongs to the ABC transporter superfamily. ABCG family. PDR (TC 3.A.1.205) subfamily	-	-	-	-	-	-	-	-	-	-	-	-	ABC2_membrane,ABC_tran,ABC_trans_N,PDR_assoc
ASEP0014956-RA	4098.XP_009589545.1	0.0	1446.0	COG1131@1|root,KOG0065@2759|Eukaryota,37P62@33090|Viridiplantae,3GB0P@35493|Streptophyta,44HJC@71274|asterids	35493|Streptophyta	Q	Belongs to the ABC transporter superfamily. ABCG family. PDR (TC 3.A.1.205) subfamily	-	-	-	-	-	-	-	-	-	-	-	-	ABC2_membrane,ABC_tran,ABC_trans_N,PDR_assoc
ASEP0015012-RA	71139.XP_010050223.1	7.59e-223	647.0	2ECU4@1|root,2SIKN@2759|Eukaryota,37YK3@33090|Viridiplantae,3GHEV@35493|Streptophyta	35493|Streptophyta	S	Belongs to the 'GDSL' lipolytic enzyme family	-	-	-	-	-	-	-	-	-	-	-	-	Lipase_GDSL
ASEP0015013-RA	3649.evm.model.supercontig_209.15	2.53e-68	209.0	COG2453@1|root,KOG1716@2759|Eukaryota,37VD4@33090|Viridiplantae,3GIKW@35493|Streptophyta,3HUDX@3699|Brassicales	35493|Streptophyta	V	dual specificity protein	-	GO:0003674,GO:0003824,GO:0004721,GO:0005488,GO:0005515,GO:0005575,GO:0005622,GO:0005623,GO:0005634,GO:0005737,GO:0006109,GO:0006464,GO:0006470,GO:0006793,GO:0006796,GO:0006807,GO:0008138,GO:0008150,GO:0008152,GO:0008270,GO:0009893,GO:0009987,GO:0010562,GO:0010675,GO:0010676,GO:0010906,GO:0016311,GO:0016787,GO:0016788,GO:0016791,GO:0019220,GO:0019222,GO:0019538,GO:0019899,GO:0019900,GO:0031323,GO:…	3.1.3.16,3.1.3.48	ko:K14819	-	-	-	-	ko00000,ko01000,ko01009,ko03009	-	-	-	-
ASEP0015022-RA	29760.VIT_10s0003g01700.t01	5.56e-135	384.0	COG5196@1|root,KOG3106@2759|Eukaryota,37P58@33090|Viridiplantae,3GB7U@35493|Streptophyta	35493|Streptophyta	U	ER lumen	-	GO:0005575,GO:0005622,GO:0005623,GO:0005737,GO:0005783,GO:0005789,GO:0005794,GO:0005801,GO:0012505,GO:0016020,GO:0031984,GO:0042175,GO:0043226,GO:0043227,GO:0043229,GO:0043231,GO:0044422,GO:0044424,GO:0044425,GO:0044431,GO:0044432,GO:0044444,GO:0044446,GO:0044464,GO:0098827	-	ko:K10949	ko05110,map05110	-	-	-	ko00000,ko00001,ko04131	-	-	-	ER_lumen_recept
ASEP0015014-RA	3641.EOY27883	3.09e-75	239.0	2CMBS@1|root,2QPX1@2759|Eukaryota,37TPJ@33090|Viridiplantae,3GX6R@35493|Streptophyta	35493|Streptophyta	S	Cyclic phosphodiesterase-like	-	-	-	-	-	-	-	-	-	-	-	-	CPDase
ASEP0015015-RA	29730.Gorai.010G163600.1	7.28e-79	241.0	2CMBS@1|root,2QPX1@2759|Eukaryota,37TPJ@33090|Viridiplantae,3GI64@35493|Streptophyta	35493|Streptophyta	S	Cyclic phosphodiesterase-like	-	GO:0000394,GO:0003674,GO:0003824,GO:0004112,GO:0004113,GO:0005575,GO:0005622,GO:0005623,GO:0005737,GO:0006139,GO:0006388,GO:0006396,GO:0006399,GO:0006725,GO:0006753,GO:0006793,GO:0006796,GO:0006807,GO:0008033,GO:0008081,GO:0008150,GO:0008152,GO:0008380,GO:0009117,GO:0009187,GO:0009987,GO:0010467,GO:0016070,GO:0016787,GO:0016788,GO:0019637,GO:0034470,GO:0034641,GO:0034660,GO:0042578,GO:0043170,GO:…	-	-	-	-	-	-	-	-	-	-	2_5_RNA_ligase2,CPDase
ASEP0015016-RA	3641.EOY05550	3.88e-152	443.0	KOG1339@1|root,KOG1339@2759|Eukaryota,37Z9D@33090|Viridiplantae,3GHR9@35493|Streptophyta	35493|Streptophyta	O	Belongs to the peptidase A1 family	-	-	-	-	-	-	-	-	-	-	-	-	TAXi_C,TAXi_N
[truncated: 23,097 more rows]

## Sheet: Table S9
Table S9: Functional annotation of Androsace vitaliana genes (pin haplotype).
[truncated: 36,767 more rows]

## Sheet: Table S10
Table S10: Functional annotation of Androsace vitaliana genes (thrum haplotype).
[truncated: 36,392 more rows]

[truncated: 11 more sheets: Table S11, Table S12, Table S13, Table S14, Table S15, Table S16, Table S17, Table S18, Table S19, Table S20, Table S21]
